# Supplementary material for: Nutritional supplementation remodels yak cardiac molecular networks through selenoprotein activation and immune quiescence
Source: Front Nutr. 2026 Apr 14;13:1770178. doi: 10.3389/fnut.2026.1770178 (PMC13122654; doi:10.3389/fnut.2026.1770178)
Supplement: Supplementary file 1 [file Table_1.xlsx]

## Sheet: Sheet1
Table S1. Summary of RNA-seq data quality metrics for cardiac tissue samples
Sample ID	Raw Reads	Raw Bases	Clean Reads	Clean Bases	Error Rate (%)	Q20 (%)	Q30 (%)	GC Content (%)
GRA1	56700754	8.51 Gb	56522948	8.48 Gb	0.01	99.4	97.48	50.23
GRA2	57738492	8.66 Gb	57505462	8.63 Gb	0.01	99.42	97.55	49.86
GRA3	57336988	8.60 Gb	57140246	8.57 Gb	0.01	99.38	97.34	49.4
GRA4	57376970	8.61 Gb	57187730	8.58 Gb	0.01	99.42	97.52	49.45
GRA5	57915012	8.69 Gb	57739388	8.66 Gb	0.01	99.42	97.51	49.67
GRA6	54750396	8.21 Gb	54590694	8.19 Gb	0.01	99.43	97.53	49.56
GRA Mean	56969769	8.55 Gb	56781078	8.52 Gb	0.01	99.41	97.49	49.7
SUP1	56757484	8.51 Gb	56617332	8.49 Gb	0.01	99.45	97.62	48.07
SUP2	57040656	8.56 Gb	56905648	8.54 Gb	0.01	99.44	97.6	49.37
SUP3	53401434	8.01 Gb	53213592	7.98 Gb	0.01	99.39	97.46	48.72
SUP4	56049292	8.41 Gb	55906576	8.39 Gb	0.01	99.43	97.57	49.9
SUP5	56200530	8.43 Gb	56073358	8.41 Gb	0.01	99.42	97.59	49.1
SUP6	56331906	8.45 Gb	56167412	8.43 Gb	0.01	99.43	97.5	49.74
SUP Mean	55963550	8.40 Gb	55813986	8.37 Gb	0.01	99.43	97.56	49.15
Overall	56,466,660 ± 1,289,832	8.47 ± 0.19 Gb	56,297,532 ± 1,290,373	8.44 ± 0.19 Gb	0.01	99.42 ± 0.02	97.52 ± 0.08	49.42 ± 0.59
