# Supplementary material for: Nutritional supplementation remodels yak cardiac molecular networks through selenoprotein activation and immune quiescence
Source: Front Nutr. 2026 Apr 14;13:1770178. doi: 10.3389/fnut.2026.1770178 (PMC13122654; doi:10.3389/fnut.2026.1770178)
Supplement: Supplementary file 2 [file Table_2.xlsx]

## Sheet: GrazSupvsGraz_deg
Table S2 Expression profile for all genes
gene_id	SUP1	SUP2	SUP3	SUP4	SUP5	SUP6	GRA1	GRA2	GRA3	GRA4	GRA5	GRA6	SUP	GRA	log2FoldChange	pvalue	padj	gene_name	gene_chr	gene_start	gene_end	gene_strand	gene_length
523694	11530	14037.6	12297.3	14630.5	12118.1	13413.6	3221.55	3484.28	5128.1	1651.95	2358.59	2220.29	13004.5	3010.79	2.11082	3.07296e-22	5.96124e-18	SELENOW	NC_037345.1	54671617	54675883	+	963
522845	39.9225	85.6305	69.9974	83.7225	53.8629	65.9978	0	3.02105	2.88257	0	0	0	66.5223	0.983937	6.12257	6.87105e-20	6.66458e-16	LOC522845	NW_020191223.1	111291	189428	-	4852
101903765	0	0	0	0	0	0	336.716	248.733	83.5947	32.3167	99.9324	60.5272	0	143.637	-9.55962	9.38208e-18	6.06676e-14	LOC101903765	NW_020190720.1	27112	79922	+	2711
101903261	0	0	0	0	0	0	183.829	155.081	39.3952	9.50491	41.6385	66.2917	0	82.6232	-8.76176	2.14715e-17	1.04132e-13	LOC101903261	NC_037336.1	87117730	87131777	-	7321
619000	23.7377	77.8459	74.4417	78.7391	81.3224	63.9979	0	0	0	1.90098	0	0	66.6808	0.31683	7.61173	6.36049e-17	2.14419e-13	LOC619000	NW_020191223.1	4104	16997	+	1784
533726	559.994	452.48	531.091	565.127	519.618	443.985	991.946	1410.83	881.107	1471.36	1341.69	1121.19	512.049	1203.02	-1.23246	6.63184e-17	2.14419e-13	DHCR24	NC_037330.1	91412374	91445021	+	2730
526041	21.5797	44.7614	35.5542	28.9042	47.5261	34.9988	1.82008	0	1.92172	0	1.8506	0.960749	35.5541	1.09219	5.00581	1.8277e-14	5.06508e-11	LOC526041	NW_020191223.1	52188	88824	+	2061
112441504	0	0	0	0	0	0	195.659	104.73	0	0	0	0	0	50.0648	-22.2955	1.15998e-13	2.81281e-10	LOC112441504	NW_020190651.1	2600	7369	+	1232
534680	0	0	0	0	0	0	1018.34	1376.59	73.9861	22.8118	74.9493	37.4692	0	434.024	-11.1549	2.95463e-12	6.36854e-09	ULBP13	NW_020190741.1	42571	102781	+	2296
508495	0	0	0	0	0	0.999966	104.655	83.5824	32.6692	1.90098	43.4891	17.2935	0.166661	47.265	-7.47521	7.50011e-12	1.45495e-08	ULBP3	NW_020190741.1	86420	89145	-	721
112445446	2.15797	1.94615	0	0	0	0	102.835	42.2947	21.1389	24.7128	20.3566	33.6262	0.68402	40.8273	-5.89174	4.18533e-11	7.38102e-08	LOC112445446	NW_020190520.1	5241	6600	+	1129
novel.237	186.665	50.5999	48.8871	16.9438	44.3577	32.9989	8.19038	2.01403	8.64772	5.70294	1.8506	2.88225	63.4086	4.88132	3.69478	2.84503e-10	4.59922e-07	-	NC_037340.1	42524284	42526186	-	1334
100850276	0	7.78459	0	0.996697	4.22454	0	526.914	421.94	98.0075	25.6632	111.036	96.0749	2.16764	213.273	-6.6082	3.63639e-10	5.42633e-07	LOC100850276	NC_037336.1	84721648	84734100	-	2135
112449359	5.39493	23.3538	21.1103	23.9207	13.7298	9.99966	0	0	0	0	0	0.960749	16.2515	0.160125	6.05656	2.7328e-09	3.78669e-06	LOC112449359	NC_037340.1	11379292	11421757	-	1118
535567	272.983	348.361	349.987	255.154	278.82	268.991	576.057	508.543	480.429	460.037	511.691	440.984	295.716	496.29	-0.747359	3.3119e-09	4.23768e-06	MSTO1	NC_037330.1	15038532	15042707	-	1857
281276	554.599	621.794	297.767	552.17	341.131	457.985	877.281	1902.25	610.145	3115.71	2762.95	1448.81	470.908	1786.19	-1.9232	3.49517e-09	4.23768e-06	LDLR	NC_037334.1	15545318	15579082	+	4419
530157	69.0551	31.1384	82.2191	64.7853	45.4138	41.9986	9.10042	2.01403	11.5303	21.8613	7.4024	11.529	55.7684	10.5729	2.39523	8.03681e-09	9.17095e-06	ESYT3	NC_037328.1	130575560	130664309	-	5477
515954	258.957	256.892	293.322	257.148	241.855	182.994	526.004	458.193	376.656	454.335	358.091	466.924	248.528	440.034	-0.824876	1.40409e-08	1.51322e-05	HYI	NC_037330.1	102572963	102575899	+	1146
282066	8536.93	10322.4	13071.7	9027.08	10232.9	9616.68	6847.16	4415.77	5424.05	3293.45	5246.45	6109.4	10134.6	5222.71	0.956387	1.58292e-08	1.61616e-05	SELENOP	NC_037347.1	31761770	31771443	+	2164
534090	4459.45	6613.01	5085.37	7590.84	9277.09	10814.6	3719.34	3810.55	3386.06	2706.05	2442.79	3781.51	7306.73	3307.72	1.14343	3.97657e-08	3.85708e-05	BDH1	NC_037328.1	71964466	72000614	-	2056
novel.495	6.47391	44.7614	14.4439	37.8745	38.0208	17.9994	0	5.03508	0	0	0	0	26.5957	0.839181	5.04022	7.32093e-08	6.7628e-05	-	NW_020191223.1	38764	43210	+	663
533307	62.5812	205.319	142.217	182.396	184.824	204.993	50.0523	50.3508	41.3169	82.6927	70.3228	55.7234	163.721	58.4098	1.48745	1.0278e-07	9.06285e-05	LOC533307	NC_037355.1	4262723	4264963	-	2241
532104	104.662	164.45	134.439	73.7556	124.624	119.996	46.4121	34.2386	38.4343	50.376	61.9951	66.2917	120.321	49.6246	1.27678	1.19558e-07	0.00010084	PP2D1	NC_037328.1	157231663	157250299	-	3325
101905672	93.8717	151.8	99.9963	217.28	98.2205	166.994	321.245	487.396	333.418	380.196	351.614	195.993	138.027	344.977	-1.31994	1.2864e-07	0.000103978	LOC101905672	NC_037337.1	35837670	35851183	-	2807
100294952	31.2906	5.83845	4.44428	15.9472	104.557	12.9996	0	0	0	1.90098	1.8506	0.960749	29.1796	0.785388	5.20628	2.02859e-07	0.000157411	LOC100294952	NC_037338.1	47200038	47305814	+	996
novel.212	16.1848	69.0883	26.6657	82.7258	48.5822	46.9984	345.816	1133.9	72.0644	93.1481	725.435	469.806	48.3742	473.362	-3.28965	4.22786e-07	0.000315447	-	NC_037339.1	30606538	30619725	+	8458
506281	254.641	141.096	183.326	158.475	158.42	55.9981	599.718	418.919	405.482	469.542	234.101	413.122	158.659	423.481	-1.41727	5.87995e-07	0.000420661	IDO1	NC_037354.1	35027443	35040352	+	1691
509056	9352.65	6326.93	5339.8	5138.97	4756.83	6577.78	9805.7	17098.1	11585.1	14458.9	9320.55	10539.4	6248.83	12134.6	-0.957467	6.27731e-07	0.000420661	FHL1	NW_020192292.1	8690290	8755071	-	4160
101904937	298.879	233.538	296.656	416.619	273.539	313.989	151.977	157.095	157.581	196.752	204.491	182.542	305.537	175.073	0.803324	6.48552e-07	0.000420661	TET3	NC_037338.1	10556337	10667630	-	11851
767892	0	0	0	0.996697	2.11227	0	16.3808	18.1263	17.2954	14.2574	6.4771	17.2935	0.518161	14.9717	-4.85216	6.5054e-07	0.000420661	HCST	NC_037345.1	46589809	46591102	+	263
280687	88.4768	30.1653	172.216	301.002	439.352	85.9971	3489.1	169.179	6625.12	152.079	6191.18	8715.91	186.202	4223.76	-4.50364	7.6259e-07	0.000477209	F5	NC_037343.1	37158902	37238409	-	6661
282133	213.639	289.003	392.208	360.804	322.121	208.993	563.316	771.375	446.799	488.552	520.019	802.225	297.795	598.714	-1.00763	8.40023e-07	0.000509238	ADORA1	NC_037343.1	915523	956858	+	3429
100140583	2702.86	2617.57	2631.01	3039.93	3277.19	3197.89	2235.06	1816.66	1802.57	2407.59	1771.02	1749.52	2911.07	1963.74	0.567919	1.49453e-06	0.000878557	SEPT9	NC_037346.1	54497013	54676496	-	6847
282653	9178.93	4804.07	6154.21	5181.83	6589.22	6198.79	12645.9	27489.5	18515.7	30295.9	7505.11	7938.67	6351.18	17398.5	-1.45387	1.79612e-06	0.00102479	AQP1	NC_037331.1	65433647	65447845	-	2672
522053	133.794	175.153	264.435	316.95	293.605	249.992	445.011	442.08	479.468	592.156	354.39	783.01	238.988	516.019	-1.11038	1.88043e-06	0.00104224	MYO7B	NC_037329.1	4886928	4990294	-	8101
281209	6303.43	6906.88	8658.56	5278.51	6544.87	6877.77	4788.64	4111.65	4230.66	2939.87	3410.66	5040.09	6761.67	4086.93	0.726338	2.45315e-06	0.00132157	GPX1	NC_037349.1	50752554	50753722	+	908
112447844	75.529	156.665	151.105	132.561	129.905	125.996	228.421	215.502	244.058	368.79	287.768	908.869	128.627	375.568	-1.54563	2.52065e-06	0.00132157	LOC112447844	NC_037335.1	102635295	102641805	+	1942
510239	44.2384	20.4346	28.8878	48.8381	42.2454	36.9988	107.385	113.793	83.5947	57.0294	91.6047	70.1347	36.9405	87.2569	-1.2406	2.77275e-06	0.00141549	SEMA4A	NC_037330.1	14607127	14635339	-	3553
788927	131.636	112.877	99.9963	147.511	121.455	58.998	458.661	304.119	150.855	185.346	247.98	275.735	112.079	270.449	-1.27115	2.97609e-06	0.00148034	EMILIN3	NC_037340.1	69990790	69997198	-	3688
511899	155.374	66.1691	62.2199	74.7523	43.3015	41.9986	165.628	227.586	73.9861	451.483	352.539	259.402	73.9692	255.104	-1.78686	3.27049e-06	0.0015861	INSIG1	NC_037331.1	117125759	117138562	+	4800
541123	468.28	471.941	325.543	419.609	390.77	290.99	613.368	750.227	641.853	747.086	693.975	483.257	394.522	654.961	-0.73106	3.83904e-06	0.00181643	ARRDC3	NC_037334.1	90839580	90853625	-	4195
515361	1533.24	1936.42	2008.81	1600.7	1525.06	1540.95	2549.03	2779.37	2271.47	2110.09	2985.02	2322.13	1690.86	2502.85	-0.565845	4.22381e-06	0.0019509	LPCAT3	NC_037332.1	103451002	103488025	+	2880
512486	129.478	77.8459	119.996	85.7159	111.95	72.9976	323.975	374.61	103.773	218.613	210.043	194.071	99.6639	237.514	-1.25402	5.41323e-06	0.00244212	LOC512486	NC_037330.1	54148959	54165067	-	2490
616777	131.636	36.9768	7.77749	45.8481	65.4803	48.9984	7.28034	7.04912	13.452	9.50491	7.4024	21.1365	56.1196	10.9709	2.35518	5.71984e-06	0.0025218	FAM180A	NC_037331.1	99527736	99546067	-	5636
512168	219.034	185.857	99.9963	54.8183	153.14	95.9968	218.41	471.284	232.528	395.404	284.992	556.274	134.807	359.815	-1.41641	7.2032e-06	0.00310522	TMCO4	NC_037329.1	132915721	133020824	+	13619
617428	1003.46	1342.84	1322.17	1303.68	1149.07	1065.96	647.95	657.582	729.291	972.352	853.127	874.282	1197.87	789.097	0.6022	8.50942e-06	0.0035637	ACAD9	NC_037349.1	58892386	58940025	+	2793
101903873	17.2638	14.5961	28.8878	8.97027	6.33681	7.99973	60.0628	28.1965	47.0821	72.2373	26.8337	65.3309	14.0091	49.9572	-1.8413	8.63416e-06	0.0035637	LOC101903873	NC_037334.1	20091494	20102594	+	2201
539550	172.638	606.225	465.538	842.209	457.306	1100.96	149.247	268.873	246.941	200.554	307.2	190.228	607.48	227.174	1.4194	1.03511e-05	0.00412321	NPC1L1	NC_037331.1	76891083	76915838	+	7737
515631	335.565	248.134	297.767	219.273	326.346	183.994	521.454	641.47	900.324	390.652	380.298	427.533	268.513	543.622	-1.01801	1.04148e-05	0.00412321	CCDC62	NC_037344.1	52702533	52745673	-	3537
514745	406.778	375.607	345.543	429.576	218.62	345.988	714.383	718.003	396.834	861.145	589.416	594.704	353.685	645.747	-0.868335	1.13671e-05	0.00441022	DHCR7	NC_037356.1	48285090	48304832	-	3381
505060	189.901	244.242	159.994	187.379	249.248	207.993	356.737	396.765	217.154	696.71	724.51	342.987	206.459	455.81	-1.14241	1.2761e-05	0.00485392	CYP51A1	NC_037331.1	9459763	9477007	-	2777
521257	66.8971	54.4922	67.7752	59.8018	82.3785	45.9985	109.205	172.2	139.324	133.069	69.3975	142.191	62.8905	127.564	-1.02091	1.5136e-05	0.0056466	HRH2	NC_037337.1	5450060	5500059	-	12215
novel.166	289.168	513.783	489.982	337.88	213.339	266.991	186.559	113.793	210.428	158.732	163.778	213.286	351.857	174.429	1.01211	1.57481e-05	0.00576409	-	NC_037337.1	15704868	15726017	+	4598
327712	32.3696	7.78459	2.22214	9.96697	6.33681	44.9985	55.5126	154.074	82.6338	95.0491	83.277	40.3515	17.2798	85.1496	-2.29903	1.65899e-05	0.00595976	CCL5	NC_037346.1	14509140	14515888	+	732
781425	1919.52	1859.55	1937.71	1936.58	1979.2	1965.93	1590.75	1447.08	1445.13	1602.53	1627.6	1672.66	1933.08	1564.29	0.305229	1.8626e-05	0.00656958	SLC25A51	NC_037335.1	61970932	61994940	-	10752
618412	236.298	227.699	274.434	224.257	133.073	337.989	132.866	149.038	141.246	119.762	119.364	135.466	238.958	132.957	0.846261	2.00636e-05	0.0069225	DUSP15	NC_037340.1	61395480	61405846	-	2867
535644	2.15797	0	4.44428	40.8646	3.1684	21.9993	0	0	0	0	0	0	12.1057	0	6.11294	2.03403e-05	0.0069225	SEMA3E	NC_037331.1	36966842	37240372	+	6637
512272	0	0	0	1.99339	0	0	17.2908	24.1684	8.64772	5.70294	6.4771	1.9215	0.332232	10.7014	-4.85019	2.5851e-05	0.00864626	GZMM	NC_037334.1	43182612	43188315	+	1026
281871	15.1058	10.7038	32.221	41.8613	21.1227	14.9995	64.613	137.961	53.8081	55.1285	29.6096	119.133	22.669	76.7089	-1.75885	2.72364e-05	0.00895525	ISG15	NC_037343.1	51464069	51465096	-	591
novel.299	296.721	337.657	402.207	239.207	298.886	390.987	70.9833	93.6526	187.367	191.999	242.429	98.9571	327.611	147.565	1.15031	2.87351e-05	0.00929054	-	NC_037344.1	63641103	63647250	-	6148
540913	194.217	234.511	295.544	229.24	231.293	286.99	377.667	440.066	402.6	359.285	399.73	283.421	245.299	377.128	-0.62052	3.00279e-05	0.00954936	CCDC86	NC_037356.1	37170153	37178885	+	1899
282095	1279.68	697.694	692.196	1121.28	859.694	1136.96	1259.5	2375.55	1459.54	2004.58	1293.57	2177.06	964.585	1761.63	-0.868832	3.09194e-05	0.00964257	TNNT1	NC_037345.1	62274624	62285833	+	1123
618505	321.538	217.969	179.993	213.293	186.936	197.993	403.149	454.165	341.105	341.226	290.544	334.341	219.62	360.755	-0.716008	3.13151e-05	0.00964257	AP5S1	NC_037340.1	51378949	51383429	-	1724
112446792	2.15797	0.973074	1.11107	0	8.44908	5.9998	42.772	8.05613	5.76515	13.3069	41.6385	52.8412	3.11517	27.3966	-3.13951	3.3219e-05	0.010069	LOC112446792	NC_037332.1	119262507	119264680	-	1235
100139916	291.326	140.123	166.66	202.329	212.283	182.994	409.519	692.827	297.866	389.701	272.964	320.89	199.286	397.295	-0.995471	3.42247e-05	0.0102142	LOC100139916	NC_037352.1	2502526	2506848	+	1702
112446734	23.7377	27.2461	26.6657	42.858	40.1331	31.9989	53.6925	115.807	70.1427	156.831	84.2023	35.5477	32.1066	86.0372	-1.4207	3.65938e-05	0.0107558	LOC112446734	NC_037332.1	84005602	84008338	+	2641
516026	15.1058	124.554	127.773	25.9141	129.905	8.9997	7.28034	4.02807	25.9432	11.4059	14.8048	1.9215	72.0418	10.8973	2.72374	3.72313e-05	0.0107798	GPRC5A	NC_037332.1	96960382	96980220	-	2054
615107	14.0268	21.4076	11.1107	60.7985	19.0104	40.9986	193.839	99.6947	59.5732	145.425	37.012	73.0169	27.8921	101.427	-1.85937	3.81723e-05	0.0108898	CXCL10	NC_037333.1	90881993	90884345	-	1180
538893	8139.87	11906.5	9360.76	13110.6	11530.9	14211.5	6466.76	6303.92	9927.59	7131.53	7186.81	6086.34	11376.7	7183.83	0.66328	4.17455e-05	0.0117365	GOLGA4	NC_037349.1	10775869	10900554	+	9160
507102	1914.12	2405.44	1887.71	2421.97	2025.67	2680.91	2892.11	3137.86	2496.31	4471.11	4261.93	3756.53	2222.64	3502.64	-0.656082	4.29909e-05	0.011914	SREBF2	NC_037332.1	112832407	112890177	+	5194
523846	325.854	283.165	364.431	239.207	193.273	363.988	783.546	258.803	527.511	616.868	535.749	1016.47	294.986	623.158	-1.07922	4.52092e-05	0.0123523	SPOCK2	NC_037355.1	28145188	28170447	-	5116
100847118	222.271	119.688	207.77	148.508	221.788	171.994	507.804	407.842	294.983	393.503	187.836	311.283	182.003	350.542	-0.946539	4.9212e-05	0.0131939	LOC100847118	NC_037340.1	67330217	67345497	+	7763
104976321	1.07899	6.81152	4.44428	0.996697	2.11227	3.99987	83.7239	80.5613	0.960858	3.80196	3.7012	59.5664	3.2406	38.7193	-3.57504	4.96498e-05	0.0131939	LOC104976321	NC_037357.1	18744047	18750125	+	1475
101902895	192.059	149.853	195.548	206.316	194.329	103.997	99.1946	73.5122	56.6906	104.554	74.024	130.662	173.684	89.7729	0.951235	5.0724e-05	0.0132972	LOC101902895	NC_037338.1	104110932	104118795	-	1094
516099	27983.5	25400.2	33015.4	30118.2	40621.1	38725.7	34754.5	151152	76556.4	95351.3	53592.5	35847.5	32644	74542.4	-1.19124	5.40826e-05	0.0139552	HSPB1	NC_037352.1	34345286	34347010	+	909
539200	79.8449	81.7382	67.7752	49.8348	89.7714	102.997	161.077	229.6	129.716	207.207	78.6505	170.053	78.6602	162.717	-1.04793	5.48944e-05	0.0139552	RNF183	NC_037335.1	102543059	102551193	-	1805
506214	2790.26	1919.88	2491.02	4004.73	2468.19	2417.92	5380.17	5367.4	3644.54	4857.96	3286.67	4184.06	2682	4453.46	-0.731606	5.5392e-05	0.0139552	BOLA-DRA	NC_037350.1	25838391	25843092	-	1267
538996	2394.27	1764.18	2263.25	2038.25	2498.81	2116.93	1020.16	735.122	943.563	1305.97	1659.06	1805.25	2179.28	1244.85	0.807753	5.69686e-05	0.0141684	ABCC8	NC_037342.1	35030363	35109476	+	5062
523235	513.597	477.779	377.764	567.121	633.681	751.975	250.262	341.379	352.635	332.672	412.684	191.189	553.653	313.47	0.820898	5.91162e-05	0.0145164	TMEM178B	NC_037331.1	104313756	104737072	+	13677
112441984	69.0551	129.419	142.217	152.495	103.501	116.996	40.9519	69.4842	78.7904	65.5839	60.1445	62.4487	118.947	62.9006	0.920936	6.06042e-05	0.0145505	LOC112441984	NC_037344.1	71795279	71796187	+	909
522002	35.6065	21.4076	25.5546	29.9009	25.3472	41.9986	62.7929	46.3228	55.7298	50.376	76.7999	73.0169	29.9692	60.8397	-1.02231	6.07554e-05	0.0145505	MAP4K1	NC_037345.1	48365445	48382095	-	2678
618145	304.274	345.441	361.098	303.993	349.581	359.988	239.341	259.81	257.51	217.662	253.532	267.088	337.396	249.157	0.437566	6.19197e-05	0.0146486	CEP83	NC_037332.1	24070150	24216286	-	3077
novel.219	0	0.973074	4.44428	1.99339	3.1684	1.99993	10.0105	14.0982	5.76515	8.55442	29.6096	18.2542	2.09651	14.382	-2.78986	6.67777e-05	0.0155183	-	NC_037339.1	30613938	30617161	-	2946
507138	63.6602	27.2461	119.996	23.9207	77.0978	51.9983	145.607	482.361	91.2815	145.425	119.364	189.268	60.6531	195.551	-1.69058	6.7196e-05	0.0155183	IFI27	NC_037348.1	58734966	58744457	+	1914
767913	231.982	165.423	244.435	143.524	222.844	217.993	98.2846	86.6034	107.616	142.574	152.675	126.819	204.367	119.095	0.777528	6.89667e-05	0.0157398	GDPD3	NC_037352.1	26186183	26191907	+	1447
112449358	16.1848	22.3807	18.8882	4.98348	9.50521	1.99993	1.82008	0	0.960858	0	2.7759	0	12.3237	0.926141	3.70993	7.35086e-05	0.0165813	LOC112449358	NC_037340.1	11341982	11344914	-	1803
510311	879.373	1188.12	1521.05	1226.93	2442.84	1883.94	658.871	1051.33	1055.02	754.69	718.033	648.506	1523.71	814.408	0.903861	7.44637e-05	0.0166037	OSBP2	NC_037344.1	69639874	69793488	+	6150
281504	4274.94	4716.49	4439.83	4610.72	4562.5	4829.84	5448.42	6234.44	5400.98	5760.92	5617.5	5129.44	4572.39	5598.62	-0.292027	8.02644e-05	0.0176937	SRPRA	NC_037356.1	29610839	29617171	-	2912
444860	540.572	529.352	392.208	458.481	530.18	603.98	275.743	368.568	332.457	301.306	437.667	330.498	509.129	341.04	0.578483	8.58666e-05	0.018716	ST3GAL6	NC_037328.1	43023846	43111608	+	5765
504212	8.63188	8.75767	14.4439	0.996697	6.33681	1.99993	0	0	0	0	0.9253	0	6.86115	0.154217	4.80757	9.07465e-05	0.0195599	C3H1orf146	NC_037330.1	51167241	51190978	-	1028
novel.30	52.8703	135.257	199.993	224.257	180.599	219.993	70.0732	69.4842	74.9469	99.8015	71.2481	82.6244	168.828	78.0297	1.11379	9.57442e-05	0.0198693	-	NC_037329.1	135884745	135889283	+	4156
281878	3199.19	3317.21	3665.42	3146.57	3190.58	3049.9	2009.37	1738.11	2708.66	2625.26	2160.58	2678.57	3261.48	2320.09	0.491294	9.62559e-05	0.0198693	ITPR2	NC_037332.1	82983174	83573310	+	11441
767875	190.98	216.996	221.103	169.438	420.342	192.994	99.1946	104.73	128.755	143.524	113.812	161.406	235.309	125.237	0.909669	9.71156e-05	0.0198693	HMGN5	NC_037357.1	71422772	71433958	+	2896
404193	22.6587	2.91922	4.44428	1.99339	14.7859	6.99977	0	0	0	0	1.8506	0	8.96687	0.308433	4.71377	9.74038e-05	0.0198693	FGFR2	NC_037353.1	41450677	41558088	-	5209
509135	201.77	166.396	185.549	146.514	138.354	164.994	78.2636	58.407	108.577	131.168	98.0818	108.565	167.263	97.177	0.782436	9.80597e-05	0.0198693	REL	NC_037338.1	43625547	43662860	+	1830
533208	883.689	919.555	822.191	839.219	885.041	775.974	1209.45	1465.21	1102.1	943.837	1114.06	1146.17	854.278	1163.47	-0.445489	9.83273e-05	0.0198693	COQ5	NC_037344.1	62796218	62813415	-	1617
281365	834.056	969.182	828.858	706.658	879.76	1225.96	1449.7	2781.38	2349.3	1465.66	1769.17	756.109	907.412	1761.89	-0.957176	0.000102825	0.020564	ODC1	NC_037338.1	87197499	87204778	+	2143
515407	2565.83	3202.39	3009.89	3280.13	2976.19	3373.89	2185.92	2306.07	2816.28	2252.66	2255.88	2110.77	3068.05	2321.26	0.402531	0.000107066	0.0211935	MOB1B	NC_037333.1	86250301	86308361	+	6645
520599	36.6855	7.78459	11.1107	32.891	16.8982	23.9992	59.1527	61.428	53.8081	55.1285	49.9662	45.1552	21.5615	54.1064	-1.32757	0.000109657	0.021265	TBC1D10C	NC_037356.1	45296356	45302690	+	2336
novel.370	19.4217	3.8923	8.88856	11.9604	19.0104	14.9995	29.1213	70.4912	46.1212	42.7721	13.8795	52.8412	13.0288	42.5377	-1.70841	0.000109804	0.021265	-	NC_037349.1	11934429	11939626	-	380
513659	134.873	43.7883	87.7745	50.8315	66.5365	49.9983	116.485	186.298	115.303	156.831	149.899	182.542	72.3004	151.226	-1.06721	0.000110715	0.021265	LOC513659	NC_037330.1	53862384	53891399	+	5495
101904203	0	0	9.99963	5.98018	4.22454	1.99993	8.19038	13.0912	8.64772	128.316	29.6096	19.215	3.70071	34.5117	-3.22949	0.000114169	0.0217134	C6H4orf54	NC_037333.1	24973843	24992993	+	11261
novel.226	145.663	108.011	153.328	86.7126	85.5469	300.99	35.4916	4.02807	44.1995	86.4946	35.1614	55.7234	146.709	43.5164	1.75273	0.000115547	0.0217621	-	NC_037340.1	43992552	44051924	+	2724
282476	1451.24	1446.96	1963.26	1918.64	1659.19	2123.93	2321.52	4727.94	2842.22	3091	2098.58	2481.61	1760.54	2927.15	-0.733404	0.00011843	0.0220906	SLC25A1	NC_037344.1	72616941	72619798	-	1582
781543	180.191	248.134	316.655	144.521	266.146	196.993	283.023	218.523	793.669	313.662	865.156	748.423	225.44	537.076	-1.2527	0.000121457	0.0222352	RGS8	NC_037343.1	63698086	63745466	-	6287
112448496	66.8971	43.7883	42.2206	51.8282	39.077	50.9983	17.2908	14.0982	22.0997	26.6137	24.0578	34.587	49.1349	23.1245	1.08648	0.000121497	0.0222352	LOC112448496	NC_037337.1	65103770	65108250	-	606
512478	45.3174	35.0307	41.1096	64.7853	19.0104	36.9988	87.364	84.5894	118.186	91.2471	59.2192	69.1739	40.3754	84.9632	-1.07232	0.000124913	0.0223334	SEPT1	NC_037352.1	26562041	26565656	-	1426
515924	93.8717	87.5767	41.1096	88.706	35.9086	69.9977	148.337	137.961	132.598	153.029	90.6794	175.817	69.5284	139.737	-1.00513	0.000125422	0.0223334	RET	NC_037355.1	13467109	13524201	+	7789
787569	981.877	803.759	696.641	787.391	920.949	474.984	1455.16	1381.63	1278.9	1100.67	972.491	1156.74	777.6	1224.26	-0.654929	0.000125488	0.0223334	LARP6	NC_037337.1	17679369	17701765	-	1987
509963	1719.9	2223.47	2633.23	1368.46	1227.23	1104.96	3400.83	3359.41	2760.55	2760.22	2856.4	2432.62	1712.88	2928.34	-0.773747	0.000127581	0.0224995	ANGPTL4	NC_037334.1	17005585	17012655	+	1910
282346	386.277	254.945	202.215	279.075	271.427	247.992	415.889	526.67	350.713	551.285	524.645	325.694	273.655	449.149	-0.714884	0.00013099	0.0228925	SCARB1	NC_037344.1	50929263	51022466	+	2809
533356	700.262	745.375	778.86	783.404	645.298	719.976	920.963	1156.06	995.449	888.709	862.38	927.123	728.862	958.446	-0.394731	0.000134477	0.0232922	WDR18	NC_037334.1	43504876	43510281	+	1488
530027	465.043	445.668	512.203	530.243	534.404	683.977	393.138	317.21	408.365	425.82	315.527	301.675	528.59	360.289	0.55295	0.000138157	0.0237178	MAN1A1	NC_037336.1	31675672	31849229	+	5024
507055	80.9239	69.0883	119.996	76.7457	127.792	65.9978	140.146	182.27	186.407	255.682	92.53	214.247	90.0906	178.547	-0.988078	0.000142246	0.0240305	LOC507055	NC_037330.1	54715942	54782317	+	3292
522474	32.3696	23.3538	4.44428	55.815	20.0666	34.9988	264.822	188.312	204.663	11.4059	199.865	87.4282	28.508	159.416	-2.48211	0.000142456	0.0240305	TCTEX1D1	NC_037330.1	78541136	78570775	-	3320
525059	212.56	218.942	268.879	214.29	239.743	242.992	300.314	280.958	329.574	314.612	324.78	319.929	232.901	311.695	-0.421377	0.000145556	0.0241866	GSS	NC_037340.1	64234179	64259495	-	2171
104975822	21.5797	52.546	42.2206	82.7258	168.982	225.992	0.910042	17.1193	11.5303	17.1088	18.506	53.8019	99.0077	19.8294	2.32124	0.000145875	0.0241866	LOC104975822	NC_037352.1	441678	444050	-	1174
616996	0	0	0	0	0	0	21.841	0	5.76515	1.90098	3.7012	14.4112	0	7.9366	-5.3835	0.000151768	0.0248171	CCL22	NC_037345.1	25365289	25373329	+	2015
novel.385	28.0536	38.923	31.1099	42.858	22.1788	23.9992	3.64017	0	2.88257	19.9603	0	0.960749	31.1871	4.57397	2.76772	0.000152826	0.0248171	-	NC_037351.1	24637547	24675101	+	391
654488	58.2652	30.1653	114.44	22.924	74.9856	41.9986	140.146	289.014	96.0858	131.168	79.5758	207.522	57.1298	157.252	-1.46306	0.000153516	0.0248171	OAS1Y	NC_037344.1	61363053	61370988	-	1675
369025	18.3428	5.83845	7.77749	46.8448	22.1788	20.9993	78.2636	71.4982	73.0252	85.5442	47.1903	27.8617	20.3303	63.8972	-1.64989	0.000160062	0.0256615	PRF1	NC_037355.1	26783283	26787935	-	2342
516050	124.083	150.827	126.662	116.614	122.512	51.9983	45.5021	45.3158	46.1212	89.3461	61.9951	54.7627	115.449	57.1738	1.01328	0.000162759	0.02588	CLEC18C	NC_037345.1	1831608	1845295	-	3456
615906	458.569	427.18	357.764	405.656	364.366	387.987	414.979	628.378	518.863	917.223	1041.89	586.057	400.254	684.565	-0.774237	0.000172437	0.0270246	LSS	NC_037328.1	145889075	145919616	-	4444
532616	6915.22	8931.85	8557.46	7676.56	7739.35	7093.76	5599.49	5320.07	5999.6	6318.86	7001.75	5055.46	7819.03	5882.54	0.410534	0.000172807	0.0270246	EPB41L3	NC_037351.1	38880422	39120995	-	5828
513481	1653.01	3721.04	2614.35	3813.36	2958.23	3065.9	2283.3	1962.68	1576.77	1329.74	1907.04	1756.25	2970.98	1802.63	0.720901	0.000174828	0.0270246	EIF1B	NC_037349.1	13166869	13172681	+	1252
504698	6817.03	5612.69	5077.59	6818.4	9456.63	7064.76	8759.16	17196.8	7510.07	19610.5	10663.2	10446.2	6807.85	12364.3	-0.860904	0.000176837	0.0270246	TFRC	NC_037328.1	70650067	70724638	-	6117
614915	1833.2	2196.23	2198.81	2018.31	1928.5	2000.93	2787.46	2761.24	2280.12	2263.12	2767.57	2803.47	2029.33	2610.5	-0.363302	0.000176923	0.0270246	HMGN1	NC_037328.1	139406039	139412414	-	1204
404083	883.689	789.163	822.191	862.143	896.658	992.967	1173.95	1259.78	1024.27	1075	1076.12	1080.84	874.469	1115	-0.35044	0.000181364	0.0274865	POFUT2	NC_037328.1	145089426	145103046	-	2230
505792	142.426	128.446	159.994	149.505	178.487	110.996	202.029	348.428	169.111	225.266	216.52	288.225	144.976	241.597	-0.736937	0.000185591	0.0278779	MVK	NC_037344.1	63609602	63628609	-	2729
508421	74.45	48.6537	39.9985	31.8943	33.7963	9.99966	7.28034	2.01403	14.4129	15.2079	16.6554	1.9215	39.7987	9.582	2.0505	0.000187381	0.0278779	SNCB	NC_037334.1	38091556	38100473	-	1269
614713	432.673	561.464	486.648	533.233	537.573	534.982	711.653	716.996	669.718	613.066	610.698	685.975	514.429	668.018	-0.376234	0.000188257	0.0278779	SLC25A26	NC_037349.1	35068279	35215058	-	2303
526535	227.666	321.115	234.436	268.111	261.921	330.989	356.737	501.494	294.023	814.57	692.125	377.574	274.04	506.087	-0.884641	0.000194666	0.0285369	SQLE	NC_037341.1	15144669	15167737	-	3515
617037	508.202	518.649	461.094	549.18	532.292	570.981	843.609	937.533	622.636	621.621	651.411	1181.72	523.4	809.755	-0.629308	0.000196543	0.0285369	PECR	NC_037329.1	104068070	104116159	-	1479
528871	8.63188	1.94615	2.22214	7.97358	2.11227	2.9999	3.64017	54.3789	44.1995	20.9108	28.6843	4.80374	4.31432	26.1029	-2.59622	0.000197121	0.0285369	GZMK	NC_037347.1	24073111	24083866	-	1214
369021	101.425	291.922	994.407	99.6697	497.439	708.976	86.454	96.6736	84.5555	31.3662	195.238	38.43	448.973	88.7863	2.33799	0.000201805	0.0289057	RDH12	NC_037337.1	79580163	79589006	+	1871
511422	6418.89	4409.97	3363.21	5708.08	4657.55	4145.86	6533.19	7414.66	5426.93	8082.97	8001.07	8325.85	4783.93	7297.45	-0.609187	0.000202648	0.0289057	COL6A1	NC_037328.1	145668730	145687976	+	4069
522380	752.053	836.844	896.633	903.007	1014.95	977.967	708.013	557.887	736.017	678.65	706.929	672.524	896.908	676.67	0.406318	0.000207775	0.0292113	TCHP	NC_037344.1	63350075	63365037	-	4007
783508	0	7.78459	0	0.996697	2.11227	0.999966	73.7134	88.6175	7.68687	0	9.253	6.72524	1.98225	30.9993	-3.94996	0.000207803	0.0292113	LOC783508	NW_020190651.1	24629	36583	-	1374
514036	23.7377	17.5153	19.9993	20.9306	23.235	9.99966	53.6925	32.2245	38.4343	38.0196	31.4602	78.7814	19.2363	45.4354	-1.24292	0.000215375	0.0300547	GFRA2	NC_037335.1	68983194	69102300	-	2045
512242	45.3174	124.554	82.2191	93.6895	49.6383	130.996	519.634	205.431	292.101	157.781	56.4433	232.501	87.7356	243.982	-1.47474	0.000216901	0.0300547	LBP	NC_037340.1	67214890	67247278	+	1859
508493	9321.36	15147.8	13118.4	14261.7	12686.3	15861.5	11981.6	6813.48	10262	8157.11	8228.7	7378.55	13399.5	8803.57	0.606017	0.000228464	0.0314324	PNPLA2	NC_037356.1	50548339	50553859	-	2179
504481	802.765	902.04	824.414	717.622	784.708	890.97	1145.74	1466.22	819.612	1670.96	1790.46	969.396	820.42	1310.4	-0.675551	0.000239535	0.0327235	MSMO1	NC_037344.1	517366	534144	+	5154
515614	729.394	502.106	631.087	594.031	653.747	587.98	902.762	1436.01	761.961	976.154	854.977	742.659	616.391	945.753	-0.617677	0.000242459	0.0328369	HMBS	NC_037342.1	29666771	29674064	+	1584
100335177	92.7928	89.5228	224.436	151.498	124.624	201.993	46.4121	48.3368	70.1427	107.405	57.3686	91.2712	147.478	70.1561	1.07155	0.000243751	0.0328369	LOC100335177	NC_037335.1	17004400	17048930	+	4405
515660	284.852	202.399	275.545	279.075	252.416	215.993	456.841	461.214	314.201	375.444	322.93	315.126	251.713	374.292	-0.572994	0.000246138	0.0329299	NUBP2	NC_037352.1	1361638	1366861	+	1257
511531	67.9761	48.6537	78.8859	38.8712	102.445	42.9986	106.475	184.284	121.068	148.277	94.3806	101.839	63.3051	126.054	-0.99556	0.000248496	0.0330176	LOC511531	NC_037330.1	54716018	54921064	+	2901
787891	33.4486	29.1922	27.7767	23.9207	20.0666	23.9992	46.4121	27.1895	49.0038	68.4353	77.7252	64.3702	26.4007	55.5227	-1.07442	0.00026313	0.0347242	LOC787891	NC_037338.1	103723271	103776290	-	8234
282491	689.472	394.095	445.539	563.134	422.454	562.981	1086.59	1215.47	785.021	918.174	434.891	912.712	512.946	892.143	-0.798434	0.000277889	0.0363398	BOLA-DMB	NC_037350.1	7246590	7253434	-	1587
508142	155.374	141.096	157.772	158.475	120.399	125.996	229.331	234.635	219.076	211.959	211.894	151.798	143.185	209.782	-0.55144	0.000279119	0.0363398	TOMM34	NC_037340.1	73347045	73367114	-	2023
782651	909.585	998.374	982.185	1085.4	850.188	973.967	1205.81	1125.84	1185.7	1152.95	1296.35	1305.66	966.617	1212.05	-0.326288	0.000286679	0.0370752	WBP1L	NC_037353.1	23347608	23406167	+	4373
540068	8299.56	13747.6	13190.6	11444.1	15722.7	16122.5	9565.45	9274.62	9898.76	7449	9155.85	7414.1	13087.8	8792.96	0.573812	0.000292579	0.0375877	RETREG1	NC_037347.1	56526780	56686751	+	5489
100301169	1547.27	1648.39	1585.5	1709.34	1632.78	1652.94	2072.17	1968.72	1865.03	1885.77	1888.54	1880.19	1629.37	1926.73	-0.241716	0.000297675	0.0379908	MAGT1	NC_037357.1	74517592	74566517	+	3265
615809	1140.49	1080.11	1191.07	1195.04	1050.85	1062.96	1770.03	2083.52	1496.06	1374.41	1195.49	1482.44	1120.09	1566.99	-0.484323	0.000303617	0.0384959	RTL8C	NC_037357.1	18782980	18784170	+	1191
523526	1384.34	2188.44	2052.15	2108.01	2514.66	2938.9	1795.51	900.273	1738.19	1150.09	980.818	1309.5	2197.75	1312.4	0.743803	0.000312635	0.0393818	COL4A6	NC_037357.1	56802025	57140016	-	6708
541284	439.147	336.684	537.758	226.25	279.876	351.988	147.427	110.772	162.385	191.999	287.768	253.638	361.95	192.331	0.911416	0.000324196	0.0405747	MBOAT1	NC_037350.1	37723595	37834104	+	3605
112443509	111.136	165.423	93.3298	155.485	170.038	150.995	164.718	243.698	226.763	265.187	336.809	191.189	141.068	238.061	-0.753682	0.000327362	0.0407083	LOC112443509	NC_037349.1	59064242	59068519	+	4183
494548	84.1609	126.5	97.7741	125.584	61.2558	153.995	240.251	117.821	384.343	212.91	307.2	122.015	108.212	230.757	-1.09186	0.000330921	0.0407097	DIO2	NC_037337.1	91490126	91504569	-	6328
104968451	1629.27	1574.43	1838.82	1331.59	1463.8	1670.94	1006.51	965.729	1254.88	1330.69	1344.46	1101.02	1584.81	1167.21	0.441052	0.00033325	0.0407097	PTBP3	NC_037335.1	101630385	101722060	-	7034
281535	421.883	682.125	513.314	502.335	508.001	394.987	805.387	895.238	818.651	827.877	1141.82	454.434	503.774	823.901	-0.709573	0.000335195	0.0407097	TLR3	NC_037354.1	16176313	16187575	+	3351
531974	2174.16	1542.32	1881.04	2318.32	3305.7	2189.93	972.835	1170.15	1438.4	1813.54	1298.2	1649.61	2235.24	1390.46	0.684867	0.000336896	0.0407097	NAV1	NC_037343.1	80630868	80807432	-	12476
282194	4832.78	3321.1	2288.8	4175.16	3551.78	3295.89	5542.16	6679.54	3910.69	5077.52	6050.54	5955.68	3577.59	5536.02	-0.62984	0.000337866	0.0407097	COL6A2	NC_037328.1	145807051	145838162	+	5806
513308	0	0	1.11107	0	0	0	7.28034	26.1824	0	8.55442	3.7012	1.9215	0.185178	7.93998	-4.89935	0.000348046	0.0414383	ULBP21	NC_037336.1	87049704	87057145	-	1406
512373	528.703	309.438	405.54	327.913	275.651	253.991	553.306	822.733	454.486	668.195	425.638	602.39	350.206	587.791	-0.747435	0.000348185	0.0414383	TKFC	NC_037356.1	39842535	39854640	+	2578
615726	212.56	200.453	194.437	200.336	216.508	216.993	276.653	349.435	240.215	273.741	256.308	297.832	206.881	282.364	-0.448106	0.000352086	0.0416471	EIF1AD	NC_037356.1	44080266	44093667	-	3427
529706	16.1848	1.94615	0	38.8712	10.5613	16.9994	0.910042	2.01403	1.92172	1.90098	0	0.960749	14.0938	1.28459	3.46523	0.000357813	0.0420679	CES4A	NC_037345.1	34675871	34690334	+	2320
493724	2243.21	1879.98	2591.01	1972.46	1856.68	2277.92	2177.73	4575.88	2332	3364.74	3599.42	4069.73	2136.88	3353.25	-0.650063	0.00036137	0.0422302	PNP	NC_037337.1	26632021	26638390	-	2176
100139764	320.459	374.634	363.32	579.081	480.541	320.989	313.055	278.944	280.571	263.286	233.176	225.776	406.504	265.801	0.613119	0.00037594	0.0431581	LOC100139764	NC_037345.1	65797627	65799312	+	1686
104972118	2.15797	5.83845	4.44428	27.9075	8.44908	16.9994	0	0	0	0	0	3.843	10.9661	0.640499	4.10777	0.000377331	0.0431581	LOC104972118	NC_037331.1	70745406	70752937	-	598
618405	933.323	1032.43	675.53	939.885	605.165	655.978	1745.46	1276.9	1277.94	999.916	922.524	1441.12	807.052	1277.31	-0.662235	0.000378065	0.0431581	GADD45B	NC_037334.1	21118048	21120156	-	1330
613927	2631.65	3799.86	3163.21	3341.92	3281.41	3442.88	4147.06	6304.93	5540.31	5980.49	4189.76	3276.15	3276.82	4906.45	-0.582307	0.000378209	0.0431581	PDIA6	NC_037338.1	86859610	86882949	+	2376
515593	7409.39	9224.74	6566.42	8336.37	5898.51	5338.82	2644.58	3422.85	5467.28	4690.67	4310.05	5865.37	7129.04	4400.13	0.696185	0.000385103	0.0436878	MAP1A	NC_037348.1	55255853	55276704	+	10904
515569	393.83	230.619	261.101	290.039	318.953	237.992	433.18	474.305	315.162	485.701	548.703	394.868	288.756	441.986	-0.614778	0.000389242	0.0439006	EBP	NC_037357.1	86657966	86662086	+	1128
101904435	493.096	527.406	423.317	502.335	542.853	500.983	394.048	341.379	351.674	338.375	464.501	314.165	498.332	367.357	0.439782	0.000396283	0.0444364	LOC101904435	NC_037345.1	58626700	58663119	+	3799
444864	1371.39	1763.21	1186.62	1724.29	1589.48	1249.96	1002.87	762.312	761.961	1077.86	1380.55	900.222	1480.82	980.961	0.59409	0.000411287	0.0458537	PEG3	NC_037345.1	64099192	64122748	-	11068
539601	4344	5715.84	5270.91	5734	4085.13	4337.85	3488.19	2265.79	3683.93	3162.28	4261.93	3397.21	4914.62	3376.56	0.541497	0.00041702	0.0462273	FCHSD2	NC_037342.1	52374155	52631706	-	4726
100125928	128.399	271.488	213.325	192.363	128.848	134.995	270.283	278.944	290.179	301.306	307.2	274.774	178.236	287.114	-0.687122	0.000421663	0.0464763	HILPDA	NC_037331.1	92647984	92650046	+	1202
540027	44.2384	28.2192	13.3328	76.7457	27.4595	35.9988	75.5335	61.428	113.381	73.1878	84.2023	112.408	37.6657	86.6901	-1.20017	0.000426646	0.0467599	RASAL3	NC_037334.1	7691695	7703974	+	4000
504316	10.7899	19.4615	13.3328	3.98679	7.39294	17.9994	1.82008	0	3.84343	3.80196	1.8506	2.88225	12.1606	2.36639	2.35893	0.000439971	0.0479494	COCH	NC_037348.1	41526381	41540310	+	2085
524590	692.709	872.848	932.187	715.628	1051.91	1094.96	606.088	762.312	561.141	691.957	567.209	552.431	893.374	623.523	0.519003	0.000451148	0.0487979	DOK7	NC_037333.1	115390107	115424826	-	3335
280759	1080.06	1589.03	1501.05	1500.03	1739.45	1562.95	947.354	1083.55	1209.72	1067.4	1189.01	1150.98	1495.43	1108	0.432744	0.000452788	0.0487979	DBT	NC_037330.1	43039354	43079909	+	3041
101905664	254.641	272.461	206.659	255.154	236.574	230.992	111.935	144.003	181.602	185.346	208.193	140.269	242.747	161.891	0.584832	0.0004554	0.0488083	LOC101905664	NC_037343.1	63770853	63794920	-	451
novel.333	444.542	543.949	459.983	404.659	456.25	431.986	738.954	773.389	543.846	633.027	546.852	548.588	456.895	630.776	-0.465042	0.000463526	0.0494063	-	NC_037346.1	50079793	50083628	+	3227
787696	22.6587	11.6769	11.1107	58.8051	8.44908	20.9993	3.64017	9.06315	9.60858	2.85147	3.7012	1.9215	22.2833	5.13101	2.12554	0.000482112	0.0511065	TOP2A	NC_037346.1	40627035	40653390	-	5662
618517	206.086	220.888	187.771	122.594	175.318	167.994	131.956	106.744	133.559	108.356	127.691	81.6637	180.109	114.995	0.646452	0.000490954	0.051761	GBGT1	NC_037338.1	103136834	103147285	-	2164
504244	209.323	166.396	205.548	148.508	199.609	185.994	173.818	365.547	283.453	317.464	287.768	287.264	185.896	285.886	-0.621158	0.00049488	0.0518727	TUBA1C	NC_037332.1	30565039	30656374	-	2156
532978	1020.72	1468.37	1351.06	1304.68	1117.39	1156.96	1098.42	884.161	996.41	753.739	895.691	776.285	1236.53	900.784	0.457046	0.000497362	0.0518727	DHX32	NC_037353.1	45341124	45394655	-	3031
317654	1042.3	1253.32	1152.18	1512.99	1174.42	1567.95	712.563	848.915	1153.99	997.065	895.691	744.58	1283.86	892.134	0.525385	0.000506877	0.0525824	SLC9A1	NC_037329.1	126090704	126141637	+	3708
404053	2794.57	2563.08	2964.33	2192.73	3618.32	3315.89	4425.53	4654.43	3788.66	3583.35	4571.91	3403.93	2908.15	4071.3	-0.485439	0.000511068	0.0527352	TUBA1A	NC_037332.1	30656035	30660490	+	2328
614675	11797.6	13847.8	10388.5	15331.2	12671.5	15126.5	16635.6	22288.3	18276.5	17144	18906.7	14890.6	13193.9	18023.6	-0.449987	0.000520522	0.0534265	PDLIM1	NC_037353.1	16743890	16784516	-	1438
530472	33.4486	24.3269	22.2214	27.9075	8.44908	5.9998	10.0105	0	0	3.80196	4.6265	3.843	20.3922	3.71365	2.44565	0.000526398	0.0537452	LOC530472	NC_037348.1	30285435	30291419	-	2946
338055	3077.27	2685.69	2743.23	2872.48	2730.11	3104.9	3236.11	3720.93	3343.79	3647.03	3680.84	3247.33	2868.94	3479.34	-0.278261	0.000530745	0.0537959	COPG1	NC_037349.1	59131640	59149255	+	2807
514090	455.332	404.799	461.094	410.639	494.271	366.988	607.908	814.677	520.785	760.393	469.127	583.175	432.187	626.011	-0.534627	0.00053244	0.0537959	BAK1	NC_037350.1	7712942	7719357	-	3195
504422	384.119	268.569	251.102	361.801	295.718	362.988	392.228	386.694	421.817	494.255	549.628	577.41	320.716	470.339	-0.552316	0.000544368	0.0544027	SEC24D	NC_037333.1	6491259	6606140	+	4055
508990	776.87	478.753	617.755	607.985	617.839	490.984	1761.84	1356.45	651.462	782.254	1211.22	643.702	598.364	1067.82	-0.835799	0.000545691	0.0544027	RARRES2	NC_037331.1	112749682	112753073	-	1148
531557	161.848	110.93	176.66	183.392	198.553	172.994	227.511	269.88	297.866	460.037	200.79	231.54	167.396	281.271	-0.749019	0.00054686	0.0544027	LOC531557	NC_037332.1	74340867	74361962	+	4711
novel.9	7.5529	1.94615	0	8.97027	0	11.9996	18.2008	67.4701	32.6692	31.3662	11.1036	11.529	5.07815	28.7232	-2.49218	0.00056197	0.0556207	-	NC_037328.1	149530766	149548317	+	590
539392	8.63188	0	2.22214	1.99339	11.6175	3.99987	15.4707	28.1965	25.9432	24.7128	11.1036	14.4112	4.74413	19.973	-2.08249	0.000573247	0.0560394	PDCD1LG2	NC_037335.1	39091589	39211182	-	3365
404155	3466.78	4119.02	4380.95	3506.38	3632.05	4121.86	5997.18	6097.49	5873.73	4004.42	4273.96	5603.09	3871.17	5308.31	-0.455468	0.000574351	0.0560394	LAPTM4B	NC_037341.1	66373386	66438425	-	4717
100848491	2375.93	1533.57	1594.38	2065.16	1690.87	1468.95	1734.54	2329.23	2596.24	3590	2940.6	3552.85	1788.14	2790.58	-0.642129	0.000574867	0.0560394	COL5A1	NC_037338.1	105268085	105419602	+	8460
525071	512.518	486.537	617.755	357.814	465.755	454.985	721.663	1310.13	718.722	780.353	471.903	767.638	482.561	795.068	-0.720402	0.000582698	0.0565187	MTFP1	NC_037344.1	69422829	69436701	+	2070
504323	639.838	263.703	372.208	287.049	815.336	484.984	131.046	222.551	408.365	154.93	271.113	179.66	477.186	227.944	1.0658	0.00058879	0.0568062	THBS3	NC_037330.1	15415376	15425519	+	3155
506466	4639.64	6787.19	6277.54	6813.42	6010.46	6011.8	8955.72	7173.99	10179.3	6796.96	7926.12	8821.6	6090.01	8308.95	-0.448199	0.000593942	0.0568062	LARGE1	NC_037332.1	71806170	72415534	-	4260
100300734	484.465	502.106	452.205	446.52	426.678	474.984	523.274	622.336	613.028	600.71	553.33	562.999	464.493	579.279	-0.31802	0.000595172	0.0568062	FAM189B	NC_037330.1	15382134	15388067	+	3305
281259	53.9493	91.469	92.2188	105.65	147.859	106.996	178.368	274.916	220.997	156.831	144.347	119.133	99.6904	182.432	-0.870959	0.000598172	0.0568062	DNAJC12	NC_037355.1	24248418	24296785	-	1490
618720	943.033	914.69	936.632	918.955	911.444	1038.97	1205.81	1435	1271.22	1306.92	1049.29	1024.16	943.953	1215.4	-0.364455	0.000603397	0.0568062	TMEM161A	NC_037334.1	4105743	4120008	+	3169
107131703	196.375	320.141	256.657	276.085	256.641	221.993	439.55	525.663	376.656	364.038	299.797	306.479	254.649	385.364	-0.59694	0.000603581	0.0568062	LOC107131703	NC_037349.1	59504583	59508843	-	4149
531659	4.31594	3.8923	0	1.99339	0	3.99987	14.5607	29.2035	17.2954	6.65343	4.6265	10.5682	2.36692	13.818	-2.53095	0.000606159	0.0568062	C1QTNF3	NC_037347.1	39720153	39752668	+	3172
513668	432.673	249.107	273.323	352.831	524.899	280.991	452.291	468.263	490.999	963.798	616.25	648.506	352.304	606.684	-0.784403	0.000618693	0.057702	COL27A1	NC_037335.1	103383791	103537042	+	8041
282881	21.5797	11.6769	12.2218	41.8613	23.235	17.9994	52.7824	81.5684	50.9255	58.9304	63.8457	18.2542	21.429	54.3844	-1.34171	0.000626508	0.0581513	CD6	NC_037356.1	37311480	37357287	+	3256
281719	62201.4	55147	68051.9	64236.1	93552.4	84825.2	66792.5	278601	132512	174030	129409	65647	71335.7	141165	-0.98469	0.000635465	0.0582649	CRYAB	NC_037342.1	22242397	22245623	-	610
527412	1423.18	1681.47	1941.04	1636.58	1200.83	1180.96	1040.18	501.494	990.645	1416.23	614.399	727.287	1510.68	881.706	0.776709	0.000637495	0.0582649	TTC21B	NC_037329.1	30336656	30434728	+	4442
281903	275.141	106.065	63.331	203.326	95.0521	77.9974	250.262	438.052	272.884	200.554	308.125	295.911	136.819	294.298	-1.10492	0.000640714	0.0582649	LOXL1	NC_037348.1	34663476	34687411	-	1920
504950	128.399	125.527	105.552	87.7093	95.0521	120.996	148.337	247.726	210.428	163.484	162.853	124.897	110.539	176.288	-0.672493	0.000641063	0.0582649	NPM3	NC_037353.1	22514804	22517004	-	900
528971	415.409	232.565	167.771	302.996	85.5469	138.995	460.481	480.347	311.318	746.135	368.27	456.356	223.881	470.484	-1.07143	0.000642749	0.0582649	PCNX2	NC_037355.1	5876184	6186786	-	7255
112449560	20.5007	58.3845	29.9989	52.8249	31.684	38.9987	7.28034	7.04912	21.1389	5.70294	11.1036	28.8225	38.732	13.5162	1.52169	0.00064731	0.0584055	LOC112449560	NC_037341.1	709014	712241	+	1744
516864	380.882	311.384	289.989	319.94	361.198	213.993	160.167	184.284	235.41	260.434	218.371	191.189	312.898	208.309	0.586696	0.000655098	0.0588344	ALDH1L2	NC_037332.1	68542281	68603070	-	5708
112442057	46.3964	57.4114	81.1081	57.8084	83.4346	70.9976	10.0105	22.1544	37.4735	49.4255	33.3108	32.6655	66.1928	30.84	1.10198	0.000660818	0.0590747	LOC112442057	NC_037344.1	69365706	69370026	-	3337
511081	265.43	294.842	318.877	271.102	318.953	266.991	403.149	594.14	446.799	351.682	370.12	338.184	289.366	417.345	-0.528133	0.000667623	0.0594092	COMMD2	NC_037328.1	118403850	118414329	+	1573
540190	55.0283	82.7113	94.4409	71.7622	93.996	41.9986	30.0314	45.3158	21.1389	20.9108	32.3855	59.5664	73.3229	34.8915	1.07206	0.000683757	0.0605671	HSPA1L	NC_037350.1	27522799	27527209	+	2506
788736	9.71087	1.94615	2.22214	14.9505	13.7298	1.99993	15.4707	23.1614	28.8257	19.0098	18.506	83.5852	7.42655	31.4265	-2.08135	0.000687054	0.0605826	LOC788736	NC_037330.1	8693934	8695740	+	1807
527520	160.769	93.4151	161.105	77.7424	88.7153	88.997	179.278	317.21	143.168	244.276	139.72	212.326	111.791	205.996	-0.882982	0.00070084	0.0615185	HERC6	NC_037333.1	36309324	36366789	-	3785
514526	165.085	204.346	167.771	242.197	148.915	282.991	283.023	659.596	275.766	400.157	398.804	210.404	201.884	371.292	-0.878134	0.000713835	0.0623769	KLHL40	NC_037349.1	14817188	14824003	+	1854
281375	605.311	275.38	65.5531	143.524	85.5469	228.992	594.258	431.003	862.851	973.302	1093.7	612.958	234.051	761.346	-1.70177	0.000734845	0.0633747	SERPINE1	NC_037352.1	35596134	35607587	-	4716
280872	154.295	81.7382	119.996	90.6994	68.6488	99.9966	175.638	472.291	115.303	254.731	80.5011	318.008	102.562	236.079	-1.20289	0.000735297	0.0633747	MX1	NC_037328.1	141668304	141706501	+	3231
112445697	278.378	292.895	297.767	238.211	247.136	310.99	207.49	204.424	201.78	217.662	235.026	176.778	277.563	207.193	0.421491	0.000737969	0.0633747	LOC112445697	NW_020191629.1	158773	172289	+	3169
534718	1254.86	1233.86	1157.73	1361.49	963.195	987.967	1759.11	1611.23	1616.16	1140.59	1807.11	1633.27	1159.85	1594.58	-0.459231	0.000738321	0.0633747	STXBP6	NC_037348.1	35024942	35305932	-	4112
513929	58.2652	51.5729	55.5535	48.8381	58.0874	51.9983	87.364	92.6455	69.1818	83.6432	86.9782	72.0562	54.0526	81.9782	-0.602208	0.000748755	0.0634035	FKBPL	NC_037350.1	27252828	27254575	+	1506
509431	2229.18	2154.39	2108.81	2165.82	2448.12	2038.93	1615.32	1352.42	1859.26	2015.04	1773.8	1474.75	2190.88	1681.77	0.381419	0.000748909	0.0634035	ASB14	NC_037349.1	43831575	43855360	+	3855
112443130	22.6587	20.4346	18.8882	18.9372	19.0104	6.99977	46.4121	35.2456	23.0606	46.574	33.3108	45.1552	17.8215	38.2931	-1.10617	0.000749499	0.0634035	LOC112443130	NC_037348.1	14233118	14243499	-	1654
100337293	17.2638	30.1653	35.5542	22.924	15.842	20.9993	39.1318	15.1053	55.7298	49.4255	113.812	119.133	23.7914	65.3895	-1.45942	0.000751729	0.0634035	LOC100337293	NC_037340.1	11361034	11443285	+	7215
518159	4159.49	6244.22	7024.18	5233.66	5535.2	5314.82	8664.51	7117.59	8530.5	5982.39	9354.79	7412.18	5585.26	7843.66	-0.489923	0.000772884	0.0648828	FITM2	NC_037340.1	72746422	72752451	-	3559
107131319	124.083	93.4151	75.5527	76.7457	70.761	83.9972	162.898	135.947	128.755	128.316	173.031	101.839	87.4258	138.464	-0.664239	0.00077697	0.0648828	SSTR1	NC_037348.1	48348577	48353327	+	4751
505103	34.5275	11.6769	26.6657	28.9042	22.1788	38.9987	58.2427	57.4	36.5126	41.8216	61.0698	87.4282	27.1586	57.0791	-1.07295	0.000779303	0.0648828	PHGDH	NC_037330.1	23565152	23596343	-	1840
281576	2364.06	1597.79	1864.37	1890.73	1755.3	1891.94	3012.24	2970.7	2332	2580.58	2447.42	2024.3	1894.03	2561.21	-0.435458	0.000804462	0.0666913	WARS	NC_037348.1	65238587	65261044	-	2077
520750	88.4768	91.469	78.8859	84.7192	157.364	111.996	61.8829	30.2105	57.6515	61.7819	67.5469	66.2917	102.152	57.5609	0.826118	0.000810068	0.0668703	CILP2	NC_037334.1	3782380	3791397	-	4103
504961	294.563	266.622	331.099	312.963	293.605	303.99	378.578	381.659	352.635	361.186	389.551	409.279	300.474	378.815	-0.334871	0.000822501	0.0676089	MPDU1	NC_037346.1	27315781	27319237	+	1466
530442	251.404	226.726	204.437	243.194	254.528	232.992	286.663	306.133	336.3	321.266	268.337	318.969	235.547	306.278	-0.378311	0.000830032	0.0679401	ZDHHC24	NC_037356.1	44573585	44584099	-	5495
783335	8.63188	7.78459	13.3328	1.99339	13.7298	4.99983	27.3013	12.0842	38.4343	11.4059	27.759	45.1552	8.41205	27.0233	-1.69166	0.000836453	0.0679755	IL17RE	NC_037349.1	16840559	16854979	-	4006
504545	53.9493	61.3037	78.8859	90.6994	52.8067	58.998	134.686	201.403	102.812	119.762	82.3517	81.6637	66.1072	120.446	-0.864598	0.000837474	0.0679755	PLPP2	NC_037334.1	43018477	43028514	-	1260
526134	117.609	46.7076	39.9985	82.7258	101.389	64.9978	26.3912	7.04912	4.80429	66.5343	15.7301	3.843	75.5713	20.7253	1.86484	0.0008723	0.0705073	SLC9A2	NC_037338.1	7335521	7426886	+	4930
533620	353.907	411.61	378.875	343.86	381.265	425.986	308.504	177.235	233.489	271.84	304.424	316.086	382.584	268.596	0.509771	0.000880829	0.0709013	ANKRD26	NC_037340.1	17640538	17708379	-	6183
511665	394.909	324.034	526.647	480.408	780.484	483.984	339.446	293.042	369.93	284.197	220.221	359.32	498.411	311.026	0.680098	0.00089252	0.0715454	PDE9A	NC_037328.1	142930610	143034892	+	2115
528098	952.744	590.656	757.749	771.443	680.151	868.971	416.799	426.975	603.419	583.601	527.421	660.035	770.286	536.375	0.522025	0.000902604	0.0716046	PCSK5	NC_037335.1	51911551	52431131	+	11511
514939	752.053	551.733	522.203	645.86	642.13	586.98	828.138	974.792	741.783	786.056	701.378	925.201	616.826	826.225	-0.42158	0.000903985	0.0716046	PGD	NC_037343.1	43158594	43173317	-	1948
532442	77.687	67.1421	64.442	70.7655	72.8733	51.9983	109.205	131.919	78.7904	105.504	84.2023	126.819	67.4847	106.073	-0.652389	0.000904332	0.0716046	RTP4	NC_037328.1	79911958	79916275	-	1741
513605	1535.4	1876.09	1814.38	1745.22	1784.87	1742.94	1526.14	1096.64	1359.61	1244.19	1335.21	1599.65	1749.81	1360.24	0.363252	0.000923661	0.0726853	GTPBP2	NC_037350.1	17143871	17153506	-	3495
504683	248.167	244.242	229.991	231.234	249.248	249.992	409.519	462.221	274.805	272.791	344.212	306.479	242.145	345.004	-0.51051	0.000928366	0.0726853	MAK16	NC_037354.1	29204702	29214797	+	2049
614006	16.1848	15.5692	16.666	11.9604	22.1788	26.9991	9.10042	4.02807	6.72601	1.90098	6.4771	9.60749	18.2597	6.30668	1.53026	0.000930973	0.0726853	C8H9orf43	NC_037335.1	102658618	102676518	+	2186
509855	617.18	452.48	671.086	455.49	700.217	492.983	1061.11	909.336	765.804	1002.77	596.819	719.601	564.906	842.573	-0.577257	0.000932967	0.0726853	IRF9	NC_037337.1	20986941	20991918	-	2232
novel.392	469.359	385.337	408.874	627.919	594.604	630.979	742.594	962.708	815.769	845.937	808.712	513.04	519.512	781.46	-0.58877	0.000942016	0.0730967	-	NC_037352.1	3392442	3395183	+	2713
613597	18412.9	23128	24189.1	26776.3	25478.2	35513.8	14194.8	16475.8	16967.8	15937.8	25081.2	14866.6	25583	17254	0.568259	0.000983574	0.0757199	FBXO40	NC_037328.1	66092226	66111702	+	6035
514230	544.888	675.314	584.423	632.903	656.916	527.982	502.343	409.856	496.764	406.81	466.351	514.961	603.737	466.181	0.373014	0.000983629	0.0757199	L2HGDH	NC_037337.1	43166823	43219854	-	3265
540524	1337.94	2269.21	1646.61	2431.94	1701.43	1953.93	2585.43	4584.95	2270.51	2565.37	2972.06	2551.75	1890.18	2921.68	-0.628105	0.0009903	0.0759321	ISOC1	NC_037334.1	24975045	24993778	-	1060
100849865	36.6855	21.4076	19.9993	38.8712	39.077	50.9983	2.73013	11.0772	12.4912	21.8613	14.8048	0.960749	34.5065	10.6542	1.69675	0.00100051	0.0764133	LOC100849865	NC_037352.1	13247038	13270118	+	5352
539841	1094.09	1208.56	1051.07	1111.32	1150.13	1170.96	1048.37	964.722	882.068	920.075	891.064	930.966	1131.02	939.544	0.267776	0.00100668	0.0764298	NSRP1	NC_037346.1	21237745	21283421	+	2464
novel.340	4.31594	0	0	12.9571	4.22454	0	1.82008	449.129	4.80429	3.80196	78.6505	99.9179	3.58292	106.354	-4.8901	0.0010128	0.0764298	-	NC_037346.1	51283491	51285641	-	1721
112444354	35.6065	30.1653	18.8882	40.8646	11.6175	40.9986	158.347	27.1895	80.7121	136.871	32.3855	56.6842	29.6901	82.0315	-1.46523	0.00101299	0.0764298	NPW	NC_037352.1	1567057	1571224	+	1113
112444653	248.167	222.834	218.881	254.158	202.778	340.989	591.527	463.228	250.784	587.403	236.877	437.141	247.968	427.827	-0.786662	0.00101695	0.0764298	LOC112444653	NC_037354.1	6222648	6222800	-	153
514492	80.9239	152.773	106.663	75.749	44.3577	116.996	35.4916	0	48.0429	9.50491	45.3397	30.744	96.2437	28.1872	1.77047	0.00102357	0.0764298	TRIM6	NC_037342.1	47918303	47937195	-	2116
535236	557.836	429.126	442.206	593.035	533.348	554.981	701.642	800.578	638.971	625.423	628.279	690.778	518.422	680.945	-0.393138	0.00102437	0.0764298	MLST8	NC_037352.1	1736234	1740142	+	1629
104970437	30.2116	50.5999	35.5542	30.8976	21.1227	18.9994	64.613	51.3579	69.1818	49.4255	60.1445	51.8804	31.2309	57.7672	-0.886216	0.00105525	0.0783238	LOC104970437	NC_037352.1	34408441	34415459	+	1652
530559	48.5544	52.546	64.442	76.7457	74.9856	56.9981	87.364	130.912	74.9469	130.217	83.277	107.604	62.3786	102.387	-0.714096	0.00105946	0.0783238	ANKRD24	NC_037334.1	19820662	19842485	-	4538
514693	416.488	437.883	509.981	568.117	588.267	555.981	562.406	705.919	660.11	750.888	690.274	703.268	512.786	678.811	-0.404432	0.00106516	0.0783238	AGK	NC_037331.1	104801869	104902621	+	2900
515893	281.615	282.192	348.876	365.788	306.279	285.99	434.09	446.108	436.23	341.226	398.804	403.515	311.79	409.996	-0.39516	0.00106591	0.0783238	YIPF2	NC_037334.1	15362778	15368373	-	1959
614905	1208.46	1667.85	1654.38	1405.34	1921.11	1549.95	1041.09	927.462	1417.27	1221.38	1134.42	1150.02	1567.85	1148.61	0.448874	0.001083	0.0792798	SEC22C	NC_037349.1	14697243	14723142	-	8867
783045	103.583	32.1115	28.8878	33.8877	24.2911	56.9981	95.5544	93.6526	42.2778	134.97	161.002	134.505	46.6265	110.327	-1.24365	0.00109367	0.0797599	LOC783045	NC_037333.1	72210291	72217825	-	3165
539519	70.1341	61.3037	18.8882	39.8679	34.8524	28.999	62.7929	136.954	77.8295	59.8809	96.2312	94.1534	42.3409	87.9737	-1.05313	0.00111873	0.0812815	MLLT11	NC_037330.1	19721036	19730753	-	1687
512995	4536.06	5956.19	5439.8	5200.76	3679.57	3983.87	7559.72	5914.21	7393.8	5154.51	6366.99	8371.97	4799.37	6793.53	-0.50131	0.0011282	0.0814613	ACO1	NC_037335.1	11611591	11674522	-	3948
282196	222.271	107.038	146.661	238.211	130.961	136.995	327.615	334.33	276.727	211.009	200.79	271.892	163.69	270.394	-0.724224	0.0011296	0.0814613	CORO1A	NC_037352.1	26134793	26140217	-	1720
281994	2862.55	3913.7	3522.09	4150.25	3610.92	4092.86	2926.7	2736.06	3469.66	2425.65	2553.83	2663.2	3692.06	2795.85	0.401222	0.00113964	0.0818152	PPM1A	NC_037337.1	72467414	72511884	+	3394
533656	43.1594	23.3538	33.3321	35.8811	28.5156	19.9993	56.4226	41.2877	88.399	43.7226	52.7421	66.2917	30.7069	58.1443	-0.924025	0.00114667	0.0818152	VDR	NC_037332.1	32333822	32441112	+	4927
510616	1758.75	920.528	344.432	383.728	567.144	438.985	1197.62	1834.78	1577.73	1305.97	1313	2085.79	735.594	1552.48	-1.07764	0.00114879	0.0818152	HK3	NC_037334.1	38332935	38352877	-	3824
615873	531.94	517.676	528.869	589.048	629.456	638.979	802.657	1011.04	721.605	671.046	751.344	650.427	572.661	768.021	-0.423175	0.00115138	0.0818152	MRPL48	NC_037342.1	53278837	53333967	+	1302
505840	8247.77	14549.4	15415	11626.5	10673.3	12768.6	11937	8304.87	7827.15	7097.31	7462.55	6865.51	12213.4	8249.07	0.566155	0.00116705	0.0826266	RILPL1	NC_037344.1	52111670	52153384	+	2283
101904849	50.7123	59.3575	18.8882	9.96697	46.4699	27.9991	63.703	122.856	173.915	64.6334	20.3566	760.913	35.5657	201.063	-2.49888	0.00120661	0.0850029	LOC101904849	NC_037344.1	69407315	69421283	-	5769
112442227	79.8449	145.961	68.8863	117.61	85.5469	91.9969	161.077	193.347	125.872	134.97	183.209	146.995	98.3077	157.578	-0.677996	0.00120938	0.0850029	LOC112442227	NC_037345.1	65649377	65658332	+	6885
533050	1834.28	901.067	1677.71	1154.18	1634.9	1227.96	1987.53	2862.95	2223.43	2918.96	1284.32	2278.9	1405.01	2259.35	-0.685441	0.00124215	0.086777	BoLA	NC_037350.1	27829715	27877394	+	3836
101902807	46.3964	135.257	64.442	2.99009	16.8982	22.9992	8.19038	24.1684	15.3737	5.70294	3.7012	0.960749	48.1639	9.6829	2.31805	0.00125011	0.086777	LOC101902807	NC_037350.1	49436028	49437857	-	1830
615715	301.037	481.672	396.652	324.923	358.03	521.982	226.6	281.965	303.631	210.058	233.176	341.066	397.383	266.083	0.579374	0.00125051	0.086777	EFCAB2	NC_037343.1	32201887	32315747	-	2595
407132	2030.65	3788.18	3450.98	3152.55	3514.82	3001.9	2023.02	2521.57	2246.49	2309.69	2502.94	1544.88	3156.51	2191.43	0.526506	0.00125252	0.086777	SLCO3A1	NC_037348.1	14841867	15219459	-	2852
novel.255	8973.92	11412.2	7733.04	9294.2	8791.26	5757.81	6373.03	5174.05	8070.25	5137.4	4406.28	5971.05	8660.41	5855.34	0.564692	0.00128752	0.0888845	-	NC_037341.1	16364078	16402541	-	2626
505290	3765.66	4878.99	6954.18	4386.46	4591.02	3756.87	8425.17	8939.29	5915.04	7371.05	5150.22	6383.22	4722.2	7030.67	-0.574232	0.00130628	0.0896905	MGLL	NC_037349.1	59713216	59826846	+	3941
536481	135.952	190.723	138.884	62.7919	63.3681	109.996	58.2427	23.1614	20.178	38.0196	96.2312	62.4487	116.952	49.7136	1.23286	0.00130844	0.0896905	MDGA1	NC_037350.1	11546127	11611300	-	4052
280750	4202.65	1985.07	2567.68	2184.76	2183.03	3013.9	3462.71	5339.2	3927.03	4423.58	3173.78	4312.8	2689.52	4106.52	-0.610599	0.00132461	0.0900219	CLU	NC_037335.1	11177014	11194505	+	2118
515553	4041.88	6446.62	6014.22	3392.76	4461.11	3579.88	7955.59	6831.6	7020.03	5614.55	6224.5	7125.87	4656.08	6795.36	-0.54545	0.00132552	0.0900219	SLC25A34	NC_037343.1	51819920	51824310	-	2659
613328	8.63188	4.86537	2.22214	4.98348	16.8982	13.9995	7.28034	60.421	34.5909	34.2177	13.8795	29.7832	8.60009	30.0288	-1.80114	0.0013272	0.0900219	ZNF385B	NC_037329.1	16957646	17442243	+	3663
515089	290.247	375.607	311.099	352.831	329.514	367.988	272.103	182.27	310.357	246.177	223.923	234.423	337.881	244.875	0.46459	0.00134071	0.0906218	LOC515089	NC_037345.1	59124395	59150376	-	3963
508887	1211.7	1137.52	1528.83	1050.52	1334.95	1296.96	862.72	580.042	763.882	1070.25	1069.65	959.788	1260.08	884.389	0.510442	0.0013523	0.0908453	SLC8B1	NC_037344.1	61286699	61316746	-	5354
512060	748.816	789.163	629.976	766.46	821.673	975.967	1263.14	1423.92	948.367	998.015	874.409	1063.55	788.676	1095.23	-0.473405	0.00135338	0.0908453	SEPHS2	NC_037352.1	26610506	26612789	-	2284
534206	938.717	481.672	553.313	434.56	683.319	810.973	1011.06	953.645	810.004	1530.29	869.782	1034.73	650.426	1034.92	-0.670237	0.0013654	0.0911023	TUBB6	NC_037351.1	42800010	42808145	+	1644
533680	523.308	520.595	568.868	537.22	597.772	567.981	389.498	309.154	414.13	479.047	402.506	503.432	552.624	416.295	0.408376	0.00136835	0.0911023	POU6F1	NC_037332.1	28570687	28599682	+	9366
537631	52.8703	50.5999	25.5546	36.8778	32.7402	38.9987	30.0314	11.0772	20.178	16.1583	20.3566	20.1757	39.6069	19.6629	1.00799	0.00137519	0.0911023	MAPK10	NC_037333.1	100904659	101530092	-	6913
101903385	48.5544	71.0344	91.1077	90.6994	85.5469	65.9978	45.5021	34.2386	61.4949	51.3265	37.9373	29.7832	75.4901	43.3804	0.798568	0.001376	0.0911023	LOC101903385	NC_037345.1	65797562	65805430	+	2605
537379	86.3188	85.6305	88.8856	93.6895	48.5822	72.9976	98.2846	142.996	130.677	115.009	102.708	201.757	79.3507	131.905	-0.732367	0.0013864	0.0914791	RBP1	NC_037328.1	129556754	129583703	+	722
532871	332.328	1097.63	1207.73	1058.49	628.4	1663.94	513.264	337.351	600.536	619.72	661.59	370.849	998.087	517.218	0.948393	0.00140568	0.0921391	FOXRED2	NC_037332.1	74897794	74919086	-	7930
530449	257.878	348.361	491.093	450.507	482.654	520.983	271.193	288.007	267.119	342.177	309.05	191.189	425.246	278.122	0.612539	0.00140915	0.0921391	WDR62	NC_037345.1	46717363	46769693	+	8367
615274	790.896	1066.49	751.083	884.07	1056.13	686.977	670.701	543.789	691.818	588.354	673.619	693.661	872.608	643.657	0.439079	0.00141066	0.0921391	CORO2B	NC_037337.1	15419049	15567395	+	4021
282646	22549.7	34434.2	31834.4	30364.4	37174.9	33020.9	40583.3	66830.7	73784.3	45421.1	41798.6	29430.6	31563.1	49641.4	-0.653303	0.00141624	0.0921935	HSP90B1	NC_037332.1	67600075	67618814	+	2785
280789	5.39493	3.8923	1.11107	3.98679	9.50521	5.9998	28.2113	27.1895	16.3346	12.3564	10.1783	7.68599	4.98168	16.9927	-1.7679	0.00143964	0.0934032	F12	NC_037334.1	38901718	38925787	-	2396
510004	608.548	647.094	652.198	682.737	497.439	688.977	829.958	736.129	736.017	779.402	822.592	950.181	629.499	809.047	-0.361879	0.00146023	0.0942796	NUP93	NC_037345.1	24796002	24899003	+	2765
786914	4.31594	0	5.55535	7.97358	1.05613	6.99977	30.9414	6.0421	10.5694	23.7623	12.0289	24.0187	4.31679	17.8938	-2.0541	0.00146287	0.0942796	LOC786914	NC_037348.1	66913488	66929072	-	2268
529184	600.995	649.041	605.533	582.071	612.558	572.981	374.027	352.456	458.329	499.008	556.105	492.864	603.863	455.465	0.406676	0.00147367	0.0946616	RPAP2	NC_037330.1	50994696	51122541	-	11756
408003	336.644	361.011	332.21	356.817	324.233	412.986	460.481	513.579	525.589	442.929	452.472	370.849	353.983	460.983	-0.380355	0.00149906	0.0956905	ATG4A	NC_037357.1	56766726	56799908	+	1191
506895	645.233	746.348	666.642	633.899	789.989	653.978	1011.06	1363.5	762.921	901.065	831.845	855.067	689.348	954.243	-0.468919	0.00150373	0.0956905	HAX1	NC_037330.1	16250187	16253025	-	1543
507093	92.7928	40.8691	29.9989	36.8778	42.2454	21.9993	57.3327	44.3087	480.429	530.374	52.7421	83.5852	44.1305	208.129	-2.238	0.0015082	0.0956905	ALDH1A3	NC_037348.1	5629302	5670915	-	2779
novel.431	179.112	130.392	341.098	102.66	27.4595	28.999	45.5021	5.03508	14.4129	0	21.2819	33.6262	134.953	19.9764	2.75484	0.00150986	0.0956905	-	NC_037355.1	1650725	1658196	-	2485
104973514	87.3978	59.3575	61.1088	38.8712	113.006	70.9976	1.82008	13.0912	11.5303	2.85147	28.6843	61.4879	71.7899	19.9109	1.85051	0.00151781	0.0956905	LOC104973514	NC_037338.1	106967410	106971425	+	4015
107132317	14.0268	26.273	74.4417	34.8844	54.919	35.9988	6.3703	10.0702	1.92172	12.3564	30.5349	14.4112	40.0906	12.6108	1.66586	0.00151929	0.0956905	LOC107132317	NC_037330.1	66823159	66826172	-	2747
613745	16.1848	7.78459	14.4439	16.9438	10.5613	26.9991	6.3703	4.02807	5.76515	2.85147	7.4024	4.80374	15.4863	5.20352	1.57027	0.0015325	0.0960911	ARHGDIG	NC_037352.1	307142	309575	+	1280
537938	107.899	108.984	109.996	119.604	158.42	114.996	153.797	195.361	147.972	187.247	179.508	151.798	119.983	169.281	-0.496419	0.00153555	0.0960911	CPPED1	NC_037352.1	11392701	11531518	-	4059
513006	22.6587	16.5423	16.666	19.9339	35.9086	15.9995	60.9728	101.709	35.5518	32.3167	38.8626	26.901	21.2848	49.3856	-1.21439	0.0015542	0.096429	NKG7	NC_037345.1	57439878	57442652	-	1736
616180	1894.7	1728.18	1347.73	2228.61	1562.02	2162.93	1223.1	1430.97	1523.92	1428.59	1251.93	1226.88	1820.7	1347.56	0.434358	0.00155429	0.096429	YPEL2	NC_037346.1	10299237	10366627	+	6091
514673	74.45	63.2498	31.1099	72.7589	63.3681	37.9987	14.5607	15.1053	41.3169	29.4652	29.6096	34.587	57.1559	27.4408	1.05924	0.00155587	0.096429	GDPD2	NC_037357.1	80011709	80021466	-	2831
520788	6.47391	13.623	7.77749	10.9637	45.4138	10.9996	28.2113	68.4771	59.5732	81.7422	44.4144	13.4505	15.8753	49.3115	-1.6349	0.0015763	0.0973839	CATSPER4	NC_037329.1	126895663	126911174	-	2543
789522	17.2638	14.5961	32.221	18.9372	17.9543	30.999	0	3.02105	10.5694	11.4059	7.4024	8.64674	21.9952	6.84092	1.68517	0.00158539	0.0976348	LOC789522	NW_020191223.1	44591	47945	-	664
788634	114.372	3.8923	132.217	85.7159	107.726	70.9976	171.088	376.624	337.261	383.048	220.221	218.09	85.8202	284.389	-1.72921	0.00159373	0.0978379	LOC788634	NC_037350.1	27898513	27904214	+	3646
101903600	29.1326	27.2461	44.4428	37.8745	24.2911	48.9984	83.7239	56.3929	60.5341	108.356	52.7421	42.273	35.3309	67.337	-0.93118	0.00160254	0.0980685	LOC101903600	NC_037349.1	12706649	12711361	+	3406
614857	348.512	179.046	98.8852	51.8282	249.248	38.9987	56.4226	26.1824	73.0252	66.5343	37.9373	95.1141	161.086	59.2027	1.44355	0.00161546	0.0985482	EPS8L2	NC_037356.1	50613476	50632578	-	3585
615685	1774.93	1521.89	1884.37	1303.68	1633.84	1658.94	1456.98	1283.95	1236.62	1318.33	1196.41	1247.05	1629.61	1289.89	0.336985	0.00163455	0.0994002	MTURN	NC_037331.1	66180972	66213782	-	5763
104970105	167.243	187.803	187.771	197.346	216.508	211.993	149.247	122.856	132.598	138.772	168.405	156.602	194.777	144.747	0.427826	0.00167229	0.101378	LOC104970105	NC_037352.1	2775682	2786249	+	4642
281240	12982.4	7050.9	11370.7	8262.62	7796.39	10833.6	25976.2	15210	12909.1	12441	13439.1	11939.2	9716.1	15319.1	-0.656907	0.00175067	0.105798	IGF2	NC_037356.1	49395153	49422469	+	5730
507222	181.27	180.019	133.328	156.481	193.273	164.994	282.113	319.224	210.428	245.227	184.135	213.286	168.228	242.402	-0.526279	0.00176323	0.106213	TMEM208	NC_037345.1	34855548	34857710	+	756
526885	529.782	460.264	502.203	475.424	485.822	510.983	745.325	771.375	598.615	590.255	542.226	580.292	494.08	638.015	-0.368913	0.00176848	0.106213	DALRD3	NC_037349.1	50972562	50975598	+	1923
514207	852.399	1020.75	1069.96	655.827	1170.2	988.967	369.477	355.477	696.622	671.997	902.168	545.705	959.684	590.241	0.701092	0.00177419	0.106227	SNED1	NC_037330.1	120254176	120327374	+	7326
281706	1982.1	1895.55	1987.7	1763.16	1633.84	1769.94	1993.9	2124.81	2411.75	2109.14	2382.65	2511.4	1838.71	2255.61	-0.294886	0.00179867	0.107361	COPB2	NC_037328.1	129707549	129740550	+	3067
282092	1085.46	570.222	328.877	475.424	360.142	889.97	1838.29	1398.75	809.043	1500.82	607.922	1064.51	618.349	1203.22	-0.960379	0.00182142	0.108089	TIMP1	NC_037357.1	85939574	85943558	+	954
617172	5299.98	5210.81	4559.83	4405.4	4921.59	4138.86	7102.88	7184.06	7285.23	5280.93	5721.13	4985.33	4756.08	6259.92	-0.396374	0.00182201	0.108089	PLPP1	NC_037347.1	23636326	23740314	+	3101
513572	820.029	803.759	784.415	908.988	638.961	530.982	993.766	1047.3	841.712	1006.57	1012.28	1399.81	747.856	1050.24	-0.489877	0.00183142	0.108316	ERAP2	NC_037334.1	96304223	96357020	+	5018
510440	8422.56	10465.4	9829.63	8976.25	9558.02	8841.7	8364.2	8033.98	7975.12	6355.93	7360.76	7670.62	9348.93	7626.77	0.293738	0.00185865	0.109593	IVD	NC_037337.1	36022828	36034865	+	3481
539620	166.164	320.141	268.879	221.267	270.37	154.995	141.967	88.6175	134.52	160.633	173.956	171.013	233.636	145.118	0.686564	0.00187359	0.110139	ZKSCAN4	NC_037350.1	30438309	30450244	-	6152
509058	1870.96	2929.93	2244.36	2444.9	1902.1	1833.94	3786.69	3199.29	3171.79	2660.42	2353.96	3167.59	2204.36	3056.62	-0.47149	0.00189996	0.111352	CRY2	NC_037342.1	75880414	75915194	+	2539
510169	49.6333	48.6537	73.3306	59.8018	54.919	42.9986	67.3431	125.877	70.1427	91.2471	69.3975	204.64	54.8895	104.775	-0.93299	0.00194418	0.1136	MYBPH	NC_037343.1	957161	966133	-	3025
613858	2987.71	3417.44	2923.22	3252.22	3213.82	3149.89	2658.23	2187.24	2653.89	2680.38	2883.24	2632.45	3157.38	2615.91	0.271413	0.00197892	0.115283	YTHDC1	NC_037333.1	84101663	84139902	+	3348
510682	2161.21	2270.18	1845.49	1841.9	2012.99	2272.92	2666.42	3028.1	2225.35	2328.7	2544.58	2892.82	2067.45	2614.33	-0.338463	0.00198609	0.115354	DDOST	NC_037329.1	131972128	131985984	+	1588
505099	0	5.83845	9.99963	12.9571	2.11227	5.9998	15.4707	10.0702	22.0997	57.0294	22.2072	14.4112	6.1512	23.5481	-1.93405	0.0020115	0.116186	LOC505099	NC_037340.1	11143676	11163061	+	4373
281584	0	5.83845	3.33321	0.996697	1.05613	2.9999	47.3222	8.05613	3.84343	5.70294	9.253	9.60749	2.37073	13.9642	-2.55197	0.0020124	0.116186	ABCA4	NC_037330.1	49386861	49530772	+	7708
613384	12845.3	8401.52	11570.7	13809.2	11387.2	10157.7	18963.5	22027.5	13255	14578.6	11706	17220.5	11361.9	16291.8	-0.519943	0.00204763	0.117869	CD74	NC_037334.1	61747921	61755746	-	1913
101907152	0	0	2.22214	3.98679	0	0.999966	5.46025	36.2526	8.64772	4.75245	1.8506	6.72524	1.20148	10.6148	-3.13733	0.00206301	0.118403	LOC101907152	NC_037333.1	57629661	57633964	+	2519
540684	1328.23	1362.3	1306.62	1150.19	1378.26	1433.95	713.473	849.922	1083.85	1062.65	1163.1	1125.04	1326.59	999.672	0.408206	0.00207241	0.118592	CEP68	NC_037338.1	63443958	63470944	+	8302
785044	1427.5	1734.02	1436.61	1215.97	1491.26	1752.94	1092.96	1071.47	1374.03	1136.79	1117.76	1259.54	1509.72	1175.42	0.361223	0.00207963	0.118655	FAXDC2	NC_037334.1	66012817	66042867	-	5099
529312	4208.04	5138.81	4270.95	4863.88	4813.86	5702.81	6551.39	5985.71	6125.47	5490.98	5693.37	5836.55	4833.06	5947.25	-0.299202	0.00212132	0.120679	SSR1	NC_037350.1	48004708	48034860	+	3699
281416	115.451	113.85	159.994	116.614	98.2205	65.9978	300.314	231.614	157.581	225.266	110.111	144.112	111.688	194.833	-0.803748	0.00215807	0.122325	POMC	NC_037338.1	74117368	74124990	+	1361
507477	4063.46	5948.4	5346.47	6262.25	4319.59	5722.81	3805.8	4326.14	4799.49	2953.17	3859.43	3213.71	5277.16	3826.29	0.463875	0.00216286	0.122325	ALDH7A1	NC_037334.1	27282330	27319845	+	4048
282662	1050.93	2398.63	611.088	826.262	999.103	648.978	538.745	461.214	487.155	350.731	883.662	688.857	1089.17	568.394	0.938335	0.00217616	0.122694	VCAN	NC_037334.1	83356422	83477598	+	12567
507076	6.47391	14.5961	5.55535	27.9075	27.4595	17.9994	63.703	44.3087	27.8649	28.5147	43.4891	33.6262	16.6653	40.2511	-1.26831	0.00219637	0.122694	MOXD1	NC_037336.1	70257638	70355587	-	2995
281873	4705.46	3532.26	4548.72	3899.08	3609.87	4903.84	3291.62	2644.43	2677.91	3475.94	3698.43	3382.8	4199.87	3195.19	0.394356	0.00219827	0.122694	ITGA5	NC_037332.1	25662353	25683394	+	5583
539882	4113.09	4095.67	4099.85	4351.58	4920.53	4871.84	5331.94	7510.33	4785.07	5609.8	6490.98	4927.68	4408.76	5775.97	-0.389655	0.00219907	0.122694	TUBA1B	NC_037332.1	30699311	30702912	+	1743
618541	10.7899	5.83845	7.77749	8.97027	12.6736	3.99987	11.8305	38.2666	15.3737	20.9108	21.2819	20.1757	8.34159	21.3066	-1.35492	0.00220109	0.122694	LOC618541	NC_037352.1	2512994	2517356	+	1745
508379	1739.32	1665.9	2373.24	1409.33	1150.13	1199.96	1143.92	652.547	610.145	601.661	1626.68	923.28	1589.65	926.372	0.778834	0.00221462	0.122694	SMOC1	NC_037337.1	81593307	81739429	+	3590
512161	4310.55	4146.27	4062.07	3612.03	3983.74	3649.88	6398.51	5990.74	5944.83	4414.08	4532.12	4086.07	3960.76	5227.72	-0.400427	0.00221677	0.122694	HMGN2	NC_037329.1	126660981	126664547	-	1208
509936	13200.3	14716.8	15001.7	14610.6	13396	14536.5	14641.7	16813.2	15648.5	19224.6	19752.4	20314.1	14243.6	17732.4	-0.316064	0.00223069	0.122694	ADCY6	NC_037332.1	30987969	31009389	+	6214
514211	77.687	51.5729	29.9989	55.815	91.8837	39.9987	42.772	16.1123	25.9432	34.2177	25.9084	27.8617	57.826	28.8025	1.00303	0.00223992	0.122694	KIAA1755	NC_037340.1	67088089	67126765	-	4434
614872	729.394	845.602	887.745	571.107	749.856	925.969	783.546	574	422.778	479.998	565.358	433.298	784.945	543.163	0.530966	0.00225125	0.122694	RPL22L1	NC_037328.1	96572445	96576821	+	1163
511749	3.23696	3.8923	0	3.98679	3.1684	5.9998	10.0105	19.1333	14.4129	4.75245	13.8795	11.529	3.38071	12.2863	-1.84666	0.00225206	0.122694	LTC4S	NC_037334.1	1519314	1522281	-	680
618387	851.32	717.156	643.309	1003.67	1061.42	850.971	589.707	849.922	337.261	564.591	506.139	525.53	854.641	562.192	0.604493	0.00225321	0.122694	DIRAS1	NC_037334.1	20951230	20957059	+	3132
101904644	2.15797	3.8923	11.1107	3.98679	12.6736	9.99966	0	0	1.92172	1.90098	0	1.9215	7.30351	0.957366	2.93408	0.0022554	0.122694	LOC101904644	NC_037334.1	89941700	89945661	+	1771
281420	1067.12	1162.82	1052.18	1267.8	1240.96	1407.95	1536.15	2124.81	1620.97	1424.79	1654.44	1248.97	1199.81	1601.69	-0.416548	0.00225793	0.122694	PPID	NC_037344.1	40279452	40292371	+	1480
415110	1333.63	2275.05	2818.78	1658.5	2203.1	5674.81	2831.14	15206	23271	9899.36	4693.12	2222.21	2660.64	9687.14	-1.86429	0.0022764	0.123156	PDIA4	NC_037331.1	112198598	112215554	-	2376
508788	363.618	384.364	401.096	368.778	570.313	512.983	617.009	848.915	649.54	602.611	506.139	497.668	433.525	620.314	-0.516657	0.00227913	0.123156	SNRPD1	NC_037351.1	34606921	34618852	-	3506
535998	2005.83	2038.59	1939.93	2227.62	2150.29	2315.92	1885.61	1771.34	1886.16	1571.16	1715.51	1790.84	2113.03	1770.1	0.255594	0.00230481	0.124197	EPS15	NC_037330.1	94802698	94943803	+	5353
512590	389.514	389.23	412.207	350.837	323.177	352.988	434.09	391.729	451.603	505.661	531.122	558.195	369.659	478.734	-0.373473	0.00234734	0.125808	RECQL5	NC_037346.1	55916055	55946001	+	5146
100124511	236.298	537.137	419.984	553.167	351.693	333.989	242.071	354.47	211.389	248.078	286.843	190.228	405.378	255.513	0.666492	0.00234767	0.125808	ZNF177	NC_037334.1	14216076	14238235	+	3841
507007	442.384	389.23	435.539	388.712	476.317	500.983	510.534	705.919	558.259	580.75	560.732	492.864	438.861	568.176	-0.372446	0.00235669	0.125943	NUBP1	NC_037352.1	9439576	9457900	+	2036
281803	4481.03	4985.06	4649.83	4126.33	5300.74	4517.85	6645.13	7147.8	6814.41	5738.11	5842.35	4397.35	4676.8	6097.52	-0.382696	0.0023987	0.127836	PDIA3	NC_037348.1	55370251	55392459	+	1936
516212	880.452	740.51	728.862	735.562	970.588	596.98	1163.94	2283.91	1375.95	1003.72	878.11	818.558	775.492	1254.03	-0.693332	0.00243851	0.129241	ISOC2	NC_037345.1	62053772	62060244	+	1141
522279	119.767	144.015	122.218	87.7093	154.196	132.996	99.1946	77.5403	64.3775	106.455	82.3517	76.8599	126.817	84.4632	0.585569	0.00243865	0.129241	DENND2C	NC_037330.1	28661338	28754607	+	5170
280888	0	0	0	0	0	0	0.910042	10.0702	13.452	3.80196	0	1.9215	0	5.02595	-4.72037	0.00244505	0.129241	OXT	NC_037340.1	52113982	52114880	-	500
510447	386.277	320.141	337.765	356.817	385.489	376.987	511.444	483.368	433.347	408.711	420.086	442.905	360.58	449.977	-0.31977	0.00250219	0.131653	PEX16	NC_037342.1	75941286	75950640	-	2751
767917	2522.67	2515.4	2245.47	2453.87	2255.9	2794.91	3419.03	3524.56	3223.68	2694.64	2886.01	2686.25	2464.7	3072.36	-0.317832	0.00251037	0.131653	SPCS3	NC_037354.1	7777104	7786133	+	4318
617210	7394.29	6171.24	6861.97	6281.18	6679	6395.79	8433.36	12419.5	8045.27	7276.01	8614.55	7706.17	6630.58	8749.15	-0.400005	0.00251973	0.131653	ETFB	NC_037345.1	57423153	57435795	-	1066
780867	25.8957	29.1922	24.4435	23.9207	28.5156	25.9991	50.9624	33.2316	39.3952	36.1186	51.8168	56.6842	26.3278	44.7015	-0.764543	0.00252237	0.131653	TMEM267	NC_037347.1	31332643	31353180	+	3605
519597	1909.8	2150.49	1975.48	1998.38	2061.57	1952.93	1918.37	1463.2	1721.86	1563.56	1693.3	1691.88	2008.11	1675.36	0.261265	0.00252962	0.131653	SNX4	NC_037328.1	69893690	69946619	-	2564
782605	161.848	169.315	175.549	189.372	224.957	204.993	286.663	186.298	412.208	240.474	460.8	215.208	187.672	300.275	-0.678355	0.00253139	0.131653	ELL2	NC_037334.1	95212710	95286564	-	5910
521656	0	0	0	0.996697	1.05613	0	114.665	2.01403	0	0	3.7012	14.4112	0.342139	22.4653	-5.92162	0.00254112	0.131805	LOC521656	NC_037330.1	85933798	85963161	+	1876
506862	58.2652	42.8153	24.4435	13.9538	32.7402	34.9988	52.7824	42.2947	59.5732	59.8809	98.0818	122.015	34.5361	72.438	-1.06948	0.00257082	0.132337	ATG9B	NC_037331.1	113594821	113605878	-	4659
532622	970.008	967.236	983.297	1045.54	987.486	1114.96	876.371	851.936	847.477	879.204	733.763	885.811	1011.42	845.76	0.258285	0.00257088	0.132337	KMT5A	NC_037344.1	52210477	52228187	-	2633
527708	157.532	127.473	123.329	132.561	152.083	100.997	146.517	230.607	145.09	217.662	189.687	229.619	132.329	193.197	-0.546016	0.00257497	0.132337	LRRC8C	NC_037330.1	53555335	53648204	-	2791
537277	3.23696	1.94615	0	5.98018	4.22454	0	10.9205	6.0421	31.7083	5.70294	9.253	12.4897	2.56464	12.6861	-2.30182	0.00257865	0.132337	SCN8A	NC_037332.1	28049870	28248074	-	11634
527053	71.2131	122.607	163.327	87.7093	117.231	133.996	151.067	123.863	141.246	260.434	238.727	278.617	116.014	198.993	-0.778921	0.00258866	0.1325	NPAS3	NC_037348.1	43334140	44288827	+	5890
112445029	73.371	169.315	117.773	96.6796	38.0208	109.996	56.4226	44.3087	17.2954	54.178	77.7252	26.901	100.859	46.1385	1.12799	0.00262875	0.133725	LOC112445029	NC_037357.1	19616065	19666881	+	4526
514159	284.852	236.457	296.656	263.128	285.156	240.992	368.567	460.207	317.083	404.909	292.395	318.969	267.874	360.355	-0.428186	0.00263134	0.133725	ACSL5	NC_037353.1	32906449	32957884	+	2891
280871	4686.03	6071.01	5280.91	5943.3	5870	6220.79	5058.01	4966.61	4763.94	3401.81	4070.4	4202.32	5678.67	4410.51	0.36466	0.00263834	0.133725	MUT	NC_037350.1	22221684	22263005	-	2828
511463	195.296	277.326	274.434	256.151	349.581	235.992	157.437	208.452	163.346	230.019	198.94	158.524	264.797	186.12	0.508914	0.00264017	0.133725	MBD4	NC_037349.1	56308412	56343357	+	5533
521261	5772.57	8610.73	7309.73	7482.2	6493.12	6836.77	5986.26	3996.85	5844.9	4341.84	4718.11	6498.51	7084.19	5231.08	0.437499	0.00266052	0.134018	PCMTD1	NC_037341.1	21013451	21062182	-	4492
538514	3266.09	3461.23	3278.77	3689.77	3483.13	3363.89	3827.64	4494.32	4463.19	4492.02	3733.59	3679.67	3423.81	4115.07	-0.265211	0.00266201	0.134018	AMOTL2	NC_037328.1	134947949	134965878	+	4856
101902841	131.636	165.423	175.549	204.323	83.4346	130.996	90.0942	83.5824	72.0644	51.3265	135.094	90.3104	148.56	87.0786	0.770426	0.00266822	0.134018	LOC101902841	NC_037355.1	45689765	45696578	+	3296
511215	287.01	333.764	296.656	442.533	259.809	308.99	599.718	425.968	294.023	563.641	650.486	402.554	321.46	489.398	-0.606249	0.00267359	0.134018	CHST10	NC_037338.1	5501106	5522695	-	2874
533949	1621.72	1570.54	1821.04	1627.61	1651.79	1667.94	2511.72	2925.38	1804.49	2200.39	2002.35	1735.11	1660.11	2196.57	-0.403987	0.00268943	0.134464	BCAP31	NC_037357.1	36926664	36955735	-	1556
540493	2717.96	3164.44	2765.45	2876.47	3057.51	3106.9	3837.65	6055.19	3847.28	3614.72	3317.2	3377.99	2948.12	4008.34	-0.443112	0.00270275	0.134556	COPS8	NC_037330.1	116552279	116565322	+	1602
529423	1695.09	1695.1	1792.16	1499.03	1700.38	1184.96	1139.37	895.238	1384.6	1044.59	1449.95	1164.43	1594.45	1179.69	0.434431	0.00270512	0.134556	STRIP2	NC_037331.1	93338878	93387997	+	4971
617389	32.3696	24.3269	6.66642	41.8613	9.50521	30.999	57.3327	61.428	63.4166	46.574	52.7421	38.43	24.288	53.3206	-1.13023	0.00273746	0.135614	RUNX3	NC_037329.1	127998389	128062834	+	3828
522636	70.1341	43.7883	26.6657	24.9174	50.6945	65.9978	6.3703	4.02807	8.64772	8.55442	30.5349	38.43	47.033	16.0942	1.54601	0.002744	0.135614	IL31RA	NC_037347.1	23279069	23352573	-	8344
novel.446	101.425	59.3575	58.8867	61.7952	64.4242	47.9984	117.395	152.06	72.0644	106.455	81.4264	122.015	65.6478	108.569	-0.72655	0.0027476	0.135614	-	NC_037357.1	18805950	18808701	+	1092
509546	1419.95	1550.11	1595.5	1427.27	1479.64	1606.95	2047.59	2017.05	1759.33	1705.18	1736.79	1659.21	1513.23	1820.86	-0.266966	0.00275436	0.135614	ERGIC3	NC_037340.1	64776881	64790801	+	1395
531389	0	0	3.33321	1.99339	0	0.999966	1.82008	6.0421	5.76515	13.3069	7.4024	10.5682	1.05443	7.48414	-2.84328	0.00277047	0.136062	FOSL1	NC_037356.1	44006997	44013529	-	2806
101907327	15.1058	25.2999	36.6653	26.9108	16.8982	5.9998	58.2427	23.1614	47.0821	30.4157	32.3855	172.935	21.1466	60.7037	-1.52261	0.00278736	0.136545	LOC101907327	NC_037330.1	20935848	20944040	+	2619
536490	34.5275	31.1384	29.9989	33.8877	28.5156	22.9992	12.7406	6.0421	21.1389	19.9603	18.506	9.60749	30.1779	14.6659	1.03787	0.0027949	0.13657	LRP2BP	NC_037354.1	15619606	15651773	-	3431
616060	0	1.94615	1.11107	0	0	0	12.7406	0	11.5303	3.80196	4.6265	8.64674	0.509536	6.89102	-3.74707	0.00282682	0.137783	CLEC9A	NC_037332.1	99887108	99899414	-	1285
112445524	14.0268	58.3845	83.3302	56.8117	93.996	48.9984	142.877	118.828	78.7904	156.831	104.559	103.761	59.2579	117.608	-0.989486	0.00285986	0.139044	LOC112445524	NW_020190798.1	18474	22090	+	1413
112445619	6.47391	41.8422	28.8878	35.8811	38.0208	7.99973	10.9205	4.02807	3.84343	4.75245	16.6554	9.60749	26.5176	8.30123	1.6723	0.0028917	0.140064	LOC112445619	NW_020191223.1	35868	38744	-	2861
512799	2522.67	2462.85	2663.23	2538.59	2656.18	2717.91	3030.44	3305.03	2762.47	2993.1	2879.53	3101.3	2593.57	3011.98	-0.215753	0.00289528	0.140064	NELFB	NC_037338.1	106264508	106274382	+	3060
novel.32	35.6065	19.4615	9.99963	14.9505	29.5718	62.9979	59.1527	44.3087	66.2992	56.0789	71.2481	77.8207	28.7646	62.4847	-1.11789	0.00291679	0.140375	-	NC_037329.1	11285742	11350840	-	493
533007	808.16	850.467	927.743	936.895	853.357	880.97	1117.53	1045.28	1014.67	1054.09	1038.19	944.416	876.265	1035.7	-0.241242	0.00291977	0.140375	COG4	NC_037345.1	1618164	1643272	+	2697
512938	114.372	20.4346	82.2191	46.8448	38.0208	24.9992	153.797	198.382	91.2815	133.069	37.012	178.699	54.4818	132.04	-1.27918	0.00292618	0.140375	UBD	NC_037350.1	29117689	29120009	+	1070
101905137	41.0015	20.4346	14.4439	13.9538	13.7298	16.9994	5.46025	0	5.76515	9.50491	12.0289	5.76449	20.0938	6.42062	1.63928	0.00293157	0.140375	LOC101905137	NC_037333.1	85774002	85816956	+	10664
512692	302.116	431.072	361.098	325.92	347.468	386.987	505.073	538.754	441.995	437.226	426.563	427.533	359.11	462.857	-0.365419	0.00293789	0.140375	RRP7A	NC_037332.1	113436153	113444174	-	2328
515890	954.902	885.498	1042.18	956.829	973.756	989.967	1506.12	1896.21	1125.17	1200.47	1154.77	1025.12	967.189	1317.98	-0.44643	0.00295976	0.141072	URM1	NC_037338.1	98967374	98984644	+	3012
novel.414	72.292	72.0075	106.663	68.7721	140.466	35.9988	40.0419	24.1684	42.2778	51.3265	51.8168	49.9589	82.6998	43.265	0.932333	0.00297065	0.141244	-	NC_037353.1	51965010	51966979	+	1311
novel.378	9.71087	6.81152	21.1103	14.9505	9.50521	13.9995	30.9414	19.1333	24.9823	38.9701	16.6554	37.4692	12.6813	28.0253	-1.14861	0.00302311	0.143194	-	NC_037350.1	27250876	27252746	-	581
615310	3467.86	3393.11	2915.45	4027.65	3264.51	3241.89	6112.75	6684.58	4588.1	4906.43	3285.74	3487.52	3385.08	4844.19	-0.517022	0.00302642	0.143194	CAV3	NC_037349.1	17791384	17805131	-	926
100296459	103.583	144.015	186.66	215.287	221.788	223.992	50.0523	42.2947	136.442	108.356	83.277	156.602	182.554	96.1707	0.924829	0.00303907	0.143443	C18H19orf18	NC_037345.1	65448504	65460055	-	2886
519687	14.0268	4.86537	28.8878	12.9571	23.235	15.9995	4.55021	8.05613	3.84343	0.950491	3.7012	9.60749	16.6619	5.11816	1.70335	0.00306119	0.143788	CFAP100	NC_037349.1	60650653	60678679	+	3624
789634	231.982	205.319	249.991	216.283	247.136	175.994	316.695	356.484	376.656	318.414	272.038	211.365	221.117	308.609	-0.481518	0.00306173	0.143788	TOR3A	NC_037343.1	60422988	60450964	+	1833
516526	5449.96	10058.7	8601.9	8732.06	7721.4	8014.73	4580.24	4261.69	7265.05	6021.36	5601.77	6735.81	8096.45	5744.32	0.495173	0.00307891	0.143788	CRYBG3	NC_037328.1	42070464	42197661	+	10480
535006	602.074	566.329	523.314	758.486	705.498	509.983	718.023	1110.74	728.331	806.016	693.975	1067.39	610.947	854.079	-0.483034	0.00309081	0.143788	TRIT1	NC_037330.1	106204847	106248823	+	2004
617684	1288.31	1387.6	1137.74	1187.07	1180.76	1158.96	878.191	926.455	1024.27	1132.03	919.749	1090.45	1223.41	995.192	0.298045	0.00309523	0.143788	BAHD1	NC_037337.1	36051682	36074749	+	4517
281995	4937.44	6403.8	6268.65	5245.62	6473.05	6959.77	5070.75	4020.01	5989.03	3618.52	3815.94	4494.38	6048.05	4501.44	0.426088	0.00309675	0.143788	PPM1B	NC_037338.1	26359823	26677042	+	6503
101906855	15.1058	6.81152	9.99963	7.97358	11.6175	6.99977	19.1109	21.1474	21.1389	26.6137	24.0578	14.4112	9.75129	21.08	-1.11929	0.00309828	0.143788	LOC101906855	NC_037337.1	36644370	36645396	-	1027
511100	39.9225	36.0037	19.9993	42.858	31.684	71.9976	27.3013	14.0982	15.3737	14.2574	26.8337	19.215	40.4108	19.5132	1.04982	0.00310871	0.143928	OIP5	NC_037337.1	36780762	36789336	-	1250
112447826	8.63188	12.65	9.99963	10.9637	24.2911	7.99973	3.64017	3.02105	0.960858	3.80196	3.7012	7.68599	12.4227	3.80187	1.7071	0.00313533	0.144675	LOC112447826	NC_037335.1	77065720	77094586	+	2273
509422	224.429	302.626	292.211	284.059	344.3	262.991	503.253	569.971	399.717	343.127	392.327	274.774	285.103	413.862	-0.537474	0.0031526	0.144675	FKBP7	NC_037329.1	18418663	18426423	+	948
534913	794.133	791.109	815.525	873.106	1023.39	921.969	665.241	690.813	618.793	862.095	594.968	648.506	869.873	680.069	0.355202	0.00315919	0.144675	LOC534913	NC_037328.1	139422502	139434040	-	1706
790164	12.9478	9.73074	2.22214	15.9472	5.28067	1.99993	36.4017	28.1965	26.904	6.65343	21.2819	27.8617	8.02141	24.5499	-1.61018	0.003165	0.144675	SLAMF7	NC_037330.1	8848948	8865031	-	2051
777775	3616.76	6763.84	10635.2	7208.11	10150.5	9570.68	12200.9	22409.1	10398.4	12992.3	11028.7	10551.9	7990.84	13263.6	-0.731044	0.00316634	0.144675	TUBA4A	NC_037329.1	107199680	107203477	-	1470
515219	877.215	1315.6	1252.18	1239.89	1106.83	1571.95	1001.96	638.449	976.232	666.294	988.221	958.827	1227.28	871.663	0.4936	0.00316958	0.144675	MAFG	NC_037346.1	50967338	50976288	+	7024
281296	2642.44	2505.67	2929.89	2444.9	2451.29	2216.93	1791.87	1223.53	1843.89	1827.79	2294.74	2264.49	2531.85	1874.38	0.433627	0.00319913	0.14568	MAPT	NC_037346.1	45884332	46007017	+	6117
112442649	381.961	218.942	287.767	201.333	270.37	230.992	60.0628	74.5192	137.403	216.712	180.434	203.679	265.228	145.468	0.866072	0.00325899	0.148059	LOC112442649	NC_037346.1	36478161	36484554	+	2296
504471	412.173	376.58	293.322	406.652	391.826	390.987	498.703	666.645	358.4	466.691	532.973	617.762	378.59	523.529	-0.467159	0.00328852	0.149051	PCOLCE	NC_037352.1	35954408	35959426	-	1549
539289	650.628	624.714	664.42	929.918	775.203	723.976	950.994	1760.27	1234.7	953.342	817.965	791.657	728.143	1084.82	-0.574913	0.00333243	0.15042	LMAN2L	NC_037338.1	2683655	2704108	-	3904
616425	674.366	631.525	661.086	599.015	567.144	503.983	907.312	1166.13	992.567	650.136	645.86	717.679	606.187	846.613	-0.481904	0.00333423	0.15042	SUPT4H1	NC_037346.1	9314437	9320712	-	1852
535376	2218.39	2290.62	2228.81	2459.85	2448.12	2436.92	2723.76	2691.76	2676.95	3417.01	2935.98	2555.59	2347.12	2833.51	-0.271667	0.00334485	0.150549	TGFBR2	NC_037349.1	5091294	5183754	+	4777
112442088	15.1058	10.7038	0	5.98018	5.28067	6.99977	0.910042	0	0.960858	0	1.8506	1.9215	7.34504	0.9405	2.95801	0.00337385	0.151371	LOC112442088	NC_037344.1	71126155	71131533	+	715
507297	2611.15	2999.99	3274.32	3781.47	2750.17	3508.88	2243.25	2231.55	2861.44	2291.63	2813.84	2287.54	3154.33	2454.88	0.36172	0.00338182	0.151371	HEATR5A	NC_037348.1	41835098	41932924	-	7857
534383	1965.91	2095.03	2225.47	2223.63	2034.12	2345.92	1922.01	1794.5	1841.97	1755.56	1787.68	1945.52	2148.35	1841.21	0.222616	0.00338652	0.151371	FBH1	NC_037340.1	17565223	17604484	-	5545
539361	2611.15	2133.95	1797.71	2099.04	2176.69	2057.93	2492.61	3110.67	2363.71	2753.57	2740.74	2616.12	2146.08	2679.57	-0.320248	0.00340755	0.151961	SREBF1	NC_037346.1	34632988	34649201	+	4320
101902455	25.8957	84.6575	53.3313	32.891	46.4699	29.999	0.910042	14.0982	24.0215	35.1682	4.6265	4.80374	45.5407	13.938	1.71043	0.00342264	0.15198	LOC101902455	NC_037331.1	106056295	106057197	+	642
768255	50.7123	22.3807	26.6657	41.8613	31.684	49.9983	75.5335	97.6806	53.8081	52.277	61.0698	53.8019	37.2171	65.6952	-0.819134	0.00342364	0.15198	LOC768255	NC_037331.1	113160760	113240464	+	1982
783254	684.077	538.11	256.657	1309.66	482.654	799.973	889.111	1842.84	1580.61	1066.45	916.047	1188.45	678.522	1247.25	-0.877992	0.00346243	0.153189	SAMD12	NC_037341.1	45625075	46074096	+	9128
540033	559.994	704.506	684.419	685.727	512.225	469.984	371.297	264.845	517.903	396.355	518.168	451.552	602.809	420.02	0.521045	0.00346666	0.153189	DNAJC27	NC_037338.1	74272582	74310528	+	4733
281999	488.78	511.837	365.542	316.95	435.127	371.988	779.906	726.059	369.93	535.126	605.146	612.958	415.037	604.854	-0.543359	0.00347827	0.153352	PRDX4	NC_037357.1	119515820	119528785	-	1044
522232	3345.93	2876.41	3362.1	5253.59	3309.93	4455.85	1626.25	1953.61	2332	3479.75	3437.49	1696.68	3767.3	2420.96	0.637954	0.00350723	0.153867	ARFGEF3	NC_037336.1	75966137	76140045	+	14095
782502	903.111	1265	2197.7	1082.41	1842.95	1707.94	878.191	776.41	1037.73	1021.78	1159.4	1091.41	1499.85	994.153	0.593135	0.00351339	0.153867	ICE1	NC_037347.1	67652279	67716829	-	8716
100298702	240.614	164.45	268.879	249.174	210.171	160.995	95.5544	69.4842	152.776	160.633	163.778	164.288	215.714	134.419	0.681404	0.00351998	0.153867	PSCA	NC_037341.1	1699829	1704129	-	4058
100848598	206.086	190.723	168.883	129.571	181.655	127.996	250.262	265.852	220.037	223.365	226.699	197.914	167.485	230.688	-0.462604	0.00352167	0.153867	LOC100848598	NC_037332.1	24216157	24224555	+	2460
534551	39481.2	18720	17406	24150	32782.4	31697.9	42207.8	90485.5	48544.5	51701.9	28696.3	26019	27372.9	47942.5	-0.808555	0.00353996	0.154319	HSPB6	NC_037345.1	46466909	46469475	-	1480
281217	1603.37	1477.13	1731.05	1335.57	1641.23	1656.94	2189.56	3020.04	1712.25	2130.05	1768.25	1863.85	1574.22	2114	-0.425339	0.00355877	0.154791	GUK1	NC_037334.1	2983118	2993613	-	1992
535414	303.195	317.222	301.1	260.138	227.069	407.986	303.044	449.129	521.746	473.344	398.804	414.083	302.785	426.692	-0.494358	0.00358603	0.154876	PSMD10	NC_037357.1	56712973	56722513	-	3198
514246	982.956	1194.94	594.422	497.352	925.174	784.974	1060.2	2016.05	2614.5	808.868	1185.31	1070.27	829.969	1459.2	-0.813931	0.00358763	0.154876	JUNB	NC_037334.1	12736074	12737893	-	1820
281043	43.1594	2.91922	4.44428	5.98018	1.05613	0.999966	38.2218	26.1824	48.0429	67.4848	60.1445	12.4897	9.75987	42.0944	-2.11453	0.00358804	0.154876	CCL2	NC_037346.1	15903398	15905265	-	770
282329	21.5797	81.7382	256.657	164.455	35.9086	188.994	51.8724	51.3579	79.7512	35.1682	42.5638	18.2542	124.889	46.4946	1.42546	0.00359266	0.154876	PTGER2	NC_037337.1	11826430	11838823	-	2500
112445665	0	1.94615	7.77749	0	1.05613	2.9999	2.73013	24.1684	0	0.950491	42.5638	58.6057	2.29661	21.5031	-3.23533	0.00364783	0.156461	LOC112445665	NW_020191436.1	18307	21565	+	530
540231	7.5529	16.5423	17.7771	12.9571	2.11227	8.9997	81.9038	11.0772	60.5341	38.0196	5.5518	24.9795	10.9902	37.011	-1.75194	0.00365307	0.156461	FAM83B	NC_037350.1	5456524	5552818	-	3766
281421	740.184	617.902	733.306	722.605	672.758	735.975	1064.75	1095.63	671.64	826.927	939.18	888.693	703.788	914.47	-0.377918	0.00365364	0.156461	PPT1	NC_037330.1	106020337	106036783	+	2278
616063	452.095	326.953	264.435	312.963	491.103	304.99	334.896	925.448	861.89	521.819	240.578	1237.44	358.756	687.013	-0.937241	0.00366686	0.156681	LOC616063	NC_037348.1	19648215	19653850	-	2700
101906182	3.23696	3.8923	8.88856	15.9472	4.22454	4.99983	0	1.00702	1.92172	0	0	2.88225	6.86489	0.968497	2.84019	0.00371453	0.158193	LOC101906182	NC_037332.1	49017204	49020015	+	2812
281474	179.112	52.546	23.3325	46.8448	46.4699	130.996	20.931	21.1474	53.8081	32.3167	28.6843	39.3907	79.8834	32.713	1.28812	0.00371854	0.158193	SAA3	NC_037356.1	26414396	26418126	-	546
787259	172.638	180.992	184.438	165.452	193.273	227.992	245.711	279.951	236.371	250.93	235.026	211.365	187.464	243.226	-0.37512	0.00372759	0.158231	PYM1	NC_037332.1	57378936	57399536	+	1158
104971349	11.8688	1.94615	8.88856	3.98679	4.22454	8.9997	1.82008	2.01403	1.92172	0	0	0	6.65243	0.959306	2.79689	0.00374758	0.158732	LOC104971349	NC_037329.1	126146298	126148435	-	2138
525353	853.478	557.572	873.301	472.434	825.897	598.98	446.831	507.536	483.312	575.047	475.604	505.354	696.944	498.947	0.481683	0.00376709	0.159041	EBF3	NC_037353.1	49153663	49271965	-	5025
517952	430.515	658.771	452.205	581.074	534.404	480.984	846.339	910.343	593.81	585.502	634.756	726.326	522.992	716.18	-0.45299	0.00377127	0.159041	HAND1	NC_037334.1	65748837	65752153	-	1766
281801	3219.69	3766.77	3937.63	2151.87	3326.82	2640.91	2315.15	1675.68	2610.65	1766.96	2729.64	2374.01	3173.95	2245.35	0.499247	0.00380867	0.159967	GRK5	NC_037353.1	39360219	39591954	+	6209
536930	25.8957	29.1922	6.66642	76.7457	19.0104	29.999	135.596	206.438	89.3598	23.7623	36.0867	53.8019	31.2516	90.8409	-1.53669	0.00381237	0.159967	TMEM266	NC_037348.1	31337017	31461073	+	3870
101902265	9.71087	3.8923	2.22214	2.99009	8.44908	6.99977	0	0	0	1.90098	1.8506	0	5.71071	0.625264	3.17691	0.00381796	0.159967	LOC101902265	NC_037332.1	32067561	32074230	+	1179
617781	0	14.5961	17.7771	6.97688	9.50521	5.9998	12.7406	19.1333	17.2954	29.4652	48.1156	40.3515	9.14252	27.8503	-1.60795	0.00384816	0.160467	FAM222A	NC_037344.1	63458109	63518440	-	3951
515202	38.8435	24.3269	29.9989	17.9405	23.235	33.9989	33.6716	58.407	47.0821	51.3265	36.0867	84.5459	28.0573	51.8533	-0.886752	0.00385334	0.160467	USP18	NC_037332.1	76001952	76018301	+	963
347699	26.9746	8.75767	44.4428	3.98679	9.50521	0.999966	35.4916	74.5192	66.2992	53.2275	10.1783	97.9964	15.7778	56.2854	-1.84065	0.00385471	0.160467	OAS1X	NC_037344.1	61378501	61385129	-	1244
529590	17.2638	1.94615	2.22214	31.8943	6.33681	1.99993	2.73013	0	0	1.90098	2.7759	0	10.2772	1.2345	3.04252	0.0038684	0.160692	SCN1A	NC_037329.1	30163841	30320876	+	8400
615684	39.9225	11.6769	7.77749	9.96697	52.8067	2.9999	5.46025	9.06315	0	1.90098	4.6265	6.72524	20.8584	4.62935	2.17249	0.00388568	0.161065	TMEM61	NC_037330.1	91331869	91344850	-	2506
281832	19925.6	29111.5	26612.3	29701.6	27770	36582.8	33620.6	49403.2	39672.9	39940.6	37389.5	30354.9	28284	38396.9	-0.440996	0.00393999	0.162963	HSP90AA1	NC_037348.1	66939612	66944979	-	3041
615968	12.9478	8.75767	36.6653	24.9174	15.842	23.9992	9.10042	4.02807	14.4129	2.85147	9.253	3.843	20.5216	7.24814	1.4966	0.00394827	0.162963	EQTN	NC_037335.1	16985646	17004314	+	1987
522909	290.247	474.86	272.212	473.431	416.117	290.99	589.707	897.252	450.643	523.72	589.416	385.26	369.643	572.666	-0.630968	0.00396488	0.163301	GDPGP1	NC_037348.1	21622233	21631473	+	1742
281507	25.8957	17.5153	25.5546	17.9405	17.9543	14.9995	61.8829	14.0982	32.6692	54.178	33.3108	50.9197	19.9767	41.1765	-1.04829	0.00397816	0.163501	STAR	NC_037354.1	33312972	33320397	-	2727
280873	4.31594	3.8923	13.3328	13.9538	10.5613	1.99993	16.3808	40.2807	7.68687	29.4652	10.1783	50.9197	8.00935	25.8186	-1.691	0.00402066	0.164708	MX2	NC_037328.1	141621098	141658226	+	4314
540848	2.15797	4.86537	21.1103	5.98018	1.05613	11.9996	12.7406	13.0912	14.4129	27.5642	40.7132	52.8412	7.8616	26.8939	-1.77932	0.00402453	0.164708	B3GNT6	NC_037342.1	56426449	56456950	+	5195
539556	2727.68	2891	2553.24	4555.9	3436.66	3579.88	3095.05	1917.36	2111.97	2080.62	2540.87	2485.46	3290.73	2371.89	0.472367	0.00405146	0.165433	PDE4D	NC_037347.1	18742880	20317769	+	9862
613808	4377.44	3446.63	4468.72	3268.17	4127.37	4272.86	2326.98	1963.68	2399.26	3273.49	3934.38	3212.74	3993.53	2851.76	0.485734	0.0040593	0.165433	CLK1	NC_037329.1	89504940	89513097	-	3074
104975232	91.7138	57.4114	167.771	70.7655	63.3681	43.9985	60.0628	1.00702	15.3737	12.3564	44.4144	34.587	82.5048	27.9669	1.55759	0.004079	0.165888	LOC104975232	NC_037347.1	17476619	17646179	-	3730
508325	1694.01	1416.8	1164.4	1417.3	1678.2	1737.94	1683.58	3133.84	1685.35	2494.09	1916.3	1907.09	1518.11	2136.71	-0.49299	0.00411672	0.166162	SRPK3	NC_037357.1	36998300	37002906	+	2004
532407	49.6333	51.5729	35.5542	40.8646	71.8172	42.9986	31.8515	16.1123	20.178	37.0691	33.3108	25.9402	48.7401	27.4103	0.827867	0.00412752	0.166162	SLC4A11	NC_037340.1	51975776	51986669	+	6384
506316	612.864	634.444	592.2	681.741	736.126	720.976	870.91	1152.03	940.68	956.194	844.799	587.018	663.058	891.938	-0.427555	0.00412908	0.166162	DNAJB11	NC_037328.1	80643739	80665614	-	1983
525335	4688.19	5528.04	5248.69	5115.05	4685.01	5117.83	3510.03	3480.25	4194.15	4016.77	4985.52	4357	5063.8	4090.62	0.3079	0.00413333	0.166162	GLS	NC_037329.1	79427660	79515093	+	5944
novel.115	160.769	194.615	178.882	249.174	140.466	165.994	35.4916	83.5824	127.794	106.455	167.479	98.9571	181.65	103.293	0.814767	0.00414614	0.166162	-	NC_037334.1	2736610	2754169	+	3061
540332	611.785	599.414	718.862	520.276	611.502	689.977	1012.88	1527.64	687.975	1097.82	655.113	668.681	625.303	941.684	-0.590643	0.00415462	0.166162	CCDC85B	NC_037356.1	44005578	44006861	+	1284
524299	10.7899	9.73074	3.33321	9.96697	8.44908	3.99987	14.5607	14.0982	9.60858	15.2079	35.1614	36.5085	7.71162	20.8575	-1.43365	0.00416009	0.166162	IL12RB1	NC_037334.1	5124945	5142545	+	3229
618217	733.71	866.036	704.418	852.176	618.895	675.977	638.85	558.894	616.871	587.403	588.491	590.861	741.869	596.895	0.313944	0.00416538	0.166162	ZNF853	NC_037352.1	38439629	38446961	+	3673
100336368	240.614	307.491	317.766	167.445	533.348	1120.96	535.105	3403.72	2885.46	2028.35	738.39	321.851	447.938	1652.14	-1.88291	0.00416768	0.166162	LOC100336368	NC_037331.1	112184268	112198737	+	2347
281707	2011.23	1917.93	2075.48	2176.79	2165.08	2076.93	2782.91	3231.52	2513.61	2367.67	2194.81	2325.01	2070.57	2569.25	-0.311262	0.0041714	0.166162	COPZ1	NC_037332.1	25722729	25742113	-	5331
528149	79.8449	28.2192	51.1092	45.8481	74.9856	34.9988	23.6611	32.2245	32.6692	24.7128	18.506	35.5477	52.501	27.8869	0.911845	0.00420083	0.166479	CHSY3	NC_037334.1	23975396	24263996	-	3499
517947	380.882	186.83	291.1	311.966	314.728	406.986	153.797	120.842	253.667	270.89	236.877	141.23	315.416	196.217	0.684363	0.00421027	0.166479	DQX1	NC_037338.1	10113749	10120754	+	3312
512950	44.2384	20.4346	23.3325	73.7556	21.1227	49.9983	80.0837	56.3929	73.0252	70.3363	82.3517	78.7814	38.8137	73.4952	-0.919593	0.00422592	0.166479	FGD3	NC_037335.1	84378963	84420638	+	3783
526825	33.4486	34.0576	111.107	6.97688	2.11227	4.99983	3.64017	0	10.5694	15.2079	1.8506	2.88225	32.117	5.69172	2.49402	0.00422788	0.166479	CSMD1	NC_037354.1	2149134	4213353	-	14022
101908561	8.63188	3.8923	2.22214	2.99009	4.22454	0	9.10042	22.1544	16.3346	18.0593	18.506	1.9215	3.66016	14.346	-1.97572	0.00423947	0.166479	LOC101908561	NC_037332.1	101827287	101834878	-	1652
novel.372	2430.95	3107.03	2541.02	2569.48	2842.06	3123.9	2868.45	4035.12	3617.63	3548.18	3791.88	3044.61	2769.07	3484.31	-0.331334	0.00423976	0.166479	-	NC_037349.1	13635287	13638432	-	2223
783566	3193.8	4502.41	3725.42	4305.73	4390.35	4215.86	2862.08	2026.12	3260.19	3217.41	3358.84	3555.73	4055.59	3046.73	0.412657	0.00424589	0.166479	VPS13C	NC_037337.1	48034977	48216349	+	13385
530828	83.0819	50.5999	37.7764	88.706	51.7506	44.9985	70.9833	113.793	72.0644	87.4451	141.571	131.623	59.4855	102.913	-0.790132	0.004248	0.166479	SSC5D	NC_037345.1	61998326	62021017	-	5307
514460	3425.78	4380.78	4260.95	3989.78	3639.44	3909.87	6065.43	6337.16	3836.71	4391.27	4971.64	5159.22	3934.43	5126.9	-0.381905	0.00428898	0.167746	PTPA	NC_037338.1	99571844	99604793	+	3572
518062	28.0536	19.4615	17.7771	30.8976	19.0104	17.9994	50.0523	39.2737	42.2778	19.9603	40.7132	54.7627	22.1999	41.1733	-0.890987	0.00432245	0.168715	SLC17A9	NC_037340.1	54445529	54460007	-	2310
511680	4312.71	5648.7	6274.21	4559.89	5589.06	7416.75	5053.46	3346.32	4467.99	3588.1	3753.02	4671.16	5633.55	4146.68	0.442071	0.00433411	0.16883	TRIOBP	NC_037332.1	109532769	109591860	+	7492
539210	1752.27	1133.63	1381.06	907.991	974.812	753.975	608.818	357.491	603.419	823.125	848.5	1015.51	1150.62	709.478	0.697355	0.00438449	0.170126	PLAG1	NC_037341.1	23323709	23375661	-	8743
516004	1293.7	1384.68	1091.07	1385.41	1419.44	1196.96	2162.26	2509.49	1386.52	1625.34	1369.44	1628.47	1295.21	1780.25	-0.458761	0.00438492	0.170126	MRPS26	NC_037340.1	52129505	52131796	-	739
100848527	55.0283	68.1152	68.8863	68.7721	67.5926	52.9982	88.2741	104.73	67.2601	78.8907	108.26	116.251	63.5655	93.9442	-0.563341	0.00441388	0.170908	LOC100848527	NC_037328.1	152916586	152954584	+	1306
525931	323.696	591.629	363.32	250.171	253.472	215.993	544.205	869.055	287.297	968.55	230.4	1061.63	333.047	660.189	-0.986961	0.00449782	0.173811	PDGFD	NC_037342.1	4259431	4536080	+	2117
100848011	925.77	379.499	435.539	580.078	350.637	367.988	1209.45	564.936	1077.12	645.383	690.274	857.949	506.585	840.852	-0.731325	0.0045244	0.173932	LOC100848011	NC_037349.1	10343869	10346994	-	2540
505802	1628.19	1429.45	1684.38	1914.65	1272.64	1373.95	2441.64	1346.38	3671.44	2371.47	1410.16	3493.28	1550.54	2455.73	-0.663393	0.00452944	0.173932	TEP1	NC_037337.1	26708085	26748582	+	8294
338062	2128.84	2351.92	2945.45	3182.45	2056.29	2425.92	3846.75	5126.72	2171.54	3792.46	3404.18	3314.58	2515.15	3609.37	-0.521077	0.0045389	0.173932	FCGRT	NC_037345.1	55961575	55968122	+	2036
112441473	45.3174	52.546	57.7756	32.891	41.1893	23.9992	97.3745	73.5122	59.5732	55.1285	58.2939	78.7814	42.2864	70.444	-0.738751	0.00454448	0.173932	LOC112441473	NC_037328.1	148357998	148404926	+	3803
281790	1862.33	3039.88	1726.6	1796.05	1663.41	2414.92	1800.97	913.364	1788.16	1231.84	1015.98	1585.24	2083.87	1389.26	0.584987	0.00454577	0.173932	GNAI1	NC_037331.1	40955829	41061584	-	3357
514819	383.04	371.714	269.99	322.93	404.5	381.987	480.502	465.242	667.797	551.285	421.937	361.242	355.693	491.334	-0.465801	0.00457009	0.173959	PTK7	NC_037350.1	16703732	16767985	+	4330
527137	76.608	32.1115	44.4428	47.8415	41.1893	59.998	82.8138	69.4842	60.5341	76.9897	93.4553	108.565	50.3652	81.9736	-0.704579	0.00457828	0.173959	LOC527137	NC_037347.1	31705232	31705795	-	564
444874	6440.47	6507.92	6345.32	7700.48	7878.76	9254.69	6508.62	6675.51	4686.11	5158.31	5180.76	3140.69	7354.61	5225	0.493231	0.00457908	0.173959	UBC	NC_037344.1	50887544	50892468	+	2634
520498	271.904	192.669	197.77	224.257	245.023	267.991	158.347	187.305	101.851	180.593	202.641	151.798	233.269	163.756	0.510321	0.00458235	0.173959	CAMK1	NC_037349.1	16946746	16957325	+	1619
614942	3459.23	4389.54	3818.75	5046.28	5150.77	5178.83	4147.97	3372.5	1385.56	3020.66	3441.19	1650.57	4507.23	2836.41	0.66817	0.00464775	0.176097	TRAT1	NC_037328.1	53562091	53626467	+	2632
613811	7769.78	4748.6	5114.25	4846.94	7522.85	3715.88	8548.03	8991.65	8027.01	11804.1	5958.93	6830.93	5619.72	8360.12	-0.573054	0.00467137	0.176647	CXCL12	NC_037355.1	45022335	45051626	+	8246
281489	6.47391	11.6769	13.3328	26.9108	4.22454	19.9993	38.2218	25.1754	53.8081	17.1088	36.0867	27.8617	13.7697	33.0438	-1.25867	0.00473544	0.178705	SLAMF1	NC_037330.1	8969591	9008637	+	1730
100141052	18.3428	12.65	25.5546	23.9207	10.5613	21.9993	5.46025	5.03508	9.60858	5.70294	11.1036	11.529	18.8381	8.07324	1.22027	0.00475896	0.178705	LOC100141052	NC_037332.1	28578146	28579364	-	829
790255	6.47391	11.6769	7.77749	7.97358	13.7298	9.99966	21.841	24.1684	27.8649	11.4059	9.253	51.8804	9.60521	24.4023	-1.3421	0.00476644	0.178705	LOC790255	NW_020190675.1	53899	185486	+	16763
507130	653.865	747.321	686.641	646.856	735.07	695.977	901.852	889.196	762.921	709.066	943.806	878.125	694.288	847.494	-0.287634	0.00476882	0.178705	LTA4H	NC_037332.1	60305573	60336184	-	2205
540532	2099.71	2549.45	2055.48	2341.24	1903.15	2523.92	1628.98	1285.96	1991.86	1552.15	1914.45	1992.59	2245.49	1727.66	0.378257	0.00477186	0.178705	ZBTB44	NC_037356.1	36401292	36460165	-	9532
112445469	14.0268	13.623	6.66642	1.99339	6.33681	2.9999	0.910042	2.01403	0	0.950491	3.7012	0	7.60773	1.26263	2.58698	0.00478649	0.178908	LOC112445469	NW_020190577.1	2302	15183	+	751
614025	155.374	123.58	124.44	150.501	133.073	129.996	147.427	173.207	157.581	242.375	231.325	181.582	136.161	188.916	-0.472657	0.00481461	0.179613	RRP9	NC_037349.1	48990299	48998195	+	4458
508566	342.038	435.937	377.764	357.814	320.009	259.991	576.967	680.743	430.465	333.622	451.547	509.197	348.926	497.09	-0.510371	0.00482531	0.179666	NQO2	NC_037350.1	50621892	50632808	-	1955
519181	349.591	275.38	466.649	488.381	230.237	481.984	501.433	486.389	649.54	560.789	698.602	488.06	382.037	564.136	-0.562421	0.00483982	0.179861	FUK	NC_037345.1	1643524	1660549	-	4419
107132338	126.241	99.2536	48.8871	50.8315	63.3681	44.9985	38.2218	65.4561	35.5518	26.6137	35.1614	20.1757	72.2633	36.8634	0.972334	0.00487039	0.180651	LOC107132338	NC_037330.1	100672060	100672403	-	344
104973745	8.63188	3.8923	3.33321	3.98679	5.28067	2.9999	12.7406	7.04912	12.4912	19.9603	7.4024	20.1757	4.68746	13.3032	-1.51031	0.00489036	0.181046	LOC104973745	NC_037340.1	28605941	28608539	+	364
281572	9005.21	9791.07	11895.1	11723.1	14305.3	12726.6	6706.1	8051.1	7800.25	10928.7	9776.72	8877.32	11574.4	8690.04	0.413503	0.00490479	0.181067	VEGFA	NC_037350.1	17281915	17297193	+	2808
783269	10.7899	5.83845	3.33321	12.9571	10.5613	21.9993	14.5607	16.1123	40.356	29.4652	26.8337	31.7047	10.9132	26.5054	-1.2756	0.0049141	0.181067	BCL11B	NC_037348.1	64189235	64291484	-	8815
101904339	29.1326	29.1922	35.5542	28.9042	13.7298	22.9992	28.2113	73.5122	22.0997	63.6829	33.3108	167.17	26.5854	64.6645	-1.28209	0.00491893	0.181067	LOC101904339	NC_037357.1	37436382	37439200	-	1706
539149	5360.4	6018.46	8249.69	5549.61	7514.4	9919.67	10036.9	12196	8750.54	9890.81	9948.83	8011.69	7102.04	9805.78	-0.4654	0.00500293	0.18381	TUBB4B	NC_037338.1	106254795	106257259	+	1591
101903835	1.07899	3.8923	1.11107	6.97688	2.11227	2.9999	0	0	0	0	0	0	3.02857	0	4.11762	0.00501211	1	LOC101903835	NC_037342.1	30035636	30045616	+	869
101904071	166.164	140.123	92.2188	122.594	135.185	82.9972	60.9728	37.2596	104.734	46.574	83.277	97.9964	123.214	71.8022	0.77855	0.00505084	0.185018	LOC101904071	NC_037356.1	43918458	43958994	-	3668
512167	34.5275	36.0037	22.2214	10.9637	26.4034	18.9994	30.9414	51.3579	30.7475	87.4451	34.2361	75.8992	24.8532	51.7712	-1.05866	0.00505487	0.185018	HTR6	NC_037329.1	133022950	133035378	-	1323
618722	22.6587	6.81152	13.3328	16.9438	10.5613	7.99973	16.3808	16.1123	36.5126	34.2177	28.6843	40.3515	13.0513	28.7098	-1.14171	0.00510727	0.186492	DSB	NC_037350.1	7035502	7055197	+	3616
510140	800.607	724.94	698.863	638.883	654.803	574.981	809.027	713.975	814.808	919.124	913.271	935.769	682.18	850.996	-0.319363	0.00511437	0.186492	SEMA4B	NC_037348.1	21573411	21617717	+	3750
541215	2475.19	2855.97	2802.12	2843.58	2573.8	3033.9	1677.21	1622.3	2326.24	2602.44	2302.15	2301.95	2764.09	2138.72	0.370078	0.00514437	0.187035	TTBK2	NC_037337.1	38033611	38168257	-	11652
505979	8.63188	10.7038	41.1096	15.9472	17.9543	16.9994	1.82008	7.04912	4.80429	12.3564	3.7012	8.64674	18.5577	6.3963	1.53695	0.00514854	0.187035	GTF2A1L	NC_037338.1	30916684	30965353	+	1347
282100	392.751	459.291	464.427	453.497	380.208	689.977	241.161	299.084	310.357	356.434	435.816	359.32	473.359	333.695	0.504646	0.00515842	0.187043	TRPC1	NC_037328.1	126257858	126320522	-	4200
505789	165.085	160.557	95.552	405.656	626.288	461.985	158.347	205.431	172.954	151.128	123.99	140.269	319.187	158.687	1.00859	0.00518809	0.187768	CETN4	NC_037344.1	34949127	34953268	+	1042
533820	397.067	479.726	323.321	318.943	330.57	361.988	524.184	464.235	604.38	456.236	391.402	495.746	368.602	489.364	-0.408373	0.00521118	0.188253	MEGF9	NC_037335.1	110029466	110110177	-	6354
522763	41.0015	7.78459	11.1107	10.9637	4.22454	7.99973	13.6506	113.793	101.851	9.50491	10.1783	54.7627	13.8474	50.6234	-1.87192	0.00522527	0.188309	LOC522763	NC_037348.1	19676542	19731400	-	5417
104973920	4.31594	4.86537	4.44428	2.99009	0	3.99987	9.10042	2.01403	9.60858	9.50491	24.9831	24.0187	3.43592	13.205	-1.94261	0.00523873	0.188309	LOC104973920	NC_037340.1	78803460	78804730	-	974
101905708	21.5797	19.4615	18.8882	21.9273	15.842	23.9992	13.6506	2.01403	6.72601	6.65343	15.7301	6.72524	20.283	8.58324	1.23309	0.00524901	0.188309	LOC101905708	NC_037330.1	93982844	93997086	-	1296
539709	182.349	118.715	122.218	131.564	128.848	99.9966	200.209	217.516	176.798	166.336	162.853	163.327	130.615	181.173	-0.47289	0.00525157	0.188309	FN3K	NC_037346.1	49917589	49926474	-	1140
100313263	162.927	72.0075	99.9963	44.8514	61.2558	96.9967	20.0209	9.06315	30.7475	38.0196	56.4433	79.7422	89.6724	39.0061	1.19969	0.00526257	0.188355	MIR421	NC_037357.1	76925575	76925659	+	85
786672	76.608	41.8422	26.6657	70.7655	69.7049	69.9977	141.057	150.045	85.5164	126.415	94.3806	49.9589	59.264	107.896	-0.863742	0.00528221	0.18871	TNFAIP2	NC_037348.1	67812959	67827164	+	5083
282333_1	296.721	317.222	271.101	215.287	252.416	291.99	188.379	207.445	172.954	234.771	205.417	242.109	274.123	208.513	0.394926	0.00529842	0.188941	PTPN13	NC_037338.1	26386374	26432266	+	2121
514313	8903.79	16788.5	14381.7	13347.8	12046.3	14928.5	11736.8	8205.17	11061.4	9691.2	10350.4	9015.67	13399.4	10010.1	0.420715	0.00532008	0.189365	PACS1	NC_037356.1	44152915	44302709	+	4703
618227	9141.17	10181.3	11991.8	9964.98	8897.93	9936.67	7964.69	5526.51	9284.77	8408.04	7953.88	4710.55	10019	7308.07	0.455148	0.00533076	0.189398	ABLIM2	NC_037333.1	114296645	114465581	-	5347
317656	457.49	585.791	495.537	473.431	585.099	605.98	829.048	1435	945.485	974.253	560.732	388.143	533.888	855.443	-0.679908	0.00536312	0.190199	PCTP	NC_037346.1	6232278	6257104	+	1914
511792	137.031	158.611	114.44	185.386	143.634	142.995	181.098	385.687	186.407	183.445	168.405	251.716	147.016	226.126	-0.619571	0.00537752	0.190362	HPS6	NC_037353.1	22751849	22754468	+	2620
513795	936.56	1003.24	1154.4	1511.99	1000.16	832.972	1715.43	1478.3	1399.01	1182.41	1359.27	1476.67	1073.22	1435.18	-0.419277	0.00540973	0.191097	ECHDC2	NC_037330.1	93434436	93464973	+	1630
517425	18.3428	15.5692	2.22214	18.9372	19.0104	6.99977	1.82008	4.02807	7.68687	0.950491	5.5518	0	13.5136	3.33955	2.01933	0.00541798	0.191097	SLC25A45	NC_037356.1	43568455	43575007	-	2869
112442802	2.15797	3.8923	4.44428	1.99339	4.22454	5.9998	9.10042	9.06315	9.60858	24.7128	9.253	7.68599	3.78538	11.5707	-1.61133	0.00543762	0.191442	LOC112442802	NC_037329.1	84753805	84759418	+	2891
534606	1190.12	747.321	849.968	978.756	893.49	855.971	1076.58	1283.95	1225.09	1272.71	1139.04	1026.08	919.271	1170.58	-0.348785	0.00548336	0.192702	RPUSD3	NC_037349.1	16878857	16906510	+	3583
513983	394.909	303.599	377.764	361.801	393.938	376.987	617.009	784.466	410.286	456.236	419.161	422.73	368.166	518.315	-0.49349	0.00549972	0.192785	SCAND1	NC_037340.1	65085555	65086387	-	833
538516	1480.37	931.232	856.635	849.186	1280.04	871.971	820.858	4068.35	1183.78	1846.8	1162.18	2292.35	1044.9	1895.72	-0.859334	0.00550559	0.192785	PDLIM3	NC_037354.1	15712674	15743838	-	2193
506406	321.538	455.399	479.982	452.5	473.148	320.989	347.636	343.393	375.696	204.355	225.773	233.462	417.259	288.386	0.533049	0.00553815	0.19315	GSR	NC_037354.1	26801918	26846927	-	2450
509416	4.31594	0.973074	4.44428	9.96697	3.1684	8.9997	13.6506	7.04912	30.7475	12.3564	11.1036	22.0972	5.31139	16.1674	-1.60315	0.00553994	0.19315	WC1-12	NC_037332.1	102210391	102267591	+	4751
530435	24.8167	40.8691	23.3325	25.9141	33.7963	12.9996	50.9624	59.414	59.5732	39.9206	46.265	32.6655	26.9547	48.1334	-0.834727	0.00554587	0.19315	KIF17	NC_037329.1	131918127	131969114	+	3570
407210	2124.52	2666.22	1847.71	2436.92	2208.38	2607.91	1862.86	1940.52	2061.04	1926.64	1591.52	1319.11	2315.28	1783.61	0.376546	0.00560598	0.194893	GRB10	NC_037331.1	5105702	5327928	+	5708
504509	110.057	41.8422	37.7764	108.64	65.4803	96.9967	131.046	117.821	181.602	107.405	109.185	146.034	76.7987	132.182	-0.782807	0.00561887	0.194992	ZAP70	NC_037338.1	3047488	3087280	+	4105
538468	319.38	460.264	327.766	374.758	758.305	590.98	271.193	296.063	349.752	304.157	392.327	182.542	471.909	299.339	0.656811	0.00564636	0.195596	GPR157	NC_037343.1	44330588	44355191	+	3586
107132813	3.23696	4.86537	3.33321	5.98018	2.11227	1.99993	0	0	0	0	0.9253	0.960749	3.58799	0.314342	3.39773	0.00567013	1	LOC107132813	NC_037337.1	8296010	8304002	+	4459
510242	2307.95	2353.87	2369.91	2319.31	2368.91	2220.93	3473.63	3784.37	2710.58	2963.63	2275.31	2570	2323.48	2962.92	-0.350701	0.00567645	0.195876	CDIP1	NC_037352.1	3654420	3678820	-	2817
507217	1141.57	1003.24	564.423	1169.13	864.974	766.974	1412.39	1662.58	1025.24	1221.38	1348.16	1142.33	918.384	1302.01	-0.503379	0.00568133	0.195876	LNP1	NC_037328.1	44688501	44729807	+	3062
527459	1790.04	2552.37	2045.48	2569.48	2506.21	3223.89	1252.22	1323.22	1956.31	2021.69	2208.69	1713.98	2447.91	1746.02	0.487546	0.00568865	0.195876	RICTOR	NC_037347.1	35360775	35498729	+	9832
515186	2.15797	3.8923	2.22214	43.8547	61.2558	21.9993	85.544	153.067	88.399	57.9799	74.9493	21.1365	22.5637	80.1792	-1.8281	0.00569482	0.195876	ETNPPL	NC_037333.1	16554153	16573065	+	2028
408019	1.07899	9.73074	1.11107	10.9637	0	5.9998	19.1109	8.05613	22.0997	16.1583	27.759	11.529	4.81404	17.4522	-1.84332	0.00574152	0.196923	CCR4	NC_037349.1	7310503	7315561	+	2788
512320	284.852	274.407	207.77	345.854	397.107	255.991	471.402	590.112	347.831	486.651	379.373	301.675	294.33	429.507	-0.54489	0.00574558	0.196923	NUDT16	NC_037328.1	138548856	138550443	-	1494
541261	424.041	90.4959	135.55	249.174	135.185	191.994	75.5335	169.179	110.499	104.554	71.2481	117.211	204.407	108.037	0.920332	0.00579896	0.198126	LHX6	NC_037338.1	93083904	93109821	-	3507
526736	48.5544	23.3538	37.7764	50.8315	17.9543	63.9979	45.5021	178.242	48.0429	218.613	60.1445	37.4692	40.4114	98.0023	-1.27729	0.00580109	0.198126	KLK10	NC_037345.1	56989035	56995323	-	2709
615896	88.4768	82.7113	57.7756	77.7424	72.8733	102.997	26.3912	60.421	39.3952	74.1383	50.8915	43.2337	80.4293	49.0785	0.714911	0.00584512	0.199221	SYCP3	NC_037332.1	65541079	65548288	-	1422
281750	1890.38	1568.6	2701.01	1564.81	2448.12	1738.94	2491.7	3550.74	3039.19	3406.56	2191.11	2168.41	1985.31	2807.95	-0.500253	0.00585776	0.199221	EDNRB	NC_037339.1	53036847	53068392	-	3785
514249	572.941	581.898	561.09	521.272	626.288	614.979	691.632	732.101	660.11	647.284	693.05	673.485	579.745	682.944	-0.236269	0.00586453	0.199221	TM2D1	NC_037330.1	83947643	83998816	+	3799
511575	653.865	446.641	395.541	466.454	555.527	488.984	786.276	1060.39	682.209	682.452	610.698	477.492	501.169	716.586	-0.515785	0.00587933	0.199221	GPX8	NC_037347.1	23951560	23956395	-	1112
282873	22038.3	28061.5	20245.9	25334	33904	34601.8	23720.2	20796.9	22789.6	17947.2	18451.4	19925.9	27364.3	20605.2	0.409291	0.00588452	0.199221	ACSS1	NC_037340.1	42621435	42666448	-	3458
101903126	30.2116	40.8691	65.5531	76.7457	70.761	26.9991	81.9038	92.6455	86.4772	84.5937	88.8288	84.5459	51.8566	86.4992	-0.738908	0.0059583	0.201029	LOC101903126	NC_037342.1	46183547	46236163	+	8115
510008	11379	13435.2	11374	13051.7	6439.25	5723.81	18265.5	18907.7	10139	9974.45	24598.2	17844	10233.8	16621.5	-0.6997	0.00596871	0.201029	FHL2	NC_037338.1	9268523	9316088	-	1917
112449102	230.903	284.138	307.766	342.864	362.254	245.992	57.3327	41.2877	159.502	250.93	210.968	196.954	295.653	152.829	0.951783	0.00596899	0.201029	LOC112449102	NC_037339.1	86830724	86837826	-	5292
282306	2150.42	2454.09	2339.91	2078.11	2063.69	2422.92	1740.91	1567.93	2106.2	1733.69	2032.88	1943.6	2251.52	1854.2	0.280088	0.00599697	0.201621	PIK3CA	NC_037328.1	87871399	87963844	-	11641
539087	120.846	72.9806	134.439	83.7225	95.0521	117.996	123.766	176.228	127.794	148.277	150.824	167.17	104.173	149.01	-0.518005	0.00601531	0.201888	C7H19orf66	NC_037334.1	14650071	14654413	+	1044
514293	590.205	797.921	578.867	815.298	746.687	770.974	806.297	1327.25	711.996	1270.81	1328.73	751.306	716.659	1032.73	-0.526825	0.00603319	0.202138	IDI1	NC_037340.1	46325275	46328402	+	1354
100336669	132.715	108.984	158.883	118.607	119.343	70.9976	167.448	222.551	154.698	190.098	110.111	263.245	118.255	184.692	-0.644006	0.00606647	0.202903	LOC100336669	NC_037330.1	54652456	54674965	+	4420
104968462	221.192	122.607	203.326	147.511	210.171	115.996	140.146	64.4491	116.264	96.95	134.169	99.9179	170.134	108.649	0.644678	0.00609843	0.20362	SLC10A5	NC_037341.1	80889912	80893491	+	3580
532690	1097.33	831.005	1057.74	1163.15	831.178	925.969	1228.56	1652.51	1003.14	1423.83	1082.6	1442.08	984.394	1305.45	-0.407219	0.00614119	0.204696	OSBPL5	NC_037356.1	48477356	48518350	+	3599
534231	2330.61	2329.54	2154.36	2151.87	2462.91	2288.92	3014.06	3228.5	2452.11	2574.88	2832.34	2421.09	2286.37	2753.83	-0.268357	0.00617658	0.205522	RPN2	NC_037340.1	66143149	66197746	+	2552
506882	999.141	971.128	854.412	950.849	1003.33	982.967	1311.37	1530.67	1142.46	1024.63	985.445	1272.03	960.304	1211.1	-0.334527	0.00619328	0.205725	DNPEP	NC_037329.1	107307882	107331750	-	1962
789632	62.5812	99.2536	82.2191	116.614	81.3224	62.9979	224.78	116.814	141.246	119.762	86.0529	122.976	84.1646	135.272	-0.684152	0.00624814	0.206866	ZCWPW2	NC_037349.1	2798171	2941638	+	2232
509685	4038.64	4480.03	3842.08	4185.13	4979.67	4804.84	3745.73	4128.77	3635.89	3590	3547.6	3398.17	4388.4	3674.36	0.25629	0.00624895	0.206866	ANP32B	NC_037335.1	63155268	63179623	+	1741
532860	612.864	860.198	711.084	552.17	875.536	1072.96	524.184	480.347	523.668	556.988	668.992	646.584	780.803	566.794	0.462201	0.00627622	0.207414	SLC19A2	NC_037343.1	37095531	37128086	-	2359
536048	243.851	268.569	194.437	145.518	149.971	231.992	41.8619	51.3579	127.794	104.554	207.267	131.623	205.723	110.743	0.893268	0.00630883	0.207823	MAK	NC_037350.1	45349743	45400448	+	6229
512789	183.428	211.157	171.105	204.323	204.89	147.995	254.812	310.161	285.375	215.761	194.313	249.795	187.15	251.703	-0.426644	0.00631	0.207823	BRF2	NC_037354.1	33107032	33111356	-	1881
616169	941.954	1095.68	1097.74	1017.63	932.567	854.971	1854.67	1725.02	1404.77	1122.53	1094.63	965.553	990.09	1361.2	-0.459243	0.00632195	0.207864	TCTA	NC_037349.1	50697897	50700780	-	1564
100126183	8.63188	1.94615	8.88856	95.6829	28.5156	39.9987	10.0105	6.0421	3.84343	13.3069	3.7012	11.529	30.6106	8.07218	1.92397	0.00636778	0.208515	PPDPFL	NC_037341.1	19981881	19986372	+	2361
112441770	58.2652	45.7345	55.5535	49.8348	51.7506	89.997	22.7511	22.1544	23.0606	37.0691	61.0698	27.8617	58.5226	32.3278	0.854769	0.00638875	0.208515	LOC112441770	NC_037343.1	51824309	51825840	-	885
510065	1555.9	1454.75	2389.91	1620.63	1784.87	1724.94	1994.81	2253.7	2335.85	2035.95	2853.63	2233.74	1755.17	2284.61	-0.38053	0.00639332	0.208515	ACOX3	NC_037333.1	114647933	114697419	-	4221
novel.493	30.2116	14.5961	15.555	21.9273	23.235	1.99993	1.82008	2.01403	4.80429	2.85147	10.1783	10.5682	17.9208	5.37274	1.73485	0.00639392	0.208515	-	NW_020191196.1	8646	11454	+	333
327692	7627.35	13212.4	11772.9	10039.7	8984.54	10286.7	8748.24	5428.83	9326.09	5483.38	7531.94	8204.8	10320.6	7453.88	0.469459	0.00639734	0.208515	ALDH6A1	NC_037337.1	85428041	85447786	-	4095
511194	496.333	395.068	371.097	476.421	428.791	437.985	234.791	242.691	361.283	312.711	405.282	367.967	434.283	320.787	0.436935	0.00640627	0.208515	ZNF12	NC_037352.1	38506228	38516365	-	3114
282591	4075.33	8405.42	6978.63	7115.42	5875.28	8351.72	4611.18	3954.55	5291.45	4577.56	6341.08	4518.4	6800.3	4882.37	0.478032	0.00643832	0.208566	ASB15	NC_037331.1	87890782	87944596	+	5192
618618	90.6348	51.5729	142.217	96.6796	168.982	93.9968	183.829	342.386	101.851	244.276	178.583	120.094	107.347	195.17	-0.863188	0.00644612	0.208566	CREG2	NC_037338.1	6228592	6264599	-	6940
618791	114.372	156.665	139.995	159.472	203.834	151.995	270.283	493.438	233.489	279.444	147.123	139.309	154.389	260.514	-0.754151	0.00644674	0.208566	MPV17L2	NC_037334.1	5023844	5027015	-	1253
784000	23.7377	39.896	22.2214	27.9075	33.7963	19.9993	20.931	63.4421	32.6692	64.6334	81.4264	59.5664	27.9264	53.7781	-0.943256	0.00645314	0.208566	SYCP2	NC_037340.1	56613450	56686479	+	5387
618631	563.23	450.533	716.64	422.599	610.446	575.981	332.165	249.74	367.048	489.503	389.551	508.236	556.572	389.374	0.514898	0.00647074	0.208566	CDK3	NC_037346.1	55644967	55649268	-	1684
100313262	176.954	101.2	95.552	74.7523	101.389	110.996	20.0209	11.0772	47.0821	70.3363	60.1445	99.9179	110.14	51.4298	1.09807	0.00649284	0.208566	MIR374B	NC_037357.1	76925407	76925501	+	95
517850	1834.28	2260.45	1896.6	2106.02	2122.83	1862.94	1397.82	1300.06	1894.81	1612.98	1813.59	1676.51	2013.85	1615.96	0.3176	0.00649888	0.208566	APPL1	NC_037349.1	43851905	43882728	-	2299
507308	226.587	193.642	167.771	157.478	205.946	209.993	148.337	137.961	146.05	125.465	175.807	146.995	193.57	146.769	0.398723	0.00650703	0.208566	PHOSPHO2	NC_037329.1	26613241	26618778	-	1364
538827	629.049	2147.58	782.193	1007.66	1330.73	1027.97	1893.8	4219.4	2550.12	1344.94	1622.05	1062.59	1154.2	2115.48	-0.873932	0.00651149	0.208566	APOLD1	NC_037332.1	97047941	97053886	-	4290
100848002	237.377	307.491	253.324	242.197	321.065	123.996	114.665	73.5122	111.46	211.959	208.193	162.367	247.575	147.026	0.751251	0.00651535	0.208566	YJEFN3	NC_037334.1	3791954	3801489	-	1238
112444883	78.7659	14.5961	111.107	24.9174	9.50521	42.9986	55.5126	78.5473	106.655	203.405	96.2312	169.092	46.9817	118.241	-1.3341	0.006549	0.208881	LOC112444883	NC_037356.1	48341941	48345043	-	3103
513188	75.529	58.3845	48.8871	74.7523	61.2558	50.9983	131.046	160.116	54.7689	125.465	55.518	107.604	61.6345	105.753	-0.778212	0.00655332	0.208881	CLTRN	NC_037357.1	127830561	127878349	+	3134
513222	2875.5	2701.25	2833.23	2613.34	2834.67	2959.9	4046.05	5073.35	2908.52	2933.21	2956.33	4522.25	2802.98	3739.95	-0.416029	0.00655749	0.208881	RPS20	NC_037341.1	23278327	23279575	-	477
538979	110.057	104.119	103.329	52.8249	50.6945	30.999	42.772	128.898	292.101	104.554	111.036	337.223	75.3372	169.431	-1.16962	0.00657304	0.209033	MED12L	NC_037328.1	116653252	117017556	-	8806
100139548	1142.65	1014.92	936.632	1171.12	1042.4	1207.96	1266.78	1299.05	1393.24	1379.16	1293.57	1163.47	1085.95	1299.21	-0.258474	0.00658491	0.209068	LOC100139548	NC_037350.1	27399243	27409339	-	3887
100848294	12.9478	10.7038	18.8882	6.97688	3.1684	3.99987	1.82008	2.01403	4.80429	1.90098	3.7012	0.960749	9.4475	2.53356	1.89336	0.00674669	0.213855	LOC100848294	NC_037329.1	6861523	6885655	+	813
101904209	0	0	0	0	0	0	5.46025	0	11.5303	0	5.5518	4.80374	0	4.55768	-4.58248	0.00680413	0.215087	LOC101904209	NC_037338.1	9861498	9871620	+	3755
613812	1032.59	990.59	975.519	880.083	1061.42	1020.97	658.871	770.368	833.064	794.61	836.471	974.199	993.527	811.264	0.292421	0.00683429	0.215087	RNF168	NC_037328.1	71016777	71044035	-	7386
101907813	30.2116	22.3807	25.5546	9.96697	35.9086	31.9989	10.9205	12.0842	10.5694	19.9603	5.5518	13.4505	26.0036	12.0895	1.1047	0.00683528	0.215087	LOC101907813	NC_037346.1	14835366	14838077	-	1581
novel.344	105.741	207.265	352.209	202.329	548.134	150.995	534.195	505.522	252.706	612.116	755.045	335.301	261.112	499.148	-0.935181	0.00684788	0.215087	-	NC_037346.1	63440468	63447902	-	4614
511669	256.799	342.522	238.88	319.94	258.753	215.993	255.722	160.116	119.146	107.405	167.479	251.716	272.148	176.931	0.621163	0.00685105	0.215087	ZNF696	NC_037341.1	1309341	1319154	-	2756
618605	103.583	104.119	159.994	170.435	105.613	158.995	192.929	178.242	204.663	153.979	223.923	178.699	133.79	188.739	-0.496548	0.00685758	0.215087	SPHK1	NC_037346.1	55350120	55358160	-	4251
514666	2312.27	2280.89	2195.47	2137.91	2089.03	2112.93	3501.84	3010.98	2863.36	2221.3	2152.25	2875.52	2188.08	2770.87	-0.340677	0.00686764	0.215087	APEH	NC_037349.1	50515197	50523749	-	2422
novel.20	16.1848	8.75767	22.2214	0.996697	14.7859	4.99983	0.910042	4.02807	0	0	6.4771	0.960749	11.3244	2.06266	2.45378	0.00689657	0.215087	-	NC_037329.1	6415698	6422619	+	329
534558	315.064	482.645	529.98	383.728	346.412	354.988	329.435	325.266	359.361	244.276	214.67	255.559	402.136	288.095	0.481242	0.0068996	0.215087	DERA	NC_037332.1	93887855	94006860	-	1760
540052	31.2906	12.65	28.8878	38.8712	19.0104	3.99987	63.703	51.3579	27.8649	45.6236	42.5638	59.5664	22.4516	48.4466	-1.1124	0.00693331	0.215087	MUSK	NC_037335.1	100188491	100287913	+	7950
613948	509.281	394.095	417.762	398.679	355.917	328.989	219.32	273.909	319.005	373.543	335.884	189.268	400.787	285.155	0.490842	0.00693756	0.215087	SLC25A40	NC_037331.1	32315217	32397644	+	5814
789892	5145.68	9049.59	9260.76	7184.19	7398.22	9361.69	5771.49	6987.69	6248.46	5536.61	5995.95	5469.54	7900.02	6001.62	0.396533	0.00694583	0.215087	BCR	NC_037344.1	71708903	71795368	-	6537
523737	317.222	302.626	335.543	363.794	327.402	227.992	490.513	594.14	505.411	397.305	315.527	328.576	312.43	438.579	-0.489254	0.00694683	0.215087	DPM2	NC_037338.1	98600691	98603745	-	840
540021	1703.72	2052.21	1992.15	2170.81	1938.01	2059.93	1618.05	1574.97	1631.54	1575.91	1864.48	1801.4	1986.14	1677.73	0.243543	0.00696387	0.215087	PHC1	NC_037332.1	100997392	101016946	-	4808
512257	2.15797	0	0	0	0	0	1.82008	7.04912	2.88257	1.90098	5.5518	4.80374	0.359662	4.00138	-3.42976	0.00696558	0.215087	ZMYND12	NC_037330.1	103720824	103755638	+	1565
404186	604.232	197.534	347.765	351.834	261.921	356.988	482.322	1141.96	391.069	670.096	397.879	546.666	353.379	604.998	-0.775799	0.00697303	0.215087	IGFBP6	NC_037332.1	26878961	26883026	-	1240
novel.165	185.586	213.103	104.441	224.257	294.662	172.994	53.6925	68.4771	106.655	181.544	169.33	92.2319	199.174	111.988	0.830728	0.00699286	0.215087	-	NC_037337.1	10826396	10829346	+	687
100848872	725.078	673.367	733.306	665.794	683.319	789.974	483.232	589.105	684.131	584.552	611.624	549.548	711.806	583.699	0.286361	0.00699768	0.215087	LOC100848872	NC_037346.1	38764168	38776706	+	4608
509943	1780.33	1732.07	1534.39	1798.04	1950.68	1786.94	2266	2426.91	2235.92	1948.51	1920	1923.42	1763.74	2120.13	-0.26538	0.00700275	0.215087	TSN	NC_037329.1	73408302	73416299	+	2573
101905198	3.23696	4.86537	3.33321	8.97027	2.11227	0	18.2008	13.0912	34.5909	19.9603	13.8795	0	3.75301	16.6205	-2.14324	0.00700732	0.215087	LOC101905198	NC_037337.1	91503105	91510381	+	2571
281226	340.959	150.827	174.438	95.6829	212.283	125.996	71.8933	100.702	134.52	109.306	135.094	98.9571	183.364	108.412	0.757375	0.00703189	0.215259	MOCOS	NC_037351.1	20886491	20946894	-	4762
510200	634.444	712.29	494.426	710.645	684.375	685.977	799.927	991.911	856.125	746.135	766.149	768.599	653.693	821.474	-0.328908	0.0070351	0.215259	DPP3	NC_037356.1	44521233	44553203	+	2792
512427	1369.23	1267.92	1454.39	1176.1	1232.51	1494.95	958.274	933.504	1063.67	1275.56	1182.53	1079.88	1332.52	1082.24	0.299968	0.00704829	0.215301	NASP	NC_037330.1	100460372	100489061	-	3515
512526	359.302	374.634	459.983	371.768	437.24	400.987	491.423	546.81	522.707	547.483	370.12	676.367	400.652	525.818	-0.392281	0.00706822	0.215301	PYCR3	NC_037341.1	1101614	1108734	+	1319
509290	2.15797	0	0	0	0	0	25.4812	10.0702	0	0	1.8506	5.76449	0.359662	7.19441	-4.27931	0.00707187	0.215301	PPP2R2B	NC_037334.1	57796194	58305719	-	3474
497204	337.722	183.911	295.544	221.267	267.202	167.994	309.414	550.838	290.179	401.107	242.429	478.453	245.607	378.737	-0.625295	0.00708087	0.215301	UBA7	NC_037349.1	50421018	50430082	+	3178
100847454	302.116	61.3037	88.8856	145.518	72.8733	43.9985	17.2908	34.2386	49.9646	67.4848	74.9493	68.2132	119.116	52.0236	1.19451	0.00711329	0.215948	LOC100847454	NC_037334.1	53311900	53765315	+	4712
616732	449.937	625.687	697.752	611.972	617.839	384.987	387.678	443.087	407.404	456.236	362.718	471.728	564.696	421.475	0.422047	0.00715294	0.216121	CCL16	NC_037346.1	14468231	14475250	+	3797
618278	1558.06	2072.65	2147.7	2076.12	1868.3	2087.93	2711.02	2790.44	2105.24	2238.41	2336.38	2398.03	1968.46	2429.92	-0.303754	0.00717459	0.216121	COMT	NC_037344.1	72900703	72915709	+	2742
novel.180	15.1058	6.81152	14.4439	21.9273	10.5613	17.9994	26.3912	63.4421	55.7298	29.4652	3.7012	46.1159	14.4749	37.4742	-1.3709	0.00717687	0.216121	-	NC_037337.1	77233251	77236800	-	1011
107132213	24.8167	48.6537	36.6653	19.9339	38.0208	16.9994	15.4707	1.00702	7.68687	16.1583	22.2072	12.4897	30.8483	12.5033	1.29824	0.00718465	0.216121	LOC107132213	NC_037328.1	130600344	130605188	+	583
522893	7.5529	2.91922	2.22214	4.98348	7.39294	1.99993	13.6506	13.0912	7.68687	11.4059	11.1036	15.372	4.51177	12.0517	-1.42229	0.00718534	0.216121	ADGRF3	NC_037338.1	73205074	73220901	+	5308
112442650	2.15797	0	0	0	0	0.999966	3.64017	3.02105	9.60858	1.90098	3.7012	6.72524	0.526323	4.7662	-3.19795	0.00718583	0.216121	LOC112442650	NC_037346.1	37227266	37239292	-	883
613856	16.1848	4.86537	8.88856	29.9009	1.05613	3.99987	32.7615	40.2807	23.0606	31.3662	12.9542	49.9589	10.8159	31.7304	-1.55121	0.00719703	0.216122	LY86	NC_037350.1	48528635	48576190	-	4485
510850	3240.19	2712.93	2884.34	3032.95	2761.79	3321.89	3955.04	7118.6	3926.07	3826.68	3527.24	2918.76	2992.35	4212.06	-0.493202	0.00722503	0.216488	SERPINH1	NC_037342.1	54738093	54748404	+	2185
787488	215.797	255.919	424.429	198.343	268.258	237.992	212.95	141.989	256.549	152.079	150.824	146.995	266.79	176.898	0.591857	0.00723153	0.216488	AFF3	NC_037338.1	4660716	5289474	-	9276
515527	24.8167	96.3344	71.1084	89.7027	9.50521	72.9976	3.64017	7.04912	1.92172	39.9206	3.7012	44.1945	60.7442	16.7379	1.86071	0.00724667	0.216607	TMEM150B	NC_037345.1	62159304	62167316	+	1755
785911	3974.98	4391.48	4129.85	4322.67	4469.56	4876.84	3138.74	3281.87	3913.58	3651.79	4149.97	3744.04	4360.9	3646.66	0.258084	0.00728952	0.217553	ROCK1	NC_037351.1	35015429	35140338	+	6574
516010	1983.18	1939.34	1984.37	1844.89	1800.71	1917.94	1504.3	1422.91	1718.01	1661.46	1774.73	1728.39	1911.74	1634.97	0.225503	0.00730433	0.21766	SMAD2	NC_037351.1	47492682	47583346	-	10110
100849237	6.47391	10.7038	14.4439	7.97358	4.22454	10.9996	0	2.01403	4.80429	1.90098	0	4.80374	9.13656	2.25384	2.02825	0.00731937	0.217774	LOC100849237	NC_037345.1	50879618	50900170	-	3927
535293	889.084	736.617	1069.96	1081.42	1240.96	931.969	1192.16	1952.61	1171.29	1339.24	897.541	2448.95	991.667	1500.3	-0.597303	0.00734604	0.218232	EPHX1	NC_037343.1	28833399	28870961	+	2206
508270	381.961	452.48	392.208	332.897	471.036	352.988	501.433	667.652	528.472	491.404	471.903	430.416	397.261	515.213	-0.37483	0.00736562	0.21848	FCF1	NC_037337.1	85988488	85998916	+	706
506093	135.952	203.373	154.439	51.8282	71.8172	108.996	34.5816	34.2386	101.851	52.277	89.7541	62.4487	121.068	62.5252	0.953049	0.00745376	0.220756	GSTT4	NC_037344.1	71311338	71316088	+	2518
281444	231.982	144.988	73.3306	95.6829	139.41	127.996	556.946	247.726	150.855	156.831	198.94	197.914	135.565	251.535	-0.892151	0.00751867	0.221956	RBP4	NC_037353.1	14896203	14902792	-	1246
104969714	1.07899	6.81152	1.11107	11.9604	9.50521	10.9996	8.19038	23.1614	42.2778	22.8118	27.759	6.72524	6.91113	21.8209	-1.65017	0.00755355	0.221956	LOC104969714	NC_037355.1	28140457	28143255	+	2164
112447302	23.7377	40.8691	18.8882	29.9009	40.1331	38.9987	40.0419	61.428	56.6906	68.4353	38.8626	55.7234	32.088	53.5303	-0.733352	0.00755874	0.221956	LOC112447302	NC_037328.1	58399580	58403096	+	3237
527394	650.628	1022.7	861.079	975.766	719.228	1081.96	692.542	536.74	729.291	650.136	716.182	720.562	885.228	674.242	0.392979	0.00756398	0.221956	PYGO1	NC_037337.1	54810415	54837668	+	8801
281736	125.162	61.3037	49.9981	125.584	61.2558	89.997	125.586	198.382	174.876	100.752	138.795	110.486	85.5501	141.48	-0.724797	0.00756505	0.221956	CXCR4	NC_037329.1	61250149	61253862	+	1673
100848863	2.15797	1.94615	6.66642	0	12.6736	2.9999	0.910042	0	0	0.950491	0	0	4.40734	0.310089	3.68777	0.0075903	0.221956	LOC100848863	NC_037335.1	112960874	112970167	+	1250
novel.484	16.1848	6.81152	3.33321	7.97358	9.50521	5.9998	1.82008	2.01403	0.960858	0.950491	5.5518	1.9215	8.30135	2.20313	1.90738	0.00760405	0.221956	-	NW_020190911.1	23579	26638	+	255
112441514	2.15797	61.3037	3.33321	3.98679	13.7298	17.9994	6.3703	7.04912	0.960858	1.90098	3.7012	2.88225	17.0851	3.81078	2.16908	0.00761956	0.221956	LOC112441514	NW_020190898.1	12437	19855	+	1390
407129	7306.89	9317.19	9115.21	9192.54	8836.68	9760.67	10827.7	13766.9	13705.7	10426.9	10782.5	8611.19	8921.53	11353.5	-0.347744	0.00762196	0.221956	CANX	NC_037334.1	1607057	1640391	-	5018
533284	207.165	200.453	155.55	176.415	180.599	223.992	157.437	129.905	160.463	135.92	154.525	146.995	190.696	147.541	0.370412	0.00762346	0.221956	RAB3IP	NC_037332.1	43657003	43713681	-	2963
517845	449.937	347.388	376.653	324.923	281.988	350.988	107.385	168.172	220.037	262.335	317.378	308.4	355.313	230.618	0.623436	0.00763059	0.221956	IMPG2	NC_037328.1	45739046	45816760	-	8634
novel.184	9.71087	3.8923	7.77749	6.97688	6.33681	1.99993	9.10042	21.1474	16.3346	8.55442	12.9542	25.9402	6.11571	15.6719	-1.36335	0.0076394	0.221956	-	NC_037338.1	5459587	5460314	+	324
104975756	19.4217	19.4615	33.3321	24.9174	51.7506	31.9989	18.2008	17.1193	13.452	9.50491	3.7012	21.1365	30.147	13.8525	1.12226	0.00764581	0.221956	LOC104975756	NC_037351.1	35244535	35247237	-	1174
514202	1241.91	1059.68	1137.74	849.186	969.532	1002.97	1486.1	1372.56	1320.22	1246.09	1201.04	1131.76	1043.5	1292.96	-0.309517	0.00765444	0.221956	PRMT7	NC_037345.1	35680873	35721882	+	3205
112447316	1.07899	3.8923	6.66642	7.97358	6.33681	2.9999	16.3808	11.0772	22.0997	14.2574	7.4024	8.64674	4.82466	13.3107	-1.46445	0.00769248	0.222408	LOC112447316	NC_037334.1	1416317	1417950	-	1469
523889	3780.77	4080.1	4010.96	2779.79	4634.32	4843.84	2497.16	2280.89	3485.99	3082.44	3712.3	2945.66	4021.63	3000.74	0.422429	0.00769296	0.222408	ATP13A3	NC_037328.1	73048454	73127596	+	7266
282309	4385	5625.34	5543.13	5224.69	5410.58	5299.82	3769.39	3648.42	4635.18	4342.79	4782.88	4740.34	5248.09	4319.83	0.280821	0.00773976	0.223213	PI4KA	NC_037344.1	72208854	72268523	-	6613
101908015	105.741	45.7345	31.1099	103.656	65.4803	39.9987	98.2846	262.831	183.524	58.9304	84.2023	109.525	65.2868	132.883	-1.02458	0.00775051	0.223213	LOC101908015	NC_037337.1	22350419	22359327	-	1542
518659	366.855	414.53	511.092	494.362	515.394	448.985	289.393	350.442	417.973	348.83	415.46	294.95	458.536	352.841	0.377965	0.00775531	0.223213	RPGRIP1L	NC_037345.1	21941760	22040311	-	6851
514704	4751.85	6449.54	5855.34	6120.72	5894.29	6375.79	4694.91	4023.03	4946.5	4996.73	5343.61	5185.16	5907.92	4864.99	0.280231	0.00776953	0.223291	KIAA0232	NC_037333.1	113292109	113374674	+	7137
785863	0	0	2.22214	5.98018	3.1684	17.9994	0	0	0	0	0	0.960749	4.89502	0.160125	4.32642	0.00782412	0.2244	C8H9orf153	NC_037335.1	79402755	79427053	-	1232
281448	329.091	322.088	408.874	313.96	533.348	523.982	329.435	324.259	320.927	293.702	250.756	237.305	405.224	292.731	0.469074	0.00783126	0.2244	RDH5	NC_037332.1	57533652	57538050	-	1481
519777	183.428	148.88	154.439	163.458	178.487	129.996	162.898	241.684	200.819	204.355	208.193	247.873	159.781	210.97	-0.400989	0.00786915	0.22496	KMT5C	NC_037345.1	62131854	62138746	-	3455
506715	788.738	810.571	745.528	728.585	760.417	856.971	709.833	613.273	652.423	735.68	642.158	615.84	781.802	661.535	0.240943	0.00787402	0.22496	KATNA1	NC_037336.1	86816815	86851261	-	2048
517464	15.1058	5.83845	66.6642	19.9339	105.613	14.9995	5.46025	9.06315	24.9823	13.3069	12.9542	5.76449	38.0259	11.9219	1.67193	0.00792442	0.225875	MKRN3	NC_037348.1	1159730	1169139	+	9410
511548	1300.18	1274.73	1289.95	1542.89	1345.52	1783.94	1571.64	1894.2	1444.17	2107.24	1863.55	1956.08	1422.87	1806.15	-0.34396	0.00792931	0.225875	ABCB8	NC_037331.1	113605775	113623178	+	4216
novel.365	2.15797	7.78459	3.33321	0.996697	9.50521	5.9998	10.9205	2.01403	13.452	25.6632	16.6554	30.744	4.96291	16.5749	-1.73758	0.00794641	0.22603	-	NC_037349.1	4851360	4852833	+	351
783805	113.293	140.123	104.441	156.481	125.68	119.996	160.167	184.284	149.894	174.89	161.002	164.288	126.669	165.754	-0.385721	0.0079705	0.226383	SDHAF3	NC_037331.1	14476714	14567927	+	1484
514949	230.903	363.93	238.88	340.87	264.034	288.99	351.276	548.824	394.913	349.781	369.195	341.066	287.934	392.509	-0.445627	0.00802417	0.227574	COMTD1	NC_037355.1	30986810	30988887	-	1004
100125876	171.559	213.103	191.104	248.178	213.339	219.993	333.075	329.294	294.023	269.939	256.308	197.914	209.546	280.092	-0.417837	0.00803877	0.227656	GLMP	NC_037330.1	14506359	14511005	+	3349
novel.61	23.7377	78.819	129.995	51.8282	34.8524	106.996	44.5921	19.1333	49.9646	39.9206	19.4313	26.901	71.0382	33.3238	1.09123	0.00807506	0.228024	-	NC_037330.1	90796478	90802307	-	2028
780788	32527.1	19822.5	55483.5	33400.3	31744.2	23292.2	57633	51207.8	36746.1	46402	49113.1	46801	32711.6	47983.8	-0.552755	0.00807529	0.228024	NMRK2	NC_037334.1	20064777	20069256	-	1219
788353	1760.9	2493.02	2162.14	2387.09	2506.21	2592.91	1649	1939.51	1908.26	1950.41	1948.68	1957.05	2317.05	1892.15	0.292445	0.00810852	0.22863	KIAA1522	NC_037329.1	120881551	120909728	-	5889
617975	899.874	1328.25	1652.16	1629.6	1996.09	1436.95	1237.66	1430.97	981.997	868.748	921.599	878.125	1490.49	1053.18	0.501082	0.00816203	0.22944	H1F0	NC_037332.1	109619911	109622125	+	2215
767899	176.954	124.554	161.105	170.435	162.645	160.995	106.475	108.758	139.324	96.95	120.289	143.152	159.448	119.158	0.419665	0.0081682	0.22944	B3GNT5	NC_037328.1	83752078	83827790	-	4199
281235	631.207	862.144	979.963	618.949	597.772	561.981	955.544	1000.97	1078.08	846.887	745.792	1150.98	708.669	963.043	-0.44258	0.00817273	0.22944	IDH1	NC_037329.1	96510381	96531400	-	2642
510075	2102.94	2132.01	2185.47	2077.12	2177.75	2180.93	2549.03	2668.59	2615.46	2365.77	2565.86	2116.53	2142.7	2480.21	-0.211037	0.00824796	0.231217	TARS	NC_037347.1	40309681	40333122	-	2799
282490	527.624	405.772	456.65	624.929	367.535	466.984	718.933	769.361	645.697	665.343	441.368	611.036	474.916	641.956	-0.434603	0.00826163	0.231266	BOLA-DMA	NC_037350.1	7263693	7269361	-	1460
509034	400.304	459.291	312.211	527.253	453.082	380.987	472.312	528.684	534.237	731.878	690.274	465.963	422.188	570.558	-0.43408	0.00829258	0.231461	LOC509034	NC_037337.1	86875770	86908135	+	7064
521172	5232	8512.45	6483.09	7995.5	5702.07	6874.77	5285.52	4117.69	5507.64	4853.21	6291.12	5302.37	6799.98	5226.26	0.379773	0.00830084	0.231461	TMEM245	NC_037335.1	98602247	98686213	-	8546
538819	571.862	543.949	526.647	571.107	573.481	577.981	747.145	752.241	626.48	736.63	611.624	584.135	560.838	676.376	-0.270098	0.00830439	0.231461	SCAMP4	NC_037334.1	44211900	44237062	+	3835
novel.383	98.1877	633.471	643.309	119.604	351.693	308.99	40.9519	14.0982	226.763	67.4848	158.226	141.23	359.209	108.126	1.73203	0.00837934	0.233166	-	NC_037351.1	12218883	12228289	+	9373
527607	1391.89	1710.66	1559.94	1780.1	1821.83	1786.94	1603.49	1334.3	1399.97	939.085	1429.59	1047.22	1675.23	1292.28	0.374453	0.00838961	0.233166	EFL1	NC_037348.1	23941112	24055077	-	4263
508629	6880.69	7726.21	6729.75	6973.89	6579.72	6605.78	6627.84	5999.81	6270.56	5475.78	5764.62	4975.72	6916.01	5852.39	0.240926	0.00841282	0.233477	ALDH2	NC_037344.1	62300434	62326158	-	2042
515663	518.992	492.376	519.981	518.282	458.362	547.982	852.709	880.133	519.824	577.898	584.79	607.193	509.329	670.425	-0.396391	0.00843941	0.233589	NME3	NC_037352.1	1349470	1350659	-	817
618488	4150.86	4020.74	3260.99	3770.5	3711.26	4734.84	3601.04	3062.34	3423.54	3387.55	3061.82	2950.46	3941.53	3247.79	0.279338	0.00844406	0.233589	CYTH3	NC_037352.1	38131086	38199247	-	4367
514706	1869.88	1545.24	1597.72	1546.87	1554.63	1411.95	1756.38	1972.75	1728.58	2316.35	1915.37	1851.36	1587.72	1923.47	-0.276862	0.00847007	0.233589	DBNL	NC_037349.1	376719	389375	+	2279
617998	521.15	574.114	649.976	548.183	626.288	740.975	758.065	1008.02	721.605	816.471	687.498	683.093	610.114	779.126	-0.35254	0.00848119	0.233589	DUS1L	NC_037346.1	50810023	50815942	+	2380
533757	2723.36	3235.47	2984.33	2834.61	2835.72	3001.9	1993.9	2037.19	2667.34	2465.57	2770.35	2541.18	2935.9	2412.59	0.283238	0.00848837	0.233589	ADNP	NC_037340.1	78817778	78848853	-	5828
104971503	22.6587	12.65	5.55535	25.9141	31.684	19.9993	4.55021	1.00702	14.4129	8.55442	4.6265	9.60749	19.7436	7.12642	1.47019	0.00849505	0.233589	LOC104971503	NC_037330.1	20115483	20118035	+	1220
777594	41.0015	29.1922	5.55535	1.99339	59.1435	0	0.910042	1.00702	2.88257	10.4554	7.4024	2.88225	22.8143	4.25661	2.42001	0.00852573	0.233589	IFITM3	NC_037356.1	50930483	50931540	+	583
509974	32.3696	8.75767	0	17.9405	16.8982	10.9996	48.2322	45.3158	30.7475	27.5642	29.6096	34.587	14.4943	36.0094	-1.3131	0.00852719	0.233589	ADGRG5	NC_037345.1	25526936	25553747	+	5209
100126192	3252.06	3284.13	2302.14	3379.8	3063.85	2157.93	6129.13	2935.45	3355.32	4527.19	3219.12	4479.97	2906.65	4107.7	-0.498985	0.00853093	0.233589	H19	NC_037356.1	49510998	49513370	+	2048
100139635	1457.71	1710.66	1578.83	1817.98	1644.4	2079.93	1359.6	1332.28	1615.2	1400.07	1460.12	1273.95	1714.92	1406.87	0.285818	0.0085423	0.233589	PPFIA1	NC_037356.1	47421197	47498037	+	5414
615920	0	0	1.11107	2.99009	3.1684	13.9995	25.4812	10.0702	11.5303	32.3167	3.7012	14.4112	3.54485	16.2518	-2.18931	0.00857019	0.233589	SLC2A11	NC_037344.1	71270421	71285569	+	3294
539091	8698.78	5669.13	6995.29	7456.29	8674.03	7945.73	4286.3	4275.79	5317.39	7739.85	6855.55	4828.72	7573.21	5550.6	0.448235	0.00857161	0.233589	TRIM45	NC_037330.1	26099795	26109125	+	2469
539510	90.6348	161.53	84.4413	120.6	104.557	119.996	175.638	165.151	115.303	124.514	235.952	213.286	113.627	171.641	-0.593654	0.00857339	0.233589	GDF10	NC_037355.1	42278918	42291525	-	2488
112449315	220.113	73.9536	101.107	17.9405	60.1997	35.9988	19.1109	15.1053	60.5341	13.3069	64.771	13.4505	84.8855	31.0464	1.44955	0.00859601	0.233877	LOC112449315	NC_037340.1	57486879	57521440	-	4335
614509	1135.09	1557.89	1281.06	1062.48	1301.16	1201.96	973.745	999.968	1007.94	938.134	1187.16	1025.12	1256.61	1022.01	0.298177	0.00864182	0.234664	MXI1	NC_037353.1	30780986	30873496	+	3755
614585	1220.33	1101.52	1195.51	1269.79	1476.48	1234.96	1477.91	2811.59	1571	1673.81	1520.27	1273.95	1249.77	1721.42	-0.461845	0.0086754	0.234664	FAM96B	NC_037345.1	34635125	34638372	-	1417
514026	30.2116	5.83845	5.55535	16.9438	3.1684	23.9992	37.3117	56.3929	42.2778	30.4157	17.5807	29.7832	14.2861	35.627	-1.31715	0.00868096	0.234664	PVRIG	NC_037352.1	36191770	36194081	-	1565
539815	965.692	1110.28	674.419	1303.68	789.989	657.978	1972.06	1429.96	2180.19	921.025	743.016	1492.04	917.006	1456.38	-0.667271	0.00868493	0.234664	B3GALT2	NC_037343.1	12064219	12071867	+	3236
540437	7245.39	11132	9796.3	12288.3	13108.7	12888.6	5991.72	8062.18	8675.59	10600.8	8620.1	6928.92	11076.5	8146.55	0.443267	0.00868545	0.234664	MYO18B	NC_037344.1	65514570	65747164	+	8121
novel.388	476.912	2932.85	3347.65	463.464	1551.46	1222.96	613.368	62.435	911.855	510.413	554.255	573.567	1665.88	537.649	1.6315	0.00870861	0.23489	-	NC_037351.1	12104475	12265544	-	18531
788085	1113.51	2872.52	2293.25	1555.84	2645.62	1747.94	1575.28	736.129	1498.94	1039.84	1236.2	1778.35	2038.11	1310.79	0.636763	0.00871801	0.23489	TMEM158	NC_037349.1	54003481	54005098	+	1618
506970	336.644	384.364	439.984	297.016	370.703	300.99	471.402	492.431	356.478	498.057	500.587	422.73	354.95	456.948	-0.365013	0.00878507	0.236078	MCM5	NC_037332.1	73633280	73651849	+	2793
531250	913.901	1139.47	1083.29	990.717	944.184	1100.96	866.36	673.694	949.328	704.314	869.782	915.594	1028.75	829.845	0.309947	0.00878644	0.236078	IKZF5	NC_037353.1	42787993	42805938	-	4694
537506	6.47391	4.86537	0	3.98679	2.11227	0	0	38.2666	9.60858	18.0593	11.1036	13.4505	2.90639	15.0814	-2.37047	0.00881724	0.236578	MDGA2	NC_037337.1	39821985	40746751	-	8086
112449034	6.47391	0.973074	1.11107	0.996697	4.22454	2.9999	0	0	0	0	0	0	2.79653	0	3.9945	0.00882222	1	LOC112449034	NC_037339.1	13789486	13795586	+	234
534712	1009.93	1507.29	1606.61	1270.79	1140.63	1609.95	870	741.164	1184.74	944.788	1281.54	1013.59	1357.53	1005.97	0.432363	0.00884681	0.237043	RB1	NC_037339.1	18118566	18238937	+	5428
540886	256.799	211.157	147.772	202.329	134.129	140.995	93.7343	84.5894	99.9293	97.9005	160.077	171.974	182.197	118.034	0.626099	0.00885987	0.237066	RAD51C	NC_037346.1	9663007	9694713	+	2800
515756	1294.78	886.471	1137.74	978.756	1126.9	952.968	830.868	1140.95	692.779	767.996	670.843	736.894	1062.93	806.722	0.397899	0.00893737	0.238723	EPHB4	NC_037352.1	35810598	35827429	+	4309
537376	94177.1	131351	111228	176898	104180	131254	65656.8	51613.6	105721	96617.4	98299.3	105051	124848	87159.9	0.518437	0.00894951	0.238723	RYR2	NC_037355.1	9691352	10518986	+	16504
507878	1798.67	1865.38	1933.26	1815.98	1545.12	1738.94	2034.85	1919.37	2118.69	2323.95	2114.31	1994.51	1782.89	2084.28	-0.225391	0.00895874	0.238723	SCAP	NC_037349.1	52163449	52263267	+	4798
282035	76.608	26.273	45.5538	7.97358	35.9086	16.9994	40.9519	90.6315	86.4772	92.1976	53.6674	80.7029	34.8861	74.1048	-1.09009	0.00899402	0.239335	RGS16	NC_037343.1	63646650	63652245	-	2387
509942	96.0297	37.9499	19.9993	49.8348	45.4138	47.9984	89.1841	72.5052	99.9293	119.762	61.9951	79.7422	49.5376	87.1863	-0.815955	0.00902391	0.239801	CHRD	NC_037328.1	82803348	82813198	-	3448
504294	139.189	118.715	191.104	142.528	165.813	85.9971	140.146	126.884	299.788	196.752	259.084	342.987	140.558	227.607	-0.696304	0.00907408	0.240804	PLXNB3	NC_037357.1	36982088	36996853	+	6624
534616	63.6602	78.819	33.3321	58.8051	31.684	59.998	145.607	129.905	86.4772	38.0196	108.26	78.7814	54.3831	97.8417	-0.845569	0.00912371	0.241145	BCHE	NC_037328.1	101522670	101601155	+	2494
539611	609.627	653.906	675.53	685.727	665.365	668.978	855.44	934.512	762.921	721.422	695.826	773.403	659.855	790.587	-0.260505	0.00912615	0.241145	RNF26	NC_037342.1	29915816	29918636	+	2821
521539	840.53	768.729	756.638	840.215	738.238	848.972	547.845	566.95	709.113	671.046	788.356	621.605	798.887	650.819	0.295705	0.00917659	0.241145	MAN2A1	NC_037334.1	108794900	109005814	+	6210
101904667	1103.8	966.263	1165.51	937.892	1176.53	1126.96	1296.81	1649.49	1247.19	1392.47	1127.02	1265.31	1079.49	1329.71	-0.300816	0.00917902	0.241145	LOC101904667	NC_037335.1	17434329	17435346	-	1018
511566	619.338	557.572	302.211	578.084	458.362	412.986	678.891	704.912	514.059	552.235	753.194	1004.94	488.092	701.373	-0.522776	0.0091796	0.241145	EFEMP1	NC_037338.1	38484919	38554429	-	2216
520927	664.655	665.583	802.192	1657.51	947.353	717.976	995.586	2050.29	1372.11	1605.38	1217.7	1150.02	909.211	1398.51	-0.621034	0.00918868	0.241145	NT5DC3	NC_037332.1	67446964	67511357	-	6487
514934	392.751	306.518	366.653	407.649	374.928	279.991	495.973	461.214	459.29	446.731	407.132	398.711	354.748	444.842	-0.32707	0.00919678	0.241145	YJU2	NC_037334.1	19796423	19812076	-	3154
280924	5110.08	5579.61	6804.19	5706.09	2639.28	4063.86	8477.04	6456.99	5438.46	6552.68	9785.05	6725.24	4983.85	7239.24	-0.538602	0.00921465	0.241145	SCD	NC_037353.1	21263976	21279185	+	5097
506192	2217.32	2368.46	2473.24	2469.81	2349.9	2685.91	2511.72	3008.97	2691.36	2957.93	2762.95	2995.62	2427.44	2821.42	-0.216852	0.00922433	0.241145	AP1B1	NC_037344.1	68598719	68647134	-	5036
531149	510.36	552.706	578.867	492.368	527.011	616.979	466.852	366.554	467.938	430.572	469.127	490.943	546.382	448.664	0.283927	0.00923494	0.241145	MPHOSPH10	NC_037348.1	27396948	27409259	+	2189
506404	60.4232	45.7345	56.6645	59.8018	50.6945	63.9979	21.841	9.06315	56.6906	43.7226	13.8795	25.9402	56.2194	28.5228	0.978561	0.00923517	0.241145	CENPK	NC_037347.1	13999288	14036032	+	1599
782922	671.129	619.848	2007.7	1045.54	1524	2512.92	526.914	760.298	755.235	1018.93	218.371	588.939	1396.86	644.78	1.11533	0.00923609	0.241145	LOC782922	NC_037340.1	43733418	43753878	-	1298
518402	617.18	544.922	493.315	680.744	577.706	450.985	668.881	631.399	615.91	729.026	779.103	872.36	560.808	716.113	-0.352691	0.00925197	0.241235	KIFAP3	NC_037343.1	37552128	37694522	-	3205
510736	328.012	344.468	491.093	366.784	272.483	290.99	194.749	181.263	202.741	240.474	328.482	316.086	348.972	243.966	0.515846	0.00927743	0.241574	HEPH	NC_037357.1	94232111	94371539	-	4558
613505	0	41.8422	48.8871	0	1.05613	61.9979	1.82008	0	1.92172	0	3.7012	0	25.6306	1.2405	4.36331	0.00931534	0.242	GPR143	NC_037357.1	133303488	133333183	+	1713
282081	356.065	304.572	194.437	185.386	232.35	277.991	508.714	417.912	731.213	332.672	261.86	244.03	258.467	416.067	-0.686746	0.00931873	0.242	SOCS3	NC_037346.1	53839314	53842544	+	2653
112445447	7.5529	1.94615	18.8882	18.9372	3.1684	5.9998	14.5607	8.05613	42.2778	20.9108	30.5349	44.1945	9.41545	26.7558	-1.51072	0.00934196	0.242279	LOC112445447	NW_020190528.1	1658	18801	-	398
530348	106.82	106.065	105.552	105.65	118.287	85.9971	51.8724	60.421	87.4381	83.6432	96.2312	57.6449	104.728	72.8751	0.522446	0.00935741	0.242356	LOC530348	NC_037347.1	24198517	24271498	+	9500
508890	79.8449	21.4076	49.9981	82.7258	33.7963	37.9987	93.7343	90.6315	71.1035	73.1878	113.812	89.3497	50.9619	88.6365	-0.799941	0.009388	0.242731	LCK	NC_037329.1	121262592	121283547	-	2096
282356	321.538	325.007	299.989	268.111	345.356	248.992	265.732	91.6385	212.35	180.593	201.715	267.088	301.499	203.186	0.568549	0.00939692	0.242731	SLC2A1	NC_037330.1	103309108	103337308	+	2529
327676	852.399	563.41	671.086	778.42	552.358	571.981	831.779	1566.92	823.456	810.769	647.71	1091.41	664.942	962.007	-0.532718	0.0094892	0.244789	ARHGDIB	NC_037332.1	94946440	94965335	+	1508
515618	313.985	292.895	294.433	325.92	354.861	314.989	309.414	211.474	237.332	219.563	291.47	211.365	316.181	246.77	0.356691	0.0095232	0.245036	STXBP2	NC_037334.1	16482822	16491641	+	1956
515290	6962.69	7998.67	7179.73	7544	7745.69	8407.72	9281.52	8522.38	8697.69	8396.63	9286.31	8338.34	7639.75	8753.81	-0.196352	0.0095639	0.245036	HNRNPM	NC_037334.1	17058405	17098620	+	2769
532872	22013.5	24356.1	14723.9	20967.5	18103.2	19227.4	17821.4	24508.8	26247.8	28615.5	29425.5	30709.4	19898.6	26221.4	-0.398064	0.0095742	0.245036	MYOM3	NC_037329.1	128788339	128840349	+	5792
540061	32.3696	61.3037	66.6642	47.8415	17.9543	37.9987	40.0419	74.5192	83.5947	86.4946	86.9782	91.2712	44.022	77.15	-0.80873	0.0095753	0.245036	FAM71F2	NC_037331.1	92648962	92674006	+	1544
100124505	279.457	141.096	114.44	196.349	84.4908	139.995	408.609	335.337	399.717	175.841	139.72	219.051	159.305	279.712	-0.812155	0.00958108	0.245036	PDE4B	NC_037330.1	78957188	79406811	-	5364
101904212	70.1341	73.9536	82.2191	73.7556	72.8733	55.9981	50.9624	16.1123	52.8472	51.3265	40.7132	53.8019	71.489	44.2939	0.688269	0.00959377	0.245036	ZSCAN23	NC_037328.1	158070113	158077435	+	2107
107131247	0	0	0	0	0	1.99993	212.95	0	0	0	0	229.619	0.333322	73.7615	-7.77959	0.00960281	0.245036	LOC107131247	NW_020191578.1	253191	404101	+	8404
112445995	30.2116	12.65	32.221	24.9174	32.7402	24.9992	55.5126	76.5333	20.178	71.2868	47.1903	30.744	26.2899	50.2408	-0.936901	0.00960621	0.245036	LOC112445995	NC_037330.1	54342870	54349809	+	3095
519899	1288.31	1807.97	1415.5	2167.82	2117.55	1951.93	1549.8	1699.84	1232.78	1211.88	1146.45	1229.76	1791.51	1345.08	0.413666	0.00961249	0.245036	HDAC11	NC_037349.1	58427518	58441988	-	2680
100847947	227.666	190.723	251.102	218.277	256.641	236.992	297.584	371.589	328.614	270.89	270.188	241.148	230.233	296.669	-0.366035	0.0096754	0.246011	LOC100847947	NC_037333.1	97716506	97724340	-	1974
782132	1095.17	1226.07	1204.4	1355.51	1308.55	1269.96	1468.81	1815.65	1411.5	1379.16	1442.54	1406.54	1243.28	1487.37	-0.258339	0.00969549	0.246011	ZMAT2	NC_037334.1	51825588	51830686	+	1512
617799	248.167	164.45	308.877	198.343	167.925	178.994	131.956	78.5473	146.05	203.405	116.588	155.641	211.126	138.698	0.60492	0.00970064	0.246011	CST7	NC_037340.1	42574605	42584437	+	2492
511947	0	0	0	3.98679	4.22454	0	7.28034	1.00702	14.4129	9.50491	17.5807	3.843	1.36855	8.93814	-2.70424	0.00970144	0.246011	EOMES	NC_037349.1	2109634	2115807	-	3277
512030	83.0819	76.8729	11.1107	49.8348	13.7298	87.997	64.613	154.074	178.72	109.306	59.2192	163.327	53.7712	121.543	-1.17475	0.00976942	0.247411	COLEC10	NC_037341.1	45105393	45281289	-	4739
281040	19985	17141.7	21752.5	16436.5	17733.6	16082.5	20705.3	23065.7	21871.1	19658	21748.3	23299.1	18188.6	21724.6	-0.256316	0.00981064	0.247616	CAV1	NC_037331.1	51865751	51901396	-	2733
510243	2122.36	2223.47	2073.26	2307.35	2250.62	2151.93	2803.84	3416.81	2557.8	2688.94	2349.34	2221.25	2188.17	2673	-0.288618	0.00981249	0.247616	HMOX2	NC_037352.1	3626012	3654158	+	1935
511832	328.012	407.718	217.77	285.055	402.387	321.989	269.372	254.775	149.894	277.543	161.928	246.912	327.155	226.737	0.52939	0.00981581	0.247616	TMEM231	NC_037345.1	2842318	2863837	-	3251
100847791	30.2116	14.5961	19.9993	30.8976	25.3472	7.99973	38.2218	33.2316	48.0429	51.3265	30.5349	34.587	21.5086	39.3241	-0.873174	0.00983461	0.247768	LOC100847791	NC_037328.1	132293027	132307116	+	2963
615924	17.2638	0	8.88856	1.99339	12.6736	0	0	0	0	0	0.9253	1.9215	6.80322	0.474466	3.83119	0.00987115	0.248366	UCMA	NC_037340.1	27897057	27904337	-	810
535714	9323.51	11350.9	10434.1	13190.3	11029.2	10765.6	10551	9501.2	8792.81	6952.84	8360.09	9222.23	11015.6	8896.7	0.308224	0.0099133	0.249104	AIFM1	NC_037357.1	14095115	14125903	-	2360
novel.198	5.39493	24.3269	15.555	9.96697	12.6736	1.99993	26.3912	38.2666	24.0215	16.1583	48.1156	17.2935	11.6529	28.3745	-1.28232	0.0100206	0.251239	-	NC_037338.1	12881556	12886144	-	495
517052	1628.19	1267.92	1381.06	1208.99	1386.7	1376.95	1093.87	1149.01	1253.92	1245.14	1105.73	1088.53	1374.97	1156.03	0.250033	0.0100242	0.251239	GOLM1	NC_037335.1	79260862	79321427	-	4628
510050	334.486	333.764	281.101	189.372	211.227	269.991	242.981	142.996	144.129	150.178	180.434	253.638	269.99	185.726	0.539177	0.0100382	0.251266	TGIF1	NC_037351.1	37498883	37535210	+	9690
540676	64.7391	30.1653	17.7771	113.623	45.4138	71.9976	96.4645	56.3929	189.289	85.5442	143.422	115.29	57.2861	114.4	-0.996761	0.0100934	0.252224	IKZF3	NC_037346.1	40123786	40213902	-	7678
281054	175.875	52.546	52.2203	118.607	40.1331	95.9968	185.649	231.614	192.172	110.257	111.961	145.073	89.2296	162.788	-0.867309	0.0101025	0.252224	CD3E	NC_037342.1	29004554	29015196	+	1322
786987	99.2667	23.3538	111.107	85.7159	74.9856	29.999	148.337	121.849	213.311	234.771	117.513	42.273	70.738	146.342	-1.05046	0.0101361	0.252415	LOC786987	NC_037350.1	29013204	29069536	-	2604
112443510	9.71087	15.5692	41.1096	9.96697	20.0666	26.9991	13.6506	3.02105	10.5694	8.55442	5.5518	0	20.5704	6.89122	1.57169	0.0101364	0.252415	LOC112443510	NC_037349.1	60581588	60583676	-	1450
505723	7874.44	9352.22	7974.15	8227.73	7912.56	6109.8	5728.72	3976.71	5437.5	6392.05	6981.39	7520.74	7908.48	6006.18	0.396933	0.0101492	0.252415	LARP4B	NC_037340.1	46389834	46480612	+	13053
112446432	108.978	589.683	232.214	259.141	288.325	205.993	6.3703	16.1123	210.428	134.019	30.5349	9.60749	280.722	67.8454	2.04899	0.0102004	0.253365	LOC112446432	NC_037331.1	106058548	106059896	+	1088
101902293	62.5812	50.5999	54.4424	28.9042	44.3577	36.9988	11.8305	7.04912	26.904	38.9701	19.4313	35.5477	46.314	23.2888	0.990352	0.0102403	0.25403	LOC101902293	NC_037332.1	315610	385065	-	4448
514021	152.137	223.807	127.773	96.6796	205.946	138.995	60.9728	77.5403	70.1427	150.178	126.766	100.879	157.556	97.7463	0.688849	0.0103359	0.255689	ZNF599	NC_037345.1	45527756	45556214	-	4563
511816	1093.01	911.771	981.074	914.968	925.174	890.97	1240.39	1357.46	1008.9	1108.27	1090	1069.31	952.828	1145.72	-0.266118	0.0103406	0.255689	SNAPIN	NC_037330.1	16722662	16724347	-	943
504372	89.5558	19.4615	2.22214	3.98679	0	10.9996	1.82008	0	1.92172	0	4.6265	9.60749	21.0376	2.99597	2.80961	0.0103542	0.255689	TMEM130	NC_037352.1	37361287	37377631	+	2794
508090	108.978	81.7382	92.2188	125.584	118.287	103.997	289.393	134.94	137.403	132.118	118.438	146.995	105.134	159.881	-0.605541	0.0103599	0.255689	FGL1	NC_037354.1	19352195	19406137	+	1712
517812	282.694	315.276	281.101	282.065	291.493	246.992	425.9	397.772	383.382	287.999	416.385	279.578	283.27	365.169	-0.366481	0.0104023	0.255935	MCM6	NC_037329.1	61489675	61524287	+	2745
532605	42.0804	26.273	26.6657	55.815	49.6383	39.9987	67.3431	55.3859	49.9646	66.5343	67.5469	64.3702	40.0785	61.8575	-0.626028	0.0104043	0.255935	RGS14	NC_037334.1	38857753	38872716	+	3567
511913	5713.23	7351.58	5858.67	6606.11	6015.74	7362.75	6507.71	9344.11	7938.61	8433.7	8530.34	7117.23	6484.68	7978.62	-0.299029	0.0104095	0.255935	HSPD1	NC_037329.1	86035475	86045870	-	2810
505064	1657.32	1357.44	1722.16	1520.96	1551.46	1648.94	2003	2237.59	1775.67	1747	2023.63	1630.39	1576.38	1902.88	-0.2717	0.0104238	0.255963	SEC61A1	NC_037349.1	59545669	59558314	-	6017
525408	307.511	253.972	218.881	235.22	261.921	222.993	337.626	454.165	331.496	324.117	270.188	269.01	250.083	331.1	-0.404568	0.0104513	0.256315	NFKBIB	NC_037345.1	48614347	48624970	+	1179
282004	432.673	252.999	227.769	441.537	672.758	377.987	263.002	165.151	296.905	343.127	247.98	220.972	400.954	256.19	0.64598	0.0104822	0.256434	PRKG1	NC_037353.1	6895298	8313728	-	7523
100313381	76.608	44.7614	47.776	39.8679	27.4595	37.9987	12.7406	0	12.4912	31.3662	17.5807	34.587	45.7452	18.1276	1.33371	0.0104826	0.256434	MIR486	NC_037354.1	36572754	36572877	-	124
novel.516	94.9507	36.9768	22.2214	26.9108	44.3577	8.9997	7.28034	1.00702	5.76515	28.5147	19.4313	17.2935	39.0695	13.2153	1.56137	0.0105463	0.257435	-	NW_020191782.1	5331	13089	-	362
523430	4.31594	23.3538	37.7764	22.924	29.5718	32.9989	5.46025	9.06315	16.3346	10.4554	10.1783	14.4112	25.1568	10.9838	1.19685	0.0105501	0.257435	SLC25A41	NC_037334.1	18027549	18035322	+	2059
112447402	2.15797	1.94615	2.22214	7.97358	2.11227	4.99983	0	0	1.92172	0	0	0	3.56866	0.320286	3.39086	0.0105528	1	LOC112447402	NC_037334.1	40416358	40425001	-	472
534017	3056.77	3009.72	3370.98	3595.09	3665.84	3462.88	3578.29	4581.93	3937.6	3886.56	3582.76	4981.48	3360.21	4091.44	-0.284002	0.010583	0.257915	TMEM63A	NC_037343.1	28871482	28907515	-	3482
281227	184.507	314.303	324.432	317.946	249.248	274.991	449.561	326.273	351.674	341.226	334.033	407.358	277.571	368.354	-0.408052	0.0105996	0.257994	HMMR	NC_037334.1	75136834	75170625	+	3612
100336530	3918.88	3297.75	3697.64	2851.55	3487.36	3426.89	2169.54	2029.14	2518.41	3005.45	3326.45	3059.99	3446.68	2684.83	0.360288	0.010654	0.258331	FNBP4	NC_037342.1	77482693	77513314	-	4104
768015	99.2667	86.6036	109.996	115.617	97.1644	126.996	160.167	188.312	124.912	117.861	139.72	132.583	105.941	143.926	-0.441584	0.0106643	0.258331	PIGF	NC_037338.1	29028850	29060490	-	1242
506193	0	0	2.22214	1.99339	2.11227	3.99987	8.19038	5.03508	10.5694	3.80196	12.0289	3.843	1.72128	7.24479	-2.07451	0.0106892	0.258331	RASL10A	NC_037344.1	68588586	68591488	-	1546
513054	1905.49	1686.34	2032.15	1803.02	1698.26	1829.94	1056.56	926.455	1517.2	1574.01	1672.94	1601.57	1825.87	1391.46	0.391872	0.0106901	0.258331	NSD3	NC_037354.1	33426339	33524360	-	6325
509432	154.295	97.3074	119.996	146.514	247.136	96.9967	400.419	164.144	230.606	184.395	194.313	216.169	143.707	231.674	-0.689964	0.010691	0.258331	ASPA	NC_037346.1	24214201	24235467	+	1847
781339	838.372	1196.88	1062.18	1232.91	1198.71	1382.95	1244.94	1741.13	1566.2	1524.59	1556.36	1216.31	1152	1474.92	-0.356195	0.0106977	0.258331	LOC781339	NC_037339.1	69035281	69038183	-	2903
510194	2383.48	2793.7	2609.9	2455.86	2594.92	2561.91	2369.75	2193.28	2248.41	1958.96	2362.29	2243.35	2566.63	2229.34	0.203257	0.0107067	0.258331	HP1BP3	NC_037329.1	131855282	131892006	+	3971
783161	181.27	173.207	153.328	167.445	162.645	121.996	267.552	341.379	175.837	204.355	188.761	178.699	159.982	226.097	-0.498743	0.0107432	0.258462	NCBP2-AS2	NC_037328.1	71410707	71411366	+	660
novel.132	178.033	233.538	292.211	272.098	355.917	538.982	142.877	136.954	118.186	157.781	388.626	122.976	311.797	177.9	0.809292	0.0107659	0.258462	-	NC_037334.1	49325979	49328902	-	2436
404122	12597.2	7959.75	11147.4	8951.33	8431.12	12166.6	13029.1	15551.4	10529.1	14303	14575.3	11673.1	10208.9	13276.8	-0.379101	0.0107691	0.258462	ACTG1	NC_037346.1	51259442	51262291	+	1956
505686	25.8957	21.4076	17.7771	9.96697	17.9543	28.999	20.931	5.03508	3.84343	4.75245	6.4771	9.60749	20.3334	8.44109	1.2623	0.0107759	0.258462	LAD1	NC_037343.1	80916091	80928930	+	2141
517031	1417.79	1467.4	1355.5	1482.09	1289.54	1440.95	1670.84	1594.11	1570.04	1478.01	1864.48	1638.08	1408.88	1635.93	-0.21549	0.0107787	0.258462	GGA2	NC_037352.1	21152997	21182474	-	2898
505356	906.348	920.528	1096.63	1060.49	1069.86	988.967	1294.08	1769.33	956.054	1566.41	1046.51	1277.8	1007.14	1318.36	-0.388422	0.0108138	0.258527	ANAPC15	NC_037342.1	51742235	51745535	-	839
539360	135.952	215.049	123.329	174.422	121.455	107.996	250.262	490.417	104.734	188.197	385.85	146.034	146.367	260.916	-0.833333	0.0108146	0.258527	CAPN6	NC_037357.1	59414790	59439446	-	2522
101905668	14.0268	32.1115	37.7764	32.891	22.1788	26.9991	45.5021	59.414	41.3169	30.4157	49.0409	50.9197	27.6639	46.1016	-0.735092	0.0108214	0.258527	LOC101905668	NC_037346.1	49390418	49391057	+	640
781106	133.794	70.0614	33.3321	39.8679	42.2454	26.9991	38.2218	10.0702	23.0606	19.9603	37.9373	32.6655	57.7167	26.9859	1.09418	0.0109366	0.260711	NEGR1	NC_037330.1	72811994	73846989	+	2803
281053	26.9746	9.73074	15.555	47.8415	28.5156	29.999	39.1318	86.6034	52.8472	47.5245	51.8168	29.7832	26.4361	51.2845	-0.953881	0.0109397	0.260711	CD3D	NC_037342.1	29019453	29023621	-	1488
112445011	3.23696	13.623	2.22214	2.99009	6.33681	0	0	0	0.960858	0.950491	0.9253	0	4.73484	0.472775	3.31676	0.010956	0.26078	LOC112445011	NC_037357.1	74258325	74269186	+	1479
511963	235.219	36.0037	19.9993	178.409	107.726	95.9968	33.6716	44.3087	16.3346	75.0888	75.8746	6.72524	112.226	42.0006	1.41757	0.0109967	0.261261	PDZRN4	NC_037332.1	39200826	39632049	-	4258
281542	656.023	504.052	567.757	526.256	594.604	550.982	696.182	679.736	647.618	834.531	631.98	639.859	566.612	688.318	-0.281166	0.011021	0.261261	TP53	NC_037346.1	27376071	27388474	-	2281
112442610	399.225	276.353	426.651	252.164	434.071	254.991	83.7239	135.947	150.855	417.265	170.255	224.815	340.576	197.144	0.788478	0.0110228	0.261261	LOC112442610	NC_037346.1	14871620	14882656	+	5044
101903557	21.5797	35.0307	23.3325	22.924	12.6736	17.9994	5.46025	4.02807	1.92172	6.65343	12.9542	22.0972	22.2566	8.85248	1.32995	0.0110301	0.261261	LOC101903557	NC_037342.1	32560029	32776039	-	8643
514610	1567.77	1995.78	1692.16	1762.16	1758.46	1826.94	2298.77	2707.87	2011.08	2198.48	2269.76	1655.37	1767.21	2190.22	-0.309456	0.0111037	0.262567	MESD	NC_037348.1	26815413	26823788	-	1635
540535	6059.58	7947.1	7738.6	7402.47	5499.29	6459.78	9738.36	7117.59	8459.4	7305.47	9808.18	9246.25	6851.14	8612.54	-0.330101	0.0111123	0.262567	POPDC2	NC_037328.1	64397362	64415670	-	2512
613985	84.1609	134.284	118.884	94.6862	101.389	143.995	68.2532	50.3508	62.4558	76.9897	86.9782	110.486	112.9	75.919	0.572585	0.0111351	0.262785	LOC613985	NW_020192122.1	30011	43432	+	3099
387602	0	0	0	0	0	1.99993	0	1.00702	5.76515	1.90098	9.253	11.529	0.333322	4.90919	-3.72724	0.0111552	0.262941	PROK2	NC_037349.1	29859768	29874070	+	2052
535321	5035.63	5247.79	5537.57	4845.94	5202.52	5329.82	6220.14	7502.27	5881.41	5489.08	6130.11	5598.28	5199.88	6136.88	-0.239013	0.011175	0.263086	PPP2R1A	NC_037345.1	58087796	58110746	+	2246
100125231	138.11	10.7038	14.4439	1.99339	5.28067	17.9994	2.73013	3.02105	2.88257	22.8118	6.4771	4.80374	31.4219	7.12106	2.13972	0.011247	0.264174	MAGED4B	NC_037357.1	89587796	89595469	-	2829
282711	9404.44	7276.65	10832.9	8612.46	9558.02	7263.76	8975.75	9579.75	13782.6	13530.2	9436.21	15672.7	8824.71	11829.5	-0.422795	0.0112484	0.264174	EPAS1	NC_037338.1	28735330	28825665	+	2888
784749	1403.76	1265	1471.06	1335.57	1219.84	1437.95	1187.61	1029.17	1224.13	1078.81	1203.82	1225.92	1355.53	1158.24	0.226662	0.0112891	0.26481	ANKRD27	NC_037345.1	43093119	43153637	-	4770
112447430	31.2906	31.1384	18.8882	2.99009	16.8982	12.9996	0	0	1.92172	10.4554	10.1783	6.72524	19.0342	4.88011	1.96077	0.0113607	0.265951	LOC112447430	NC_037334.1	50874660	50878312	-	888
533574	1217.1	985.724	1229.95	1052.51	1158.58	991.967	1022.89	534.726	951.25	804.115	991.922	727.287	1105.97	838.698	0.398661	0.0113652	0.265951	ZFAND1	NC_037341.1	80864155	80889781	+	3248
100137993	143.505	130.392	147.772	111.63	100.333	88.997	33.6716	41.2877	87.4381	53.2275	132.318	75.8992	120.438	70.6403	0.768762	0.0114163	0.266676	BBOF1	NC_037337.1	85384576	85433203	+	3396
112442258	14.0268	10.7038	22.2214	9.96697	7.39294	5.9998	0.910042	5.03508	3.84343	1.90098	1.8506	9.60749	11.7186	3.85794	1.60623	0.0114486	0.266676	LOC112442258	NC_037345.1	9586740	9591504	-	1943
529006	7562.61	11347	8367.46	10232.1	9960.41	11256.6	8064.79	7341.15	9114.7	7046.94	7953.88	7930.98	9787.7	7908.74	0.30756	0.0114525	0.266676	ZFP91	NC_037342.1	81890547	81930250	+	4983
506745	1091.93	1701.91	1798.82	1176.1	785.764	1873.94	2756.52	2245.65	1164.56	1715.64	2619.53	2267.37	1404.74	2128.21	-0.599324	0.011462	0.266676	FAM46B	NC_037329.1	126212812	126220278	+	2333
768085	96.0297	53.5191	39.9985	38.8712	52.8067	27.9991	30.9414	7.04912	25.9432	22.8118	24.0578	44.1945	51.5374	25.833	0.993838	0.0114745	0.266676	RNF112	NC_037346.1	34059799	34070002	-	6646
510651	1635.74	1149.2	1243.29	1458.17	1525.06	1552.95	739.864	884.161	1088.65	1417.18	1237.13	1095.25	1427.4	1077.04	0.406285	0.0114837	0.266676	KIAA1551	NC_037332.1	77923726	77950979	-	8124
505555	358.223	544.922	593.311	492.368	551.302	563.981	400.419	388.708	297.866	423.919	399.73	472.688	517.351	397.222	0.381237	0.0115058	0.266676	VWA7	NC_037350.1	27546263	27555824	+	3771
513209	1700.48	1678.55	1721.05	1826.95	1649.68	1585.95	1361.42	1048.3	1493.17	1469.46	1603.55	1419.03	1693.78	1399.16	0.275523	0.0115062	0.266676	ZCCHC6	NC_037335.1	79465191	79523917	-	14167
529141	649.549	657.798	721.084	578.084	640.018	575.981	861.81	919.406	771.569	822.174	685.648	639.859	637.086	783.411	-0.298471	0.0115663	0.267206	TAPBPL	NC_037332.1	103922266	103929878	-	3009
787326	3146.32	1865.38	2276.58	1667.47	2310.82	2268.92	1680.85	1112.75	1663.25	1906.68	2018.08	1627.51	2255.92	1668.19	0.435253	0.0115733	0.267206	GGT5	NC_037344.1	71443755	71455166	-	5227
538877	217.955	130.392	117.773	168.442	148.915	103.997	206.58	203.417	191.211	231.92	207.267	182.542	147.912	203.823	-0.463233	0.011578	0.267206	FAM217B	NC_037340.1	56599641	56613396	-	6046
novel.78	240.614	319.168	264.435	197.346	331.626	319.989	142.877	80.5613	146.05	251.88	272.964	172.935	278.863	177.878	0.648209	0.0116032	0.267206	-	NC_037332.1	22470771	22474338	+	3568
616864	606.39	474.86	422.206	469.444	440.408	489.984	401.329	375.617	369.93	452.434	346.988	402.554	483.882	391.475	0.30568	0.0116075	0.267206	SLC36A4	NC_037356.1	1701573	1743386	+	5439
615183	21.5797	6.81152	6.66642	8.97027	2.11227	4.99983	0	2.01403	2.88257	4.75245	0	1.9215	8.52334	1.92843	2.14959	0.011618	0.267206	LOC615183	NC_037328.1	7242967	7246762	+	3796
404548	527.624	305.545	365.542	338.877	436.184	299.99	132.866	101.709	222.919	325.068	314.602	313.204	378.96	235.061	0.688575	0.0116254	0.267206	SEC16B	NC_037343.1	59319507	59396928	-	6528
531137	608.548	590.656	621.088	632.903	629.456	537.982	739.864	931.49	696.622	713.818	873.483	572.606	603.439	754.648	-0.322616	0.0116664	0.267829	LGALS3BP	NC_037346.1	53416668	53426712	+	2584
511516	800.607	802.786	1024.41	807.324	794.213	930.969	1314.1	1475.28	940.68	1009.42	901.243	1011.67	860.051	1108.73	-0.366443	0.0117497	0.269241	RTL8C	NC_037357.1	18823895	18825102	-	1208
615823	50.7123	11.6769	26.6657	24.9174	27.4595	20.9993	34.5816	89.6245	41.3169	84.5937	25.9084	47.0767	27.0719	53.8503	-0.994065	0.0117556	0.269241	FGF12	NC_037328.1	74675841	75288328	+	8404
536203	723.999	352.253	447.761	378.745	459.419	314.989	615.188	623.343	526.55	936.233	585.715	562.999	446.194	641.672	-0.52466	0.0117718	0.269295	ABCG2	NC_037333.1	36475491	36603215	+	4179
787155	239.535	230.619	201.104	280.072	222.844	138.995	355.826	215.502	234.449	263.286	389.551	482.296	218.861	323.485	-0.563907	0.0118652	0.270862	RNFT2	NC_037344.1	58188184	58250366	-	4903
532085	1783.56	693.802	1057.74	888.057	1014.95	912.969	597.898	628.378	745.626	807.917	789.281	897.34	1058.51	744.407	0.507635	0.0118683	0.270862	TMOD2	NC_037337.1	58554209	58609743	-	9034
527910	606.39	681.152	554.424	543.2	433.015	635.979	425.9	363.533	554.415	396.355	497.812	445.788	575.693	447.3	0.364155	0.0118868	0.270965	SKIL	NC_037328.1	97032270	97058169	-	7384
282328	525.466	347.388	477.76	352.831	420.342	293.99	540.565	738.143	461.212	553.186	385.85	684.053	402.963	560.502	-0.476427	0.0119439	0.271947	PSMB10	NC_037345.1	35417746	35423263	-	2953
100297981	18.3428	21.4076	1.11107	10.9637	6.33681	9.99966	33.6716	21.1474	26.904	22.8118	14.8048	40.3515	11.3603	26.6152	-1.22271	0.0119885	0.272643	EGR2	NC_037355.1	18936196	18942403	-	2741
281047	3591.94	3908.84	3599.87	3804.39	3717.59	4218.86	3875.87	5605.06	4526.6	4530.99	4729.21	4087.99	3806.92	4559.29	-0.260076	0.012098	0.274549	CCT8	NC_037328.1	7114162	7128096	+	2164
532276	371.171	633.471	604.422	630.909	589.323	655.978	456.841	383.673	530.394	443.879	450.621	426.573	580.879	448.664	0.372815	0.0121006	0.274549	KIF16B	NC_037340.1	10070015	10377530	-	7173
504524	135.952	56.4383	42.2206	124.587	63.3681	56.9981	152.887	173.207	133.559	119.762	87.9035	133.544	79.9274	133.477	-0.739488	0.0121665	0.275722	GM2A	NC_037334.1	62495947	62508685	+	1141
783774	188.822	236.457	105.552	325.92	178.487	135.995	239.341	278.944	253.667	317.464	312.752	369.888	195.206	295.343	-0.596367	0.0122228	0.276675	NRK	NC_037357.1	54618417	54767142	+	12391
506415	112.215	103.146	159.994	100.666	133.073	117.996	185.649	459.2	84.5555	244.276	110.111	199.836	121.182	213.938	-0.819969	0.0122857	0.277489	RSAD2	NC_037338.1	90038987	90056291	-	2569
505497	1085.46	895.228	1108.85	1076.43	1168.08	1211.96	1312.28	2122.79	1221.25	1538.84	1232.5	1162.51	1091	1431.7	-0.391988	0.0122874	0.277489	QTRT1	NC_037334.1	15188214	15196855	+	1412
786855	9.71087	1.94615	1.11107	1.99339	22.1788	1.99993	20.0209	18.1263	108.577	0	1.8506	56.6842	6.49004	34.2098	-2.40067	0.0123033	0.277525	TMEM200C	NC_037351.1	39306369	39308904	-	2536
100848507	563.23	1241.64	1077.74	353.827	317.897	621.979	556.946	452.151	507.333	371.642	236.877	286.303	696.052	401.875	0.792464	0.0123318	0.277724	LOC100848507	NC_037345.1	12965083	12968271	+	1713
614170	579.415	492.376	425.54	487.385	480.541	538.982	395.868	322.245	403.56	468.592	433.966	407.358	500.706	405.265	0.304894	0.0123506	0.277724	DCAF17	NC_037329.1	25001651	25029155	-	4040
505568	1687.53	2159.25	2112.14	2095.06	2192.54	2098.93	2644.58	2306.07	2318.55	2298.29	2465.93	2379.78	2057.58	2402.2	-0.223385	0.0123736	0.277724	EXOC7	NC_037346.1	55560814	55580965	+	5016
513868	1206.31	1262.08	1212.18	1234.91	1336.01	1349.95	1503.39	1692.8	1457.62	1478.96	1436.07	1285.48	1266.91	1475.72	-0.219921	0.0123767	0.277724	PRPF19	NC_037356.1	37223941	37233566	-	2086
505314	510.36	393.122	374.43	398.679	419.285	335.989	627.929	674.701	436.23	524.671	394.178	542.823	405.311	533.422	-0.39633	0.0123837	0.277724	UBE2T	NC_037343.1	80305043	80309733	+	965
104973101	7.5529	5.83845	12.2218	5.98018	3.1684	8.9997	10.0105	3.02105	26.904	10.4554	14.8048	69.1739	7.29357	22.3949	-1.62096	0.0124218	0.278167	LOC104973101	NC_037337.1	26479954	26486811	-	3876
614722	130.557	74.9267	66.6642	63.7886	72.8733	59.998	56.4226	47.3298	33.63	42.7721	59.2192	61.4879	78.1347	50.1436	0.638034	0.0124321	0.278167	AMPH	NC_037331.1	82295822	82508662	+	3966
508510	4.31594	7.78459	4.44428	7.97358	15.842	1.99993	16.3808	8.05613	19.2172	2.85147	7.4024	103.761	7.06006	26.2781	-1.89567	0.01245	0.278223	SCAMP5	NC_037348.1	33697299	33718476	-	3639
516565	115.451	77.8459	26.6657	101.663	54.919	105.996	158.347	270.887	122.029	165.385	73.0987	98.9571	80.4236	148.118	-0.87963	0.0124633	0.278223	CLMP	NC_037342.1	33689071	33794265	-	2119
505300	894.479	1007.13	863.301	990.717	1194.49	1309.96	990.126	646.505	1031.96	584.552	756.896	507.275	1043.35	752.886	0.470683	0.0125069	0.278582	SMPDL3A	NC_037336.1	28453557	28470952	-	1961
101906863	5.39493	5.83845	0	0.996697	0	0	46.4121	22.1544	0.960858	1.90098	0	26.901	2.03835	16.3882	-3.00306	0.0125173	0.278582	LOC101906863	NC_037357.1	18703267	18709910	-	5736
787122	2870.1	2659.41	3204.32	2953.21	3153.62	3765.87	4199.84	6472.1	3333.22	4729.64	2858.25	3762.29	3101.09	4225.89	-0.446441	0.0125225	0.278582	LOC787122	NC_037334.1	103166460	103167281	-	822
497022	37.7645	20.4346	7.77749	30.8976	14.7859	14.9995	43.682	100.702	30.7475	34.2177	41.6385	21.1365	21.1099	45.354	-1.10108	0.01258	0.279002	CD2	NC_037330.1	26468505	26483060	-	1583
107131279	0	0	0	0.996697	1.05613	0	0.910042	2.01403	13.452	1.90098	0	8.64674	0.342139	4.4873	-3.59591	0.0125928	0.279002	ABCA13	NC_037331.1	7203982	7512121	-	8372
100138312	2081.36	1976.31	2139.92	1697.37	1673.97	1743.94	1842.84	2190.26	2311.83	2853.37	2683.37	2192.43	1885.48	2345.68	-0.315161	0.0125954	0.279002	ACSL3	NC_037329.1	111037664	111113609	+	4381
505854	425.12	553.679	419.984	606.988	539.685	560.981	645.22	680.743	635.127	695.759	557.031	630.251	517.74	640.689	-0.306547	0.0126097	0.279002	TMEM254	NC_037355.1	35224966	35234577	-	2390
538549	8176.55	12199.4	11020.7	12207.5	10646.9	12922.6	7785.41	8513.32	10017.9	10124.6	8659.89	9124.23	11195.6	9037.56	0.308961	0.0126272	0.279002	NCOR2	NC_037344.1	51223644	51460884	+	9283
784007	12285.3	20117.3	19183.7	13666.7	16623.6	12065.6	9997.72	8413.62	11762.8	11582.7	14509.6	13631.1	15657	11649.6	0.426523	0.0126276	0.279002	LOC784007	NC_037330.1	13041461	13066960	-	14657
100848282	2.15797	10.7038	2.22214	4.98348	6.33681	8.9997	66.4331	53.3719	6.72601	18.0593	0.9253	1.9215	5.90065	24.5728	-2.05279	0.0127046	0.280007	LOC100848282	NW_020191650.1	10191	19703	-	3935
790017	255.72	199.48	179.993	240.204	232.35	120.996	292.124	267.866	317.083	221.464	298.872	282.46	204.79	279.978	-0.451589	0.0127128	0.280007	ZFP41	NC_037341.1	1334252	1338223	-	3672
517087	3195.96	3217.96	3283.21	3384.78	3267.68	3791.87	4160.71	5524.49	3519.62	4180.26	3703.98	3708.49	3356.91	4132.93	-0.299955	0.0127165	0.280007	RNH1	NC_037356.1	50789133	50804307	+	1862
112442357	21.5797	92.4421	8.88856	3.98679	1.05613	1.99993	0	1.00702	11.5303	0.950491	3.7012	5.76449	21.6589	3.82558	2.50394	0.0127314	0.280019	LOC112442357	NC_037345.1	58941254	58944503	-	3250
104973320	12.9478	28.2192	23.3325	37.8745	33.7963	18.9994	59.1527	42.2947	48.0429	78.8907	27.759	28.8225	25.8616	47.4938	-0.875392	0.0127759	0.280506	LOC104973320	NC_037338.1	25431159	25443262	-	7958
506558	19.4217	5.83845	19.9993	0.996697	14.7859	10.9996	0	1.00702	0.960858	6.65343	4.6265	4.80374	12.0069	3.00859	1.9921	0.0127939	0.280506	VWA5B2	NC_037328.1	82933230	82945892	-	4881
512036	0	0	0	1.99339	2.11227	0	6.3703	24.1684	0.960858	3.80196	0.9253	1.9215	0.684277	6.35805	-3.20685	0.012797	0.280506	ZNF449	NC_037357.1	18972951	18980914	+	1604
508266	777.949	654.879	698.863	634.896	758.305	844.972	617.919	588.098	614.949	615.918	661.59	568.763	728.31	611.206	0.252612	0.0128229	0.280587	CHN1	NC_037329.1	21843101	22045350	+	3041
510810	721.841	721.048	806.636	793.371	819.56	937.969	705.283	689.806	685.092	687.205	686.573	617.762	800.071	678.62	0.237539	0.0128296	0.280587	WHAMM	NC_037348.1	23081878	23100087	+	3370
613288	439.147	534.218	437.761	387.715	673.814	658.978	598.808	830.789	732.174	801.264	579.238	642.741	521.939	697.502	-0.417986	0.0128612	0.280962	WNT11	NC_037342.1	55605312	55628631	-	5018
507989	322.617	320.141	259.99	215.287	258.753	231.992	149.247	166.158	284.414	182.494	128.617	224.815	268.13	189.291	0.502596	0.0128886	0.28116	APLF	NC_037338.1	66865300	66960264	+	4646
540007	503.886	425.233	642.198	368.778	557.639	448.985	283.023	169.179	319.966	383.048	486.708	372.771	491.12	335.782	0.547881	0.0128992	0.28116	FAAH	NC_037330.1	99710054	99740387	-	11840
786606	2778.39	3433.98	5535.35	4204.07	4811.75	6231.79	2465.3	3796.45	4222.01	3052.98	2828.64	2852.46	4499.22	3202.98	0.49029	0.0129169	0.281229	WIPF3	NC_037331.1	66421597	66451530	-	9288
782401	1.07899	0	0	0.996697	0	0.999966	1.82008	3.02105	7.68687	1.90098	1.8506	8.64674	0.512608	4.15439	-3.00432	0.0129759	0.281946	LOC782401	NC_037334.1	72546137	72546738	-	602
618367	5.39493	2.91922	4.44428	1.99339	8.44908	0	17.2908	12.0842	11.5303	19.0098	18.506	0.960749	3.86682	13.2303	-1.78485	0.0129808	0.281946	LOC618367	NC_037356.1	41863570	41881445	+	1210
107131818	164.006	223.807	262.212	212.296	211.227	90.9969	93.7343	56.3929	53.8081	85.5442	187.836	178.699	194.091	109.336	0.827231	0.0129935	0.281946	LOC107131818	NC_037352.1	21854228	21861484	-	1118
781016	444.542	503.079	492.204	476.421	442.52	400.987	390.408	407.842	355.518	390.652	415.46	359.32	459.959	386.533	0.25087	0.0130248	0.282185	CWC22	NC_037329.1	16813687	16877488	+	4744
282138	2148.26	3053.51	2402.13	1462.15	2269.63	2034.93	2225.05	1422.91	1959.19	1446.65	1431.44	1136.57	2228.44	1603.64	0.474633	0.013044	0.282185	AKR1C4	NC_037340.1	43616923	43626832	+	1430
614645	51.7913	31.1384	22.2214	85.7159	51.7506	22.9992	68.2532	83.5824	87.4381	58.9304	67.5469	99.9179	44.2695	77.6115	-0.808678	0.0130481	0.282185	SPN	NC_037352.1	26509766	26513471	-	3334
505067	97.1087	109.957	95.552	81.7291	72.8733	45.9985	48.2322	48.3368	35.5518	72.2373	70.3228	47.0767	83.8698	53.6263	0.644215	0.0131064	0.282837	ZNF404	NC_037345.1	52062598	52082934	-	1882
767587	2064.1	1962.69	2019.92	1743.22	1836.62	2195.93	1478.82	1510.53	1640.19	1833.5	1886.69	1617.9	1970.41	1661.27	0.246139	0.0131074	0.282837	CCAR1	NC_037355.1	25046797	25093472	+	4251
540954	493.096	321.115	342.209	430.573	466.812	551.981	570.596	570.978	473.703	628.274	554.255	564.92	434.298	560.455	-0.3679	0.0131534	0.283501	RGMB	NC_037334.1	98006658	98035622	+	4709
508888	281.615	153.746	115.551	274.092	93.996	37.9987	356.737	241.684	188.328	386.85	166.554	548.588	159.5	314.79	-0.980883	0.0131674	0.283501	PLCB2	NC_037337.1	35906038	35927201	-	4771
280813	4.31594	0	0	4.98348	10.5613	5.9998	9.10042	24.1684	11.5303	11.4059	5.5518	27.8617	4.3101	14.9364	-1.79121	0.013225	0.284217	HBB	NC_037342.1	48362354	48363996	+	615
535804	11415.7	18869.9	12569.5	17055.5	14425.7	14427.5	9572.73	13865.6	13232	10448.7	9801.71	11959.4	14794	11480	0.365921	0.0132457	0.284217	OXCT1	NC_037347.1	32667602	32835065	+	2368
107132296	112.215	60.3306	62.2199	36.8778	65.4803	81.9973	28.2113	19.1333	38.4343	41.8216	56.4433	56.6842	69.8534	40.1213	0.798148	0.0132615	0.284217	LOC107132296	NC_037330.1	30371770	30379904	-	1762
526526	2.15797	3.8923	3.33321	0	6.33681	7.99973	0	0	0	0	0	1.9215	3.95334	0.32025	3.53551	0.0132661	0.284217	RAB6B	NC_037328.1	135468728	135526457	+	3816
523966	157.532	153.746	148.883	135.551	145.747	142.995	206.58	281.965	182.563	264.236	177.658	122.976	147.409	205.996	-0.48253	0.0132769	0.284217	CYB561D2	NC_037349.1	49994641	49997651	-	1582
516619	671.129	569.248	675.53	566.124	609.39	653.978	823.588	834.817	687.975	652.987	745.792	725.365	624.233	745.087	-0.2557	0.0133027	0.284217	RABGGTA	NC_037337.1	20892675	20899746	+	2544
104976146	30.2116	18.4884	13.3328	22.924	22.1788	6.99977	20.931	41.2877	33.63	42.7721	38.8626	31.7047	19.0226	34.8647	-0.874625	0.0133032	0.284217	LOC104976146	NC_037354.1	42782507	42822438	+	10270
512757	627.97	767.756	844.413	761.476	829.066	948.968	1073.85	1537.71	1027.16	1055.04	810.563	832.009	796.608	1056.06	-0.406527	0.0134317	0.286647	HSPBP1	NC_037345.1	62195321	62205661	+	1842
novel.402	446.7	480.699	349.987	534.23	388.658	584.98	370.387	301.098	362.244	306.058	421.937	383.339	464.209	357.51	0.377144	0.0134863	0.287495	-	NC_037352.1	12910930	12919596	-	8619
516233	23.7377	21.4076	22.2214	20.9306	33.7963	30.999	41.8619	50.3508	43.2386	34.2177	28.6843	44.1945	25.5154	40.4246	-0.662851	0.0135252	0.287677	NOXO1	NC_037352.1	1534932	1538859	-	3011
407121	14614.9	10272.7	5279.8	14041.5	12464.5	9262.69	3389	1125.84	6594.37	9166.53	5547.18	5956.64	10989.3	5296.59	1.05296	0.0135265	0.287677	NEB	NC_037329.1	44432998	44652244	+	24867
521931	12.9478	2.91922	0	3.98679	0	0	29.1213	12.0842	17.2954	14.2574	7.4024	5.76449	3.30897	14.3209	-2.11848	0.0135393	0.287677	KCNK12	NC_037338.1	29914745	29963621	-	1678
523294	384.119	421.341	392.208	834.235	816.392	623.979	1093.87	903.294	851.32	873.501	764.298	601.429	578.712	847.952	-0.550978	0.0135812	0.288252	GLT8D2	NC_037332.1	67653907	67695908	-	1452
508763	149.979	53.5191	126.662	94.6862	80.2662	88.997	33.6716	43.3017	33.63	25.6632	65.6963	116.251	99.0182	53.0356	0.899942	0.0135971	0.288273	TFPI	NC_037329.1	8776994	8876692	+	3440
506185	449.937	459.291	412.207	562.137	295.718	632.979	659.781	788.494	590.928	591.205	568.134	582.214	468.711	630.126	-0.426381	0.0137598	0.29117	OGFOD3	NC_037346.1	50145817	50162302	+	3030
538793	2433.11	3340.56	2893.23	3289.1	2907.54	3396.89	2402.51	2613.21	2908.52	2552.07	2455.75	2101.16	3043.4	2505.54	0.280704	0.013776	0.29117	ZBTB18	NC_037343.1	33149467	33158307	-	3993
novel.71	69.0551	42.8153	48.8871	53.8216	40.1331	50.9983	28.2113	14.0982	24.0215	31.3662	42.5638	44.1945	50.9517	30.7426	0.726218	0.0137874	0.29117	-	NC_037331.1	32514371	32539081	-	797
540233	53.9493	51.5729	69.9974	60.7985	52.8067	43.9985	93.7343	92.6455	66.2992	72.2373	74.024	68.2132	55.5206	77.8589	-0.489623	0.0137938	0.29117	WFIKKN1	NC_037352.1	541147	543770	+	1743
508723	4.31594	11.6769	28.8878	0	2.11227	0	1.82008	2.01403	0	0	0	0	7.83215	0.63902	3.61755	0.0138155	0.291312	ATP8A2	NC_037339.1	33375501	33873439	-	9129
104973656	18.3428	5.83845	7.77749	12.9571	5.28067	2.9999	3.64017	1.00702	0	3.80196	2.7759	3.843	8.86605	2.51134	1.81131	0.0138392	0.291495	LOC104973656	NC_037339.1	76623475	76627557	-	573
614310	3023.32	2660.39	3045.44	2708.03	2717.43	3031.9	2269.65	1975.77	2165.77	2845.77	2509.41	2578.65	2864.42	2390.84	0.260614	0.0139626	0.293681	SRSF4	NC_037329.1	124375055	124400705	+	3408
527199	1491.16	1405.12	1505.5	1656.51	1885.2	1817.94	751.695	753.248	1314.45	1440.94	1443.47	1395.97	1626.9	1183.3	0.459291	0.013976	0.293681	INO80D	NC_037329.1	94352872	94423485	-	16209
617710	349.591	210.184	217.77	224.257	277.763	226.992	339.446	477.326	405.482	271.84	424.713	220.012	251.093	356.47	-0.505823	0.0140361	0.293681	BCAS4	NC_037340.1	78752441	78808954	+	1003
783831	1277.52	1468.37	1245.51	1578.77	1202.94	1831.94	1696.32	1776.38	1714.17	1831.6	1697.93	1779.31	1434.17	1749.28	-0.286241	0.0140452	0.293681	SELENOT	NC_037328.1	117507280	117537602	-	3377
504854	492.017	646.121	753.305	565.127	778.371	675.977	837.239	1229.57	1174.17	748.036	745.792	631.212	651.82	894.336	-0.45626	0.0140456	0.293681	CRELD1	NC_037349.1	16820561	16828738	-	1796
514033	762.843	880.632	892.189	655.827	642.13	871.971	980.115	1353.43	993.527	842.135	1017.83	851.224	784.265	1006.38	-0.359615	0.014058	0.293681	PDCL3	NC_037338.1	5581311	5592470	+	1503
523344	1015.33	951.667	1058.85	1009.65	929.398	902.97	1164.85	1239.64	1173.21	1101.62	1033.56	1068.35	977.977	1130.21	-0.208818	0.0140725	0.293681	ERAL1	NC_037346.1	20233836	20238383	+	1842
515128	141.347	82.7113	51.1092	103.656	59.1435	61.9979	42.772	45.3158	35.5518	46.574	43.4891	84.5459	83.3276	49.7081	0.745707	0.0140732	0.293681	MFSD4A	NC_037343.1	3334918	3362739	+	4178
100337320	506.044	1693.15	1145.51	697.688	1269.47	1297.96	373.117	706.926	573.632	890.61	450.621	111.447	1101.64	517.726	1.08947	0.0140792	0.293681	FAM110C	NC_037335.1	112918075	112926166	+	4495
281422	17.2638	7.78459	7.77749	11.9604	26.4034	11.9996	73.7134	20.1403	22.0997	44.6731	13.8795	17.2935	13.8649	31.9666	-1.20829	0.0141148	0.29396	PRLR	NC_037347.1	38915315	39108971	+	12901
534607	11.8688	8.75767	4.44428	6.97688	5.28067	3.99987	29.1213	17.1193	16.3346	10.4554	14.8048	7.68599	6.88803	15.9202	-1.21009	0.0141229	0.29396	CIDEC	NC_037349.1	16864388	16873816	+	1474
519626	1412.39	1810.89	1565.5	1439.23	1833.45	1587.95	1121.17	986.876	1419.19	1307.88	1328.73	1566.98	1608.23	1288.47	0.319824	0.014158	0.294375	OGFRL1	NC_037336.1	10397870	10419397	+	7759
512743	33.4486	33.0845	2.22214	3.98679	65.4803	19.9993	7.28034	12.0842	8.64772	0	12.0289	4.80374	26.3703	7.47415	1.81964	0.0142556	0.295532	LY6G6E	NC_037350.1	27596707	27598654	+	1108
112448070	53.9493	39.896	27.7767	45.8481	51.7506	20.9993	60.0628	65.4561	57.6515	55.1285	52.7421	90.3104	40.0367	63.5586	-0.666857	0.0142568	0.295532	LOC112448070	NC_037336.1	81589628	81593382	-	3412
100848985	357.144	78.819	164.438	260.138	200.666	259.991	222.96	415.898	297.866	455.285	384	362.202	220.199	356.369	-0.694742	0.0142594	0.295532	LOC100848985	NC_037331.1	31551702	31554719	+	713
101906792	4552.24	8144.63	4993.15	9181.57	12324	12988.6	6257.45	8711.7	5834.33	4970.12	2963.74	3059.99	8697.37	5299.55	0.714734	0.0143065	0.29591	KCNJ4	NC_037332.1	110113774	110137996	-	3135
616286	1004.54	1122.93	1326.62	981.746	979.037	1067.96	769.896	914.371	766.765	901.065	961.387	1003.98	1080.47	886.244	0.285797	0.0143082	0.29591	ASB10	NC_037331.1	113745776	113761423	-	5530
100847972	21.5797	7.78459	2.22214	0	0	0	0	0	0	0	0	0	5.26441	0	4.90896	0.0143243	0.295914	LOC100847972	NC_037338.1	90692236	90701372	-	4196
112444864	8.63188	17.5153	6.66642	5.98018	5.28067	1.99993	1.82008	1.00702	1.92172	0.950491	5.5518	0	7.67907	1.87519	2.02696	0.0143389	0.295914	LOC112444864	NC_037356.1	18009478	18013430	+	2132
515461	1795.43	2190.39	2386.58	2220.64	2364.69	2602.91	3159.67	3389.62	3266.92	2821.06	2771.27	1926.3	2260.11	2889.14	-0.354212	0.0143571	0.295976	SARAF	NC_037354.1	26248900	26273960	-	1926
407234	2881.97	2765.48	3166.55	2838.59	3078.63	2832.91	3958.68	3810.55	3869.38	3131.87	2866.58	3298.25	2927.35	3489.22	-0.25335	0.0144198	0.296953	ADIPOR2	NC_037332.1	108184042	108227652	+	3807
783374	1764.14	1655.2	1445.5	1318.63	1588.43	1437.95	1191.25	1159.08	1600.79	1304.07	1163.1	1031.84	1534.98	1241.69	0.305879	0.014459	0.29706	EEF1AKMT1	NC_037339.1	35797671	35819019	+	3003
507455	101.425	83.6844	78.8859	79.7358	45.4138	47.9984	149.247	102.716	78.7904	137.821	83.277	117.211	72.8572	111.51	-0.614896	0.0144759	0.29706	SLC44A3	NC_037330.1	48601014	48687460	-	2656
338035	24770.3	22994.7	26624.6	24923.4	21850.4	25832.1	21093	17656	24295.3	20233.1	21696.4	20046	24499.2	20836.6	0.233602	0.0144788	0.29706	P2RX5	NC_037346.1	24368861	24384586	-	4726
506218	2733.07	3178.06	3067.66	3429.63	3069.13	3324.89	2793.83	3016.02	2726.92	2425.65	2623.23	2615.16	3133.74	2700.13	0.214999	0.0144938	0.29706	SNX9	NC_037336.1	94425163	94514720	+	3411
535102	1086.54	923.448	984.408	1227.93	1202.94	1302.96	825.408	1210.43	715.839	825.976	920.674	615.84	1121.37	852.362	0.395904	0.0145016	0.29706	ZC3H15	NC_037329.1	9838363	9859389	-	2012
104971057	113.293	147.907	101.107	79.7358	115.119	161.995	24.5711	11.0772	96.0858	86.4946	90.6794	57.6449	119.86	61.0922	0.972056	0.0145559	0.297858	LOC104971057	NC_037328.1	138413087	138414248	-	1162
112446751	2.15797	1.94615	2.22214	0.996697	2.11227	6.99977	1.82008	4.02807	13.452	6.65343	37.012	3.843	2.73917	11.1348	-2.02183	0.0146168	0.298221	LOC112446751	NC_037332.1	102706396	102711668	-	1290
513688	206.086	114.823	197.77	172.429	224.957	252.992	183.829	81.5684	189.289	94.0986	117.513	80.7029	194.843	124.5	0.645161	0.0146203	0.298221	KIZ	NC_037340.1	40490248	40583450	+	2328
100313122	11.8688	3.8923	1.11107	11.9604	17.9543	11.9996	0.910042	3.02105	3.84343	2.85147	3.7012	3.843	9.79774	3.02837	1.69751	0.0146241	0.298221	MIR2297	NC_037338.1	37367356	37367428	-	73
100848466	63.6602	101.2	27.7767	32.891	49.6383	40.9986	26.3912	31.2175	30.7475	32.3167	13.8795	38.43	52.6941	28.8304	0.872771	0.0146576	0.298221	PGR	NC_037342.1	7852173	7967424	+	6203
513776_1	4511.24	8655.5	4543.16	7448.32	5106.41	4085.86	4111.57	3035.15	5668.1	3689.8	3443.97	4293.59	5725.08	4040.36	0.502846	0.0146786	0.298221	FBXO32	NC_037341.1	16306194	16361061	+	1543
506315	207.165	142.069	181.104	161.465	147.859	178.994	88.2741	138.968	136.442	147.326	131.393	125.858	169.776	128.044	0.407001	0.0146795	0.298221	DNM3	NC_037343.1	39259078	39909767	+	14226
539713	715.367	1011.02	1015.52	879.087	798.438	900.97	1420.58	1554.83	1074.24	854.491	1072.42	999.179	886.734	1162.62	-0.390694	0.0146812	0.298221	BCS1L	NC_037329.1	106618337	106623101	+	2240
510977	16.1848	17.5153	6.66642	21.9273	13.7298	17.9994	30.9414	39.2737	15.3737	33.2672	20.3566	36.5085	15.6705	29.2868	-0.89597	0.0147264	0.298826	LY6E	NC_037341.1	1422652	1426356	-	1194
517588	17.2638	16.5423	12.2218	24.9174	7.39294	9.99966	1.82008	10.0702	6.72601	9.50491	3.7012	4.80374	14.723	6.10435	1.27861	0.0147556	0.299106	GLI1	NC_037332.1	55992681	56003151	-	3865
510019	324.775	383.391	399.985	406.652	355.917	405.986	565.136	493.438	499.646	369.741	430.265	460.199	379.451	469.737	-0.307749	0.0148037	0.299626	FAM49B	NC_037341.1	10631136	10779140	+	3162
782525	625.812	1342.84	1199.96	1082.41	1068.81	1401.95	1745.46	1890.17	1393.24	1247.99	1401.83	1448.81	1120.3	1521.25	-0.441192	0.0148122	0.299626	LOC782525	NC_037335.1	21871113	21872550	+	1438
518775	17.2638	30.1653	13.3328	19.9339	11.6175	20.9993	6.3703	14.0982	10.5694	13.3069	3.7012	3.843	18.8854	8.64817	1.13492	0.0148638	0.300357	LOC518775	NC_037330.1	78428479	78429353	-	875
505031	1034.75	1016.86	1049.96	949.852	892.434	1008.97	1506.12	1878.09	1126.13	1091.16	1141.82	1000.14	992.137	1290.58	-0.379332	0.0149134	0.301046	TOMM6	NC_037350.1	15600540	15601892	+	611
520891	653.865	617.902	619.977	597.021	669.589	743.975	870.91	1414.86	809.043	882.055	786.505	556.274	650.388	886.608	-0.446801	0.015011	0.302701	NHP2	NC_037334.1	39244059	39247983	-	736
539607	2.15797	0.973074	4.44428	1.99339	6.33681	3.99987	0	0	0	0	0	1.9215	3.31757	0.32025	3.27876	0.0150195	1	LRRC4B	NC_037345.1	56644802	56669238	-	2206
767617	76.608	115.796	32.221	236.217	271.427	349.988	297.584	1173.17	1012.74	256.632	375.672	127.78	180.376	540.598	-1.58326	0.0151119	0.304091	ST14	NC_037356.1	36351333	36389421	+	3828
369023	507.123	461.237	457.761	517.286	462.587	495.983	606.998	758.284	508.294	615.918	603.296	484.217	483.663	596.168	-0.30144	0.0151216	0.304091	G6PC3	NC_037346.1	43907069	43911994	+	1585
540173	145.663	93.4151	117.773	75.749	148.915	127.996	150.157	263.838	130.677	228.118	127.691	158.524	118.252	176.501	-0.578139	0.0151273	0.304091	ZNF428	NC_037345.1	51829180	51838230	-	801
617336	63.6602	30.1653	87.7745	49.8348	42.2454	15.9995	17.2908	0	12.4912	23.7623	33.3108	26.901	48.2799	18.9593	1.34516	0.015146	0.304091	SHISA2	NC_037339.1	33338091	33343673	+	2646
767910	207.165	106.065	195.548	139.538	202.778	100.997	201.119	264.845	174.876	194.851	210.968	434.259	158.682	246.82	-0.638249	0.0151583	0.304091	PLAC8	NC_037333.1	97881654	97916522	-	1136
100140488	0	0	0	0	0	0	1.82008	0	5.76515	0.950491	5.5518	3.843	0	2.98842	-3.97401	0.0151623	1	CCL17	NC_037345.1	25420732	25423723	+	608
515053	0	0	0	0	0	0.999966	7.28034	0	0	5.70294	6.4771	3.843	0.166661	3.8839	-3.87255	0.0152195	1	C1H21orf62	NC_037328.1	2749168	2768577	+	2365
789063	756.369	672.394	724.417	645.86	810.055	750.975	1264.05	1325.23	686.053	784.155	837.397	893.497	726.678	965.064	-0.409352	0.0152915	0.306446	PSMG4	NC_037350.1	50462275	50466557	-	505
532333	4191.86	2764.5	3737.64	4219.02	3777.79	3651.88	3857.67	7322.02	4909.02	5552.77	4394.25	3751.72	3723.78	4964.58	-0.414888	0.01536	0.306692	CAVIN2	NC_037329.1	80481711	80494961	-	3232
514541	2980.16	2727.53	2702.12	2795.73	2940.28	2590.91	2701.92	2541.71	2368.52	2150.96	2351.19	1727.43	2789.46	2306.95	0.273947	0.0153903	0.306692	RAB13	NC_037330.1	16449594	16457409	+	1781
100848149	4392.55	4011.99	4654.27	3958.88	3958.39	4828.84	3230.65	2789.44	4092.3	3481.65	3926.05	3789.19	4300.82	3551.55	0.276107	0.0153976	0.306692	TUG1	NC_037344.1	69863342	69871056	+	4890
510593	216.876	179.046	263.323	190.369	269.314	188.994	404.969	549.831	262.314	352.632	156.376	268.049	217.987	332.362	-0.608707	0.0153986	0.306692	PSMB9	NC_037350.1	7186354	7193346	+	1091
508486	180.191	227.699	245.546	113.623	52.8067	108.996	47.3222	26.1824	38.4343	43.7226	164.703	122.015	154.81	73.73	1.06943	0.0154002	0.306692	ERN2	NC_037352.1	21345011	21368325	-	2973
513710	55.0283	37.9499	27.7767	25.9141	46.4699	22.9992	18.2008	6.0421	24.0215	11.4059	34.2361	15.372	36.023	18.2131	0.979909	0.015408	0.306692	CPT1C	NC_037345.1	56092291	56111414	+	2977
281270	76.608	18.4884	49.9981	42.858	57.0313	33.9989	92.8243	96.6736	73.9861	70.3363	68.4722	56.6842	46.4971	76.4961	-0.721571	0.0154239	0.306692	HOPX	NC_037333.1	71973660	72006270	-	2013
532053	26682.2	20679.8	25925.7	17516.9	13933.6	15412.5	12001.6	8218.26	11728.2	12808.8	22446.9	15128.9	20025.1	13722.1	0.545292	0.0154303	0.306692	OGT	NC_037357.1	79092860	79135245	-	8848
527762	127.32	96.3344	141.106	73.7556	168.982	145.995	235.701	180.256	175.837	156.831	212.819	128.74	125.582	181.697	-0.534415	0.0154625	0.306968	KCNE3	NC_037342.1	53806328	53821038	-	4995
521541	3330.83	4272.77	3617.64	4936.64	4362.89	4563.85	3129.63	3381.56	4315.21	3327.67	2523.29	3110.91	4180.77	3298.05	0.342247	0.0154758	0.306968	IQSEC1	NC_037349.1	58736496	58878770	+	9141
534658	219.034	117.742	25.5546	62.7919	203.834	102.997	60.0628	56.3929	76.8687	40.8711	97.1565	28.8225	121.992	60.0291	1.02261	0.0155566	0.308214	WISP2	NC_037340.1	73110493	73125825	+	2941
788978	3206.75	5065.82	3685.42	4101.41	3884.46	4233.86	2912.13	2586.02	3774.25	2961.73	3700.28	3348.21	4029.62	3213.77	0.32643	0.0155856	0.308214	ARHGAP5	NC_037348.1	42459915	42585036	+	8700
516473	6534.34	6689.89	7534.16	6365.9	7823.85	8562.71	9757.47	12057	7640.75	7887.17	7741.06	9634.39	7251.81	9119.64	-0.330623	0.0155863	0.308214	EEF1D	NC_037341.1	1113581	1126356	+	3663
788459	991.588	649.041	834.413	691.708	939.96	652.978	528.734	641.47	468.899	732.828	688.423	601.429	793.281	610.297	0.377992	0.0156216	0.308345	SOX13	NC_037343.1	1867662	1912526	+	7128
515848	452.095	445.668	365.542	421.603	397.107	378.987	558.766	542.782	376.656	585.502	466.351	529.373	410.167	509.905	-0.313831	0.0156403	0.308345	ACBD4	NC_037346.1	44802307	44810327	+	4030
613442	397.067	393.122	414.429	430.573	430.903	404.986	574.237	570.978	483.312	456.236	414.535	480.374	411.847	496.612	-0.269907	0.0156617	0.308345	ZFPL1	NC_037356.1	43297356	43301446	+	1572
618238	55.0283	60.3306	18.8882	61.7952	30.6279	63.9979	30.9414	21.1474	30.7475	0.950491	25.9084	20.1757	48.4447	21.6451	1.16296	0.0156665	0.308345	M-SAA3.2	NC_037356.1	26502107	26506087	+	564
112443283	3.23696	1.94615	1.11107	3.98679	4.22454	0.999966	0	0	0	0	0	0.960749	2.58424	0.160125	3.40272	0.0156705	1	LOC112443283	NC_037348.1	2094148	2094236	+	89
280691	48.5544	56.4383	74.4417	34.8844	58.0874	47.9984	46.4121	42.2947	30.7475	16.1583	31.4602	29.7832	53.4008	32.8093	0.701092	0.0156837	0.308345	H4	NC_037350.1	31904172	31905700	+	1529
504984	399.225	422.314	417.762	393.695	396.05	367.988	356.737	347.421	368.009	299.405	348.838	297.832	399.506	336.373	0.24795	0.0156926	0.308345	TRAF3IP1	NC_037330.1	117639098	117699434	+	4413
540229	130.557	130.392	104.441	113.623	95.0521	88.997	170.178	238.663	115.303	133.069	124.916	156.602	110.51	156.455	-0.500685	0.0157041	0.308345	HSD3B7	NC_037352.1	27119053	27122803	+	1975
512824	2440.67	2617.57	2748.79	2550.55	2651.95	2885.9	3488.19	3611.16	2976.74	2708.9	3005.38	2900.5	2649.24	3115.14	-0.233689	0.0157869	0.308883	PUF60	NC_037341.1	973616	986050	+	5160
novel.401	115.451	45.7345	233.325	96.6796	251.36	121.996	23.6611	141.989	46.1212	120.712	27.759	22.0972	144.091	63.7234	1.1776	0.0157933	0.308883	-	NC_037352.1	9263242	9265103	-	1306
novel.287	390.593	477.779	454.427	444.527	407.668	377.987	648.86	527.677	505.411	435.325	503.363	507.275	425.497	521.319	-0.293088	0.0157952	0.308883	-	NC_037344.1	5122300	5220788	+	5690
616575	8.63188	4.86537	4.44428	3.98679	2.11227	1.99993	0	0	0	0	1.8506	1.9215	4.34009	0.628683	2.77739	0.0157952	0.308883	C19H17orf78	NC_037346.1	13691809	13704941	+	1886
513852	239.535	447.614	444.428	454.494	434.071	433.985	688.902	591.119	947.406	458.136	470.053	398.711	409.021	592.388	-0.534172	0.0158591	0.309714	PM20D1	NC_037343.1	3602535	3627613	-	2175
536504	337.722	380.472	484.426	527.253	368.591	410.986	265.732	265.852	376.656	312.711	328.482	386.221	418.242	322.609	0.374607	0.0158862	0.309714	PHTF1	NC_037330.1	29624471	29707640	+	7484
781683	1422.1	743.429	1308.84	876.097	1238.85	957.968	577.877	582.056	773.491	960.946	759.672	1049.14	1091.21	783.863	0.477014	0.0158957	0.309714	FAT4	NC_037344.1	32339653	32530172	-	19752
513129	1899.01	3032.1	2652.12	1400.36	2164.02	2192.93	1527.96	1016.08	1814.1	1815.44	2073.6	1253.78	2223.42	1583.49	0.489604	0.0159016	0.309714	KIAA1217	NC_037340.1	24591905	25412646	+	12037
541086	1581.79	1255.27	1759.93	1328.6	1656.02	1668.94	1581.65	1703.87	1829.47	2416.15	2018.08	1969.54	1541.76	1919.79	-0.316549	0.0159591	0.310245	MAN2C1	NC_037348.1	33452876	33464512	+	3569
529071	698.104	861.171	813.303	737.556	656.916	826.972	623.379	431.003	671.64	601.661	706.929	638.898	765.67	612.252	0.322435	0.0159608	0.310245	PAPOLG	NC_037338.1	43514027	43558879	+	6728
768324	199.612	39.896	6.66642	42.858	39.077	20.9993	3.64017	0	5.76515	0	38.8626	3.843	58.1848	8.68515	2.74195	0.0160096	0.310566	PCP4	NC_037328.1	139937242	140005764	+	498
507833	703.499	776.513	704.418	511.306	785.764	735.975	927.333	1452.12	740.822	1003.72	913.271	677.328	702.912	952.432	-0.438166	0.0160482	0.310566	TRMT112	NC_037356.1	42611757	42613078	-	992
515280	18.3428	9.73074	12.2218	11.9604	28.5156	13.9995	3.64017	8.05613	10.5694	6.65343	8.3277	6.72524	15.7951	7.32869	1.10794	0.0160581	0.310566	CHP2	NC_037352.1	21402614	21406033	+	1429
613968	790.896	907.878	837.746	860.149	805.831	866.971	1084.77	1185.26	908.972	891.56	951.209	967.474	844.912	998.207	-0.240211	0.0160689	0.310566	CLNS1A	NC_037356.1	18349101	18369619	+	1585
782689	7.5529	2.91922	7.77749	11.9604	9.50521	8.9997	14.5607	19.1333	9.60858	22.8118	14.8048	20.1757	8.11915	16.8491	-1.05397	0.0160754	0.310566	ST6GALNAC3	NC_037330.1	68099007	68727408	-	3284
novel.360	0	0	0	1.99339	0	0	36.4017	2.01403	0	0	8.3277	0	0.332232	7.79057	-4.39494	0.0160841	0.310566	-	NC_037348.1	21664	22701	-	827
513428	454.253	433.991	392.208	285.055	331.626	363.988	451.381	670.673	483.312	460.037	468.202	408.318	376.854	490.321	-0.379588	0.0160894	0.310566	PPIH	NC_037330.1	103540363	103565504	-	1703
538775	2067.34	2140.76	1991.04	2030.27	2083.75	2310.92	2587.25	2284.92	2149.44	2353.41	2522.37	2548.87	2104.01	2407.71	-0.194499	0.0161087	0.310629	KHDRBS1	NC_037328.1	158326443	158359986	-	2611
104970698	1.07899	8.75767	5.55535	3.98679	2.11227	0	0.910042	0	0.960858	0	0	0	3.58184	0.311817	3.39458	0.0161523	1	LOC104970698	NC_037339.1	72511586	72614127	+	1136
520030	3381.54	2322.73	2699.9	3531.3	3035.33	2712.91	3314.37	5076.37	2883.54	3646.08	3930.68	3855.49	2947.28	3784.42	-0.360668	0.0161627	0.311362	LAMB1	NC_037331.1	48985684	49062382	-	5626
511031	352.828	321.115	335.543	356.817	299.942	288.99	453.201	485.382	363.204	364.038	372.896	364.124	325.873	400.474	-0.297402	0.0161865	0.311511	RIOX1	NC_037337.1	84937977	84940480	+	2504
514244	2227.03	2646.76	2671.01	2589.42	2142.9	2434.92	1870.14	1217.48	2084.1	1933.3	2281.79	2164.57	2452.01	1925.23	0.348862	0.0162327	0.312089	PCNX1	NC_037337.1	82525777	82709880	+	11962
286771	3662.08	3810.56	3484.31	4426.33	4662.83	4436.85	3978.7	7949.39	4615	6120.21	4926.3	4622.16	4080.49	5368.63	-0.395745	0.0162636	0.312374	ASPH	NC_037341.1	27013601	27203492	-	12613
112442247	15.1058	5.83845	7.77749	12.9571	7.39294	11.9996	4.55021	5.03508	1.92172	4.75245	4.6265	3.843	10.1786	4.12149	1.30362	0.0162818	0.312413	LOC112442247	NC_037345.1	1478647	1480487	-	1012
533057	6512.76	7245.51	6920.85	7218.08	7145.81	7844.74	6676.07	5823.58	6070.7	5210.59	7066.52	5776.98	7147.96	6104.07	0.227754	0.0163774	0.313268	IARS2	NC_037343.1	23586935	23631282	+	3445
104969184	84.1609	104.119	117.773	77.7424	159.476	167.994	58.2427	52.3649	58.6124	75.0888	139.72	34.587	118.544	69.7693	0.763843	0.0163834	0.313268	LOC104969184	NC_037334.1	49328956	49335502	+	1715
100336629	2167.68	2415.17	2555.46	2517.66	2554.79	2464.92	2144.06	2067.41	2486.7	2015.99	1927.4	1992.59	2445.95	2105.69	0.216126	0.016388	0.313268	YAP1	NC_037342.1	6499364	6634448	-	4944
112443704	9.71087	14.5961	16.666	26.9108	32.7402	33.9989	41.8619	84.5894	73.0252	51.3265	25.9084	11.529	22.4371	48.0401	-1.09604	0.0164229	0.313268	LOC112443704	NC_037350.1	10576971	10582252	-	4925
536989	6.47391	8.75767	0	9.96697	2.11227	17.9994	15.4707	21.1474	13.452	14.2574	26.8337	27.8617	7.5517	19.8371	-1.38312	0.016427	0.313268	PLXDC1	NC_037346.1	39590715	39657241	-	2828
511795	324.775	356.145	318.877	294.026	354.861	268.991	245.711	156.088	193.133	288.949	270.188	291.107	319.612	240.863	0.407472	0.0164383	0.313268	ZSCAN16	NC_037350.1	30555981	30572230	-	4728
614555	91.7138	34.0576	98.8852	77.7424	81.3224	59.998	91.9143	199.389	81.673	166.336	78.6505	114.329	73.9532	122.049	-0.723844	0.0164729	0.313268	EPSTI1	NC_037339.1	13015361	13115438	-	1740
538801	3234.8	3377.54	3817.63	2918.33	2477.69	3230.89	2013.92	1604.18	1491.25	2130.05	2453.9	3840.11	3176.15	2255.57	0.493756	0.0164744	0.313268	SEPT4	NC_037346.1	9471952	9493060	-	5535
514533	174.796	266.622	239.991	243.194	230.237	211.993	371.297	366.554	240.215	233.821	227.624	513.04	227.806	325.425	-0.514122	0.0164848	0.313268	MAGEH1	NC_037357.1	92752215	92753651	+	1437
512872	264.351	314.303	929.965	214.29	438.296	502.983	143.787	156.088	336.3	163.484	347.913	359.32	444.031	251.149	0.82177	0.0164956	0.313268	RASAL1	NC_037344.1	61122287	61157626	-	6122
535699	2509.72	2847.22	3576.53	2719.99	2604.43	3729.87	1886.52	1725.02	2236.88	2670.88	2980.39	2321.17	2997.96	2303.48	0.38012	0.0165039	0.313268	DLG5	NC_037355.1	33518711	33642047	-	7722
100336536	263.272	337.657	311.099	399.675	352.749	489.984	182.918	220.537	253.667	370.691	272.038	266.127	359.073	260.996	0.460736	0.0165361	0.313353	TEDC1	NC_037348.1	69760147	69775378	+	10477
789307	8.63188	2.91922	5.55535	1.99339	11.6175	11.9996	111.935	6.0421	12.4912	12.3564	13.8795	1.9215	7.11949	26.4376	-1.89629	0.0165407	0.313353	SAO	NC_037346.1	42914459	42918437	+	2634
104975883	0	0	0	0	0	0	7.28034	0	3.84343	3.80196	6.4771	0	0	3.56714	-4.23046	0.0165869	1	LOC104975883	NC_037352.1	28280775	28293679	-	1728
786974	60.4232	34.0576	15.555	43.8547	74.9856	38.9987	18.2008	25.1754	11.5303	40.8711	18.506	24.9795	44.6458	23.2105	0.944363	0.0167281	0.316593	LOC786974	NC_037347.1	6840574	6875485	+	1827
101904398	0	1.94615	0	0.996697	0	0	3.64017	12.0842	3.84343	1.90098	1.8506	1.9215	0.490474	4.20681	-3.03324	0.0167822	0.317157	LOC101904398	NC_037337.1	88289903	88298474	-	5065
novel.220	1528.92	1946.15	1522.17	1697.37	1752.13	1728.94	1518.86	1370.55	1616.16	1275.56	1307.45	1517.98	1695.95	1434.43	0.241812	0.0167906	0.317157	-	NC_037339.1	36132562	36146130	-	2752
510769	816.792	1012	873.301	901.014	934.679	1023.97	747.145	845.894	781.178	806.016	797.609	821.44	926.958	799.88	0.213279	0.016839	0.317714	NDEL1	NC_037346.1	27979796	28062829	+	6395
112442618	157.532	59.3575	53.3313	87.7093	108.782	49.9983	5.46025	5.03508	30.7475	67.4848	49.9662	58.6057	86.1184	36.2166	1.24902	0.0168676	0.317714	LOC112442618	NC_037329.1	44624770	44639243	-	1650
112445943	135.952	73.9536	63.331	96.6796	107.726	111.996	55.5126	45.3158	49.0038	55.1285	95.3059	83.5852	98.2731	63.9753	0.618339	0.0168692	0.317714	LOC112445943	NC_037330.1	14946635	14949836	-	754
534678	63.6602	59.3575	72.2195	63.7886	58.0874	69.9977	34.5816	37.2596	48.0429	65.5839	48.1156	29.7832	64.5185	43.8945	0.554936	0.0169821	0.319529	TMEM163	NC_037329.1	62450490	62782168	+	2528
614909	49.6333	29.1922	31.1099	119.604	36.9647	26.9991	215.68	95.6666	73.0252	66.5343	55.518	78.7814	48.9172	97.5343	-0.995115	0.0170137	0.319814	IRF8	NC_037345.1	11842193	11863904	+	2317
534164	294.563	163.476	113.329	259.141	143.634	159.995	293.944	313.182	183.524	267.088	334.959	281.499	189.023	279.033	-0.561735	0.0172018	0.322742	SLIT2	NC_037333.1	39779275	40184422	+	6757
537257	1166.38	1719.42	1259.95	1272.78	1282.15	1369.95	1072.94	769.361	1094.42	1097.82	1230.65	1175.96	1345.11	1073.52	0.325397	0.0172027	0.322742	USP32	NC_037346.1	12577154	12780975	+	7020
511022	156.453	88.5498	122.218	123.59	126.736	107.996	39.1318	65.4561	96.0858	89.3461	86.0529	110.486	120.924	81.0932	0.576117	0.0172453	0.322762	IL23A	NC_037332.1	57009388	57014914	-	1741
537028	84.1609	70.0614	37.7764	39.8679	52.8067	22.9992	122.856	71.4982	49.0038	87.4451	101.783	84.5459	51.2787	86.1886	-0.750307	0.0172488	0.322762	MARC1	NC_037343.1	24269618	24293044	+	2623
104970547	0	0.973074	0	0	0	0	2.73013	5.03508	0	0	1.8506	15.372	0.162179	4.16463	-3.96955	0.0172815	0.322762	LOC104970547	NC_037357.1	89762109	89785137	-	1514
506986	412.173	296.788	381.097	405.656	461.531	376.987	532.375	640.463	404.521	492.354	465.426	436.18	389.038	495.22	-0.348347	0.0173078	0.322762	SEC61B	NC_037335.1	64260374	64268676	+	792
282257	1039.06	1237.75	1205.51	1125.27	1159.64	1252.96	880.921	913.364	1182.82	1005.62	1004.88	972.278	1170.03	993.312	0.236361	0.0173157	0.322762	IFNAR1	NC_037328.1	2189896	2218344	-	3293
785328	323.696	318.195	258.879	311.966	258.753	293.99	200.209	209.459	294.023	223.365	172.106	270.931	294.247	228.349	0.366488	0.0173179	0.322762	KIAA1328	NC_037351.1	19841982	20261679	-	6410
533785	24.8167	109.957	115.551	49.8348	99.2767	42.9986	101.925	208.452	156.62	54.178	95.3059	236.344	73.7392	142.138	-0.946626	0.0173202	0.322762	BPGM	NC_037331.1	98321779	98353161	+	1377
112448405	7.5529	0.973074	2.22214	1.99339	0	3.99987	0	0	0	0	0	0	2.79023	0	3.99217	0.0173354	1	LOC112448405	NC_037337.1	22477847	22479371	-	1383
281645	4.31594	0	6.66642	1.99339	0	1.99993	12.7406	10.0702	4.80429	8.55442	9.253	5.76449	2.49595	8.53116	-1.79541	0.0173911	0.323608	BFSP2	NC_037328.1	135950794	136027701	-	1618
112445516	34.5275	28.2192	21.1103	33.8877	46.4699	59.998	141.967	103.723	51.8863	87.4451	26.8337	29.7832	37.3688	73.6063	-0.977245	0.017399	0.323608	LOC112445516	NW_020190741.1	107030	110017	+	1054
615493	1663.8	1989.94	2191.03	1782.09	2007.71	2213.93	2792.01	2694.78	1994.74	2131.95	2221.65	2629.57	1974.75	2410.78	-0.28783	0.0174511	0.324267	ZNF219	NC_037337.1	25986859	26001329	+	3180
523124	53.9493	49.6268	36.6653	28.9042	27.4595	24.9992	22.7511	23.1614	13.452	18.0593	4.6265	32.6655	36.934	19.1193	0.950981	0.0175383	0.324819	PSD	NC_037353.1	23026186	23043896	-	5109
525426	33.4486	27.2461	31.1099	21.9273	40.1331	12.9996	29.1213	32.2245	35.5518	68.4353	46.265	93.1926	27.8108	50.7984	-0.871383	0.0175507	0.324819	LOC525426	NC_037345.1	34841303	34855492	-	2435
504467	108.978	110.93	98.8852	135.551	125.68	113.996	104.655	144.003	157.581	173.94	156.376	181.582	115.67	153.023	-0.402555	0.0175691	0.324819	SASS6	NC_037330.1	43140810	43181953	+	3870
787248	701.341	383.391	699.974	380.738	547.078	412.986	304.864	217.516	418.934	482.849	285.918	435.219	520.918	357.55	0.542377	0.0175776	0.324819	SIPA1L1	NC_037337.1	82889281	83276050	+	8733
789074	29.1326	72.0075	56.6645	43.8547	77.0978	50.9983	91.0042	80.5613	95.125	124.514	47.1903	84.5459	54.9592	87.1568	-0.664393	0.0175941	0.324819	ZNF789	NC_037352.1	36857601	36879665	+	2073
789132	73.371	63.2498	102.218	51.8282	73.9294	168.994	106.475	79.5543	142.207	224.316	159.152	174.856	88.9319	147.76	-0.732714	0.017605	0.324819	ASIC3	NC_037331.1	113624088	113629085	+	2582
509977	4278.18	4360.35	3792.08	4458.23	5705.24	4676.84	6233.79	8105.48	5753.62	5369.32	4636.68	4817.2	4545.15	5819.35	-0.356488	0.0176153	0.324819	ARL6IP5	NC_037349.1	32436509	32457970	-	1338
514261	14451.9	19889.6	16914.9	17302.7	16063.8	17264.4	14255.8	10510.2	17051.4	10700.6	14862.2	14095.1	16981.2	13579.2	0.32254	0.0176371	0.324819	KIF5B	NC_037340.1	33326443	33374419	+	5832
537985	11011	12496.2	10355.2	12947.1	14479.6	14025.5	14273.1	21127.2	17787.4	15188.8	13744.4	12895.2	12552.4	15836	-0.335215	0.0176487	0.324819	HIST2H2BE	NC_037330.1	20725423	20727750	+	2328
112446012	38.8435	37.9499	28.8878	29.9009	30.6279	7.99973	16.3808	6.0421	16.3346	14.2574	11.1036	23.058	29.035	14.5294	0.996594	0.0176649	0.324819	LOC112446012	NC_037330.1	92163703	92170124	-	4440
788567	407.857	354.199	324.432	506.322	374.928	361.988	844.519	537.747	401.639	430.572	412.684	583.175	388.288	535.056	-0.462556	0.0176782	0.324819	LRRN4CL	NC_037356.1	41013304	41015955	-	2127
767931	2546.41	2809.27	2636.57	2540.58	2687.86	2776.91	3457.25	4072.38	2813.39	2954.12	2863.8	2974.48	2666.26	3189.24	-0.258305	0.0176913	0.324819	SNU13	NC_037332.1	112734328	112743123	-	1416
404141	94.9507	96.3344	128.884	149.505	104.557	166.994	98.2846	89.6245	61.4949	97.9005	82.3517	98.9571	123.538	88.1022	0.488073	0.0176985	0.324819	ING2	NC_037354.1	14301797	14308949	+	2889
100848156	515.755	655.852	721.084	621.939	797.382	646.978	1099.33	1550.81	730.252	848.788	696.751	647.545	659.832	928.912	-0.493343	0.0177181	0.324871	DNLZ	NC_037338.1	103822064	103823904	-	709
785165	10.7899	1.94615	2.22214	0	6.33681	0	0	0	0	0	0	0	3.54916	0	4.33818	0.0177352	1	LUZP2	NC_037356.1	20080276	20596972	-	5213
282601	609.627	615.956	634.421	587.054	556.583	616.979	746.235	889.196	679.327	621.621	712.481	668.681	603.437	719.59	-0.253793	0.0177562	0.325259	ARF2	NC_037346.1	45605693	45624231	+	2284
112444450	8.63188	0.973074	4.44428	4.98348	3.1684	3.99987	0	2.01403	0	0	1.8506	0	4.36683	0.644106	2.77078	0.0177875	0.325259	TRNAK-CUU	NC_037352.1	2597623	2597695	-	73
511479	1131.86	1447.93	1318.84	1342.55	1372.98	1280.96	1870.14	1989.87	1665.17	1321.18	1366.67	1492.04	1315.85	1617.51	-0.297622	0.0177895	0.325259	MRPL45	NC_037346.1	38966103	38985587	+	1545
514150	261.115	331.818	213.325	290.039	247.136	274.991	337.626	336.344	363.204	327.919	284.067	361.242	269.737	335.067	-0.311444	0.0178454	0.325972	INTS5	NC_037356.1	40982509	40987131	-	3264
521410	263.272	186.83	234.436	185.386	182.711	162.995	212.04	73.5122	147.972	118.811	138.795	147.955	202.605	139.848	0.533115	0.0179031	0.326441	YPEL1	NC_037344.1	72063911	72082948	+	3632
525695	30.2116	68.1152	21.1103	59.8018	23.235	29.999	59.1527	68.4771	48.0429	54.178	67.5469	108.565	38.7455	67.6604	-0.800006	0.0179047	0.326441	LVRN	NC_037337.1	4850650	4929715	+	4687
281618	9.71087	11.6769	9.99963	12.9571	2.11227	9.99966	20.931	8.05613	17.2954	26.6137	14.8048	35.5477	9.4094	20.5415	-1.12422	0.0179636	0.327207	ALDH1B1	NC_037335.1	62432347	62436856	+	4508
536560	4747.54	7941.26	7456.39	9072.93	6393.84	7513.75	5243.66	4261.69	7050.78	4988.17	5799.78	5751.04	7187.62	5515.86	0.381947	0.0180282	0.328076	TEAD1	NC_037342.1	39740865	40015346	-	10617
615371	4459.45	5752.82	5200.92	5694.13	5111.69	6393.79	4083.36	4485.25	4977.25	4703.03	4884.66	4395.43	5435.46	4588.16	0.244563	0.0180508	0.32818	NFIA	NC_037330.1	84197144	84620790	-	9941
497205	47.4754	69.0883	18.8882	48.8381	272.483	14.9995	71.8933	29.2035	5.76515	12.3564	31.4602	11.529	78.6287	27.0346	1.53895	0.0180815	0.32818	LEPR	NC_037330.1	79741204	79838014	-	6772
508357	755.29	640.283	562.201	660.81	616.783	431.986	823.588	677.722	871.498	700.512	805.937	722.483	611.225	766.957	-0.327677	0.018096	0.32818	ERCC6L2	NC_037335.1	82557942	82712671	+	7732
783396	99.2667	72.0075	64.442	56.8117	80.2662	78.9974	128.316	165.151	100.89	110.257	93.4553	66.2917	75.2986	110.727	-0.556324	0.0181016	0.32818	LOC783396	NC_037352.1	42124107	42134384	-	4460
novel.52	348.512	370.741	415.54	279.075	412.949	268.991	92.8243	37.2596	285.375	279.444	270.188	206.561	349.301	195.275	0.838654	0.018135	0.328438	-	NC_037330.1	110864079	110870291	+	5727
101907383	147.821	240.349	104.441	153.491	119.343	192.994	73.7134	71.4982	173.915	74.1383	119.364	102.8	159.74	102.572	0.640075	0.0181621	0.328438	LOC101907383	NC_037330.1	118411670	118415878	+	3525
615982	699.183	635.418	781.082	667.787	842.795	695.977	579.697	577.021	572.672	660.591	525.571	685.014	720.374	600.094	0.263256	0.0181666	0.328438	PHLPP1	NC_037351.1	61055785	61278028	+	5507
novel.97	80.9239	70.0614	97.7741	63.7886	40.1331	54.9982	60.9728	26.1824	19.2172	34.2177	36.0867	62.4487	67.9465	39.8542	0.767248	0.018255	0.329543	-	NC_037332.1	113866098	113868578	-	1505
614688	426.199	515.729	417.762	378.745	399.219	365.988	596.078	599.175	488.116	425.82	486.708	501.511	417.274	516.235	-0.306811	0.0182617	0.329543	POLB	NC_037354.1	37192564	37217387	+	1305
525567	920.375	1052.87	1114.4	1104.34	984.317	1165.96	1652.64	1836.8	1138.62	1102.57	1077.05	1321.99	1057.04	1354.94	-0.358065	0.0182966	0.329866	VPS51	NC_037356.1	43305622	43317745	+	2512
507232	82.0029	128.446	64.442	150.501	191.16	126.996	56.4226	68.4771	69.1818	113.108	102.708	59.5664	123.925	78.2441	0.664099	0.0183615	0.330503	EID3	NC_037332.1	67912308	67913794	+	1487
540281	1463.1	1667.85	1006.63	1376.44	1437.4	1099.96	1885.61	1627.34	1509.51	1611.08	1559.13	1841.76	1341.9	1672.4	-0.317518	0.018366	0.330503	LIMS1	NC_037338.1	44713826	44796651	-	4605
509082	1605.53	1905.28	1798.82	1425.28	1462.75	1524.95	1506.12	1293.01	1186.66	1417.18	1385.17	1388.28	1620.43	1362.74	0.249762	0.0184019	0.330592	ZNF395	NC_037335.1	10335118	10384035	+	5436
281898	9934.22	10484.9	9354.09	9547.36	8852.52	10532.6	16502.7	17143.5	10041	10811.8	11223	9955.28	9784.29	12612.9	-0.366347	0.0184109	0.330592	RPSA	NC_037349.1	12684198	12697683	+	1206
540817	533.019	647.094	1019.96	507.319	596.716	990.967	667.061	239.67	450.643	431.523	565.358	535.137	715.846	481.565	0.571553	0.0184404	0.330592	MOB3B	NC_037335.1	16756977	16997832	+	8003
618499	22.6587	0.973074	4.44428	8.97027	7.39294	15.9995	3.64017	4.02807	4.80429	1.90098	0.9253	2.88225	10.0731	3.03018	1.73435	0.0184663	0.330592	TMEM255B	NC_037339.1	86774073	86805692	+	4182
530484	1773.85	2082.38	2311.02	1562.82	1370.86	1415.95	1327.75	1056.36	1527.76	1088.31	1259.33	1728.39	1752.82	1331.32	0.396729	0.0184934	0.330592	ABHD18	NC_037344.1	29694439	29733173	-	3595
527014	20.5007	18.4884	18.8882	31.8943	36.9647	31.9989	40.0419	31.2175	39.3952	36.1186	45.3397	68.2132	26.4559	43.3877	-0.712854	0.0185015	0.330592	SV2B	NC_037348.1	15832656	16147241	-	7590
104970129	4.31594	3.8923	2.22214	5.98018	2.11227	5.9998	0	0	1.92172	0	1.8506	0	4.0871	0.62872	2.69616	0.0185167	0.330592	LOC104970129	NC_037336.1	60977467	60982275	-	2926
408017	4077.49	6027.22	5292.02	6063.9	5593.29	7867.74	3743	3987.79	5069.49	4888.37	5038.26	4616.4	5820.28	4557.22	0.352979	0.018547	0.330592	INSR	NC_037334.1	16054185	16200521	-	9280
100336873	383.04	155.692	233.325	224.257	197.497	72.9976	84.6339	23.1614	149.894	102.653	138.795	167.17	211.135	111.051	0.926216	0.0185481	0.330592	LAMA3	NC_037351.1	32710617	32971608	-	11341
512679	112.215	190.723	131.106	205.32	134.129	146.995	98.2846	120.842	104.734	107.405	124.916	126.819	153.415	113.833	0.43251	0.0185626	0.330592	KIAA1549	NC_037331.1	102494168	102501498	-	1979
616181	1257.02	1178.39	1307.73	1240.89	1237.79	1347.95	1064.75	865.027	1195.31	1164.35	1089.08	1081.8	1261.63	1076.72	0.228421	0.0185748	0.330592	UPF3B	NC_037357.1	4167940	4184434	-	2660
507329	244.93	181.965	169.994	224.257	215.451	215.993	250.262	272.902	252.706	297.504	272.964	217.129	208.765	260.578	-0.319723	0.0185754	0.330592	INPP5D	NC_037330.1	112794197	112931953	+	4951
788473	113.293	137.203	158.883	162.462	118.287	81.9973	212.04	278.944	127.794	189.148	160.077	148.916	128.688	186.153	-0.532478	0.0186252	0.330901	PDF	NC_037345.1	36472000	36473850	-	1062
281839	345.275	226.726	219.992	326.917	246.079	306.99	378.578	316.203	332.457	285.147	418.236	506.315	278.663	372.823	-0.419984	0.0186269	0.330901	ICAM1	NC_037334.1	14813843	14824411	+	2869
538547	153.216	154.719	201.104	183.392	242.911	275.991	112.845	182.27	141.246	107.405	188.761	128.74	201.889	143.545	0.492471	0.0186489	0.330904	MTCL1	NC_037351.1	41136397	41249110	+	6313
505390	761.764	743.429	707.751	849.186	776.259	790.973	1052.92	1154.04	963.741	806.967	842.023	799.343	771.56	936.506	-0.27925	0.0186782	0.330904	FARS2	NC_037350.1	49111514	49417402	-	4658
112442780	6.47391	4.86537	2.22214	0.996697	7.39294	3.99987	0	0	0.960858	0.950491	1.8506	0.960749	4.32515	0.787116	2.45042	0.0186823	0.330904	LOC112442780	NC_037346.1	22663799	22663899	-	101
533834	21.5797	14.5961	26.6657	12.9571	20.0666	17.9994	21.841	32.2245	27.8649	27.5642	49.0409	32.6655	18.9774	31.8668	-0.753083	0.0186953	0.330904	CD274	NC_037335.1	39242807	39263435	-	4737
538384	240.614	237.43	296.656	310.969	359.086	228.992	298.494	371.589	507.333	422.018	255.383	414.083	278.958	378.15	-0.438923	0.0187565	0.331004	PRDM1	NC_037336.1	43843910	43866202	-	7279
614290	621.496	565.356	518.869	301.002	311.56	430.986	836.329	1344.37	339.183	709.066	628.279	497.668	458.212	725.815	-0.663573	0.0187666	0.331004	TRNP1	NC_037329.1	126223941	126231754	-	3217
509535	142.426	116.769	126.662	115.617	139.41	111.996	170.178	169.179	168.15	145.425	146.197	143.152	125.48	157.047	-0.324943	0.0187682	0.331004	NUDT18	NC_037335.1	69420701	69423759	-	1869
534965	216.876	156.665	151.105	140.534	133.073	118.996	190.199	229.6	146.05	230.969	243.354	196.954	152.875	206.188	-0.432329	0.0187692	0.331004	TES	NC_037331.1	52169881	52224938	-	2068
505574	3476.49	3129.41	2999.89	3326.97	3187.41	3123.9	4010.56	4115.68	3434.11	3524.42	3331.08	3665.26	3207.35	3680.18	-0.198365	0.0188023	0.331286	CD59	NC_037342.1	64345245	64370229	-	1919
518758	1369.23	1892.63	1942.15	1667.47	1569.42	1729.94	2677.34	2757.21	1919.79	1638.65	1819.14	2198.19	1695.14	2168.39	-0.355162	0.0188382	0.331618	SLC25A20	NC_037349.1	51045044	51080117	+	1821
534354	277.299	260.784	284.434	259.141	269.314	278.991	364.017	431.003	289.218	277.543	293.32	388.143	271.661	340.541	-0.325858	0.0189038	0.33247	MTRF1L	NC_037336.1	89903839	89918654	-	1704
533531	16949.8	25796.2	24245.8	33189	27861.9	44588.5	21614.4	23480.6	25652	18452.8	18662.4	18009.2	28771.9	20978.6	0.45575	0.018989	0.333452	SYNPO	NC_037334.1	61971828	62028913	+	8341
519372	82.0029	95.3613	128.884	122.594	119.343	66.9978	143.787	152.06	176.798	129.267	162.853	98.9571	102.53	143.953	-0.490412	0.018994	0.333452	INTU	NC_037344.1	29911062	30002979	-	7460
281913	11814.9	14546.5	11075.1	16663.8	18552.1	17353.4	20326.7	27390.9	19754.3	20923.2	19847.7	12524.3	15001	20127.8	-0.424122	0.019077	0.334607	MFGE8	NC_037348.1	20467445	20503982	-	2664
787530	205.007	181.965	273.323	181.399	237.63	161.995	334.896	428.989	294.983	327.919	240.578	155.641	206.886	297.168	-0.522963	0.0191721	0.335919	LOC787530	NC_037330.1	19220781	19222504	+	1724
506627	7631.67	15597.4	15891.6	12028.1	13955.8	19141.4	9762.02	6397.58	6485.79	11980	15352.6	5809.65	14041	9297.93	0.594655	0.0191865	0.335919	DKK3	NC_037342.1	40685311	40735281	+	2574
104975960	17.2638	27.2461	21.1103	11.9604	24.2911	17.9994	1.82008	2.01403	5.76515	15.2079	15.7301	10.5682	19.9785	8.51758	1.2278	0.0192529	0.336258	LOC104975960	NC_037353.1	18840588	18841984	+	1283
534045	499.57	425.233	441.095	389.708	426.678	444.985	335.806	331.308	352.635	432.473	393.253	342.027	437.878	364.584	0.263755	0.0192593	0.336258	SLC38A9	NC_037347.1	23441009	23542898	+	6698
112444521	159.69	195.588	208.881	170.435	186.936	171.994	173.818	144.003	137.403	115.009	141.571	60.5272	182.254	128.722	0.501156	0.0192714	0.336258	LOC112444521	NC_037353.1	45443059	45444846	-	1788
281874	153.216	42.8153	36.6653	124.587	97.1644	74.9975	186.559	123.863	199.859	168.237	164.703	73.9777	88.2409	152.866	-0.793169	0.0192809	0.336258	ITGAL	NC_037352.1	26654119	26703130	+	4389
613304	1193.36	1113.2	1067.74	1113.31	1205.05	1209.96	1481.55	1872.04	1110.75	1295.52	1366.67	1325.83	1150.44	1408.73	-0.29209	0.0192925	0.336258	SNRPB	NC_037340.1	52666459	52675562	+	1140
534032	257.878	238.403	156.661	268.111	194.329	225.992	190.199	165.151	184.485	133.069	155.45	195.032	223.562	170.564	0.391127	0.0193526	0.337002	AFAP1	NC_037333.1	114134147	114283831	-	7897
506612	1566.69	1197.85	1413.28	1338.56	1884.14	1418.95	2225.96	2421.88	1947.66	1696.63	1488.81	1539.12	1469.91	1886.68	-0.360173	0.019378	0.337143	DTNBP1	NC_037350.1	41382797	41484259	+	1343
352958	1754.43	1109.3	1518.83	1877.78	1309.61	1232.96	1959.32	2022.09	1794.88	2065.42	1504.54	1811.97	1467.15	1859.7	-0.342126	0.0194596	0.338258	CTSC	NC_037356.1	7375382	7415746	+	4521
112443444	21.5797	20.4346	47.776	16.9438	17.9543	27.9991	0.910042	3.02105	27.8649	6.65343	12.9542	0.960749	25.4479	8.7274	1.54278	0.0194812	0.338272	LOC112443444	NC_037349.1	7970741	7978241	+	3939
615498	9408.75	11855.9	14063.9	10294.9	14917.9	11377.6	8084.81	10205.1	9979.47	9230.21	10577.1	10228.1	11986.5	9717.48	0.302752	0.0195022	0.338272	AQP7	NC_037335.1	75135985	75154407	-	3585
282123	4009.51	7971.42	7427.5	9220.44	8970.81	9913.67	6120.94	5925.29	5999.6	4703.98	6471.55	6119.01	7918.89	5890.06	0.427038	0.019514	0.338272	VLDLR	NC_037335.1	41828344	41859824	-	3072
287019	3875.72	4945.16	5873.11	5642.3	5500.35	6043.8	3217	2759.23	4291.19	4207.82	4919.82	5014.15	5313.41	4068.2	0.385235	0.0195301	0.338272	PFKFB2	NC_037343.1	4872008	4900741	+	4770
616861	558.915	335.711	412.207	437.55	447.801	432.985	609.728	723.038	484.273	565.542	470.053	501.511	437.528	559.024	-0.353726	0.0195562	0.338421	SHISA5	NC_037349.1	51371724	51399152	+	2488
107131224	0	0	0	0	0	0	0	15.1053	1.92172	0.950491	5.5518	0	0	3.92154	-4.36213	0.0195706	1	LOC107131224	NC_037345.1	57596842	57600573	-	2068
538447	1799.75	1854.68	1862.15	2012.33	1962.3	2116.93	1561.63	1575.98	1832.36	1718.49	1773.8	1723.58	1934.69	1697.64	0.188661	0.0196079	0.338657	PRKD3	NC_037338.1	19678004	19765024	-	6068
100137824	11.8688	5.83845	29.9989	11.9604	17.9543	16.9994	10.9205	0	7.68687	2.85147	9.253	0.960749	15.77	5.27877	1.56839	0.0196346	0.338657	C19H17orf107	NC_037346.1	26487233	26488359	-	853
787892	11.8688	8.75767	14.4439	9.96697	11.6175	4.99983	9.10042	15.1053	29.7866	20.9108	12.9542	43.2337	10.2758	21.8485	-1.09178	0.0196364	0.338657	PLEKHG4	NC_037345.1	34899721	34909060	+	4794
540519	0	4.86537	14.4439	7.97358	1.05613	0.999966	0	2.01403	0.960858	0	0	0	4.88983	0.495815	3.34722	0.0196463	0.338657	OPRK1	NC_037341.1	21714449	21737924	-	3126
101904581	0	0	6.66642	0.996697	0	0	24.5711	6.0421	9.60858	7.60393	5.5518	0	1.27719	8.89626	-2.82942	0.0196571	0.338657	CCDC154	NC_037352.1	1129348	1137409	-	2791
517948	624.733	459.291	472.205	562.137	553.415	513.983	430.45	462.221	488.116	448.632	434.891	404.475	530.96	444.797	0.255386	0.0196903	0.338928	PIK3CB	NC_037328.1	130293134	130472292	+	5011
510382	107.899	56.4383	69.9974	59.8018	70.761	50.9983	109.205	115.807	81.673	87.4451	72.1734	157.563	69.3159	103.978	-0.58653	0.019737	0.33893	LOC510382	NC_037330.1	54614862	54641446	+	2449
509652	600.995	707.425	589.978	613.965	814.28	670.978	556.036	545.803	595.732	602.611	546.852	481.335	666.27	554.728	0.26448	0.0197583	0.33893	PPAT	NC_037333.1	71780553	71821777	-	4045
614957	166.164	98.2805	108.885	155.485	146.803	101.997	182.008	172.2	169.111	170.138	169.33	158.524	129.602	170.218	-0.394187	0.019769	0.33893	PPCDC	NC_037348.1	33649584	33696731	-	5880
614302	2161.21	2356.79	2624.35	2206.69	2302.37	2034.93	2114.94	2082.51	2219.58	1371.56	1642.41	1530.47	2281.06	1826.91	0.320269	0.0197751	0.33893	PCCA	NC_037339.1	76812738	77174973	+	2726
281834	671.129	652.933	757.749	615.959	686.488	819.973	940.074	966.736	846.516	890.61	696.751	754.188	700.705	849.146	-0.277223	0.0197797	0.33893	TRMT2A	NC_037344.1	72990821	72994939	-	2202
521194	649.549	805.706	981.074	871.113	1171.25	1093.96	490.513	618.308	670.679	742.333	865.156	820.48	928.776	701.245	0.405415	0.0197952	0.33893	MAML2	NC_037342.1	13886870	14290115	+	7676
531802	1260.26	1122.93	1271.06	1198.03	1297.99	1561.95	1668.11	2041.22	1568.12	1760.31	1417.56	1188.45	1285.37	1607.29	-0.322386	0.0198569	0.339687	NCLN	NC_037334.1	20631429	20645466	-	3328
781854	46.3964	39.896	83.3302	50.8315	68.6488	21.9993	50.0523	77.5403	79.7512	70.3363	37.9373	366.045	51.8504	113.61	-1.13253	0.0198964	0.340062	FBXO10	NC_037335.1	61633981	61676635	-	4867
521217	1064.96	865.063	892.189	948.855	1011.78	816.973	599.718	614.28	751.391	902.966	874.409	779.167	933.303	753.655	0.308234	0.0199478	0.340571	SLC12A6	NC_037337.1	28304531	28388491	+	7013
781227	809.239	1145.31	812.192	990.717	843.852	1065.96	1304.09	1156.06	1192.43	995.164	1046.51	1232.64	944.545	1154.48	-0.28913	0.0199613	0.340571	PRPS1	NC_037357.1	56240053	56262491	+	2074
532751	131.636	83.6844	109.996	95.6829	83.4346	72.9976	62.7929	30.2105	49.9646	75.0888	95.3059	63.4094	96.2386	62.7954	0.613262	0.0200041	0.341002	PTPRD	NC_037335.1	36028647	36603746	+	9839
104973042	23.7377	6.81152	12.2218	14.9505	19.0104	16.9994	2.73013	0	6.72601	11.4059	11.1036	1.9215	15.6219	5.64785	1.46211	0.0200325	0.34117	LOC104973042	NC_037337.1	12573236	12577124	-	3889
513262	7344.66	10364.2	9817.41	10055.7	8084.71	9891.67	7602.49	7170.97	7360.17	7672.36	8396.18	8473.81	9259.72	7779.33	0.251345	0.0200491	0.34117	TEX2	NC_037346.1	48368418	48482732	-	5310
511049	28.0536	74.9267	59.9978	36.8778	81.3224	34.9988	13.6506	8.05613	9.60858	11.4059	53.6674	46.1159	52.6962	23.7508	1.1484	0.020141	0.342433	GSG1L	NC_037352.1	25339159	25591739	-	1542
112448736	49.6333	92.4421	107.774	55.815	90.8276	83.9972	21.841	35.2456	38.4343	50.376	74.024	70.1347	80.0815	48.3426	0.727768	0.0201877	0.342925	LOC112448736	NC_037338.1	2806100	2807527	+	1243
525318	41.0015	51.5729	13.3328	42.858	15.842	38.9987	84.6339	104.73	40.356	78.8907	77.7252	17.2935	33.9343	67.2715	-0.984647	0.0202351	0.34343	MAGEE2	NC_037357.1	75619961	75622204	-	2244
613401	12.9478	3.8923	24.4435	9.96697	11.6175	13.9995	0.910042	2.01403	5.76515	9.50491	7.4024	1.9215	12.8113	4.58634	1.47642	0.0203193	0.344044	LOC613401	NC_037331.1	31569602	31570772	+	1171
523473	0	10.7038	4.44428	4.98348	15.842	3.99987	2.73013	1.00702	2.88257	0.950491	0.9253	0	6.66224	1.41592	2.2313	0.0203362	0.344044	TAS1R1	NC_037343.1	46823946	46832533	-	3234
616643	13226.2	9710.31	8034.14	12733.8	8360.36	8054.73	15508.9	15937	13768.1	10360.3	12521.2	10782.5	10019.9	13146.4	-0.391786	0.0203391	0.344044	TECRL	NC_037333.1	79787721	79930156	-	1630
100849076	64.7391	92.4421	117.773	39.8679	156.308	66.9978	40.0419	53.3719	59.5732	47.5245	57.3686	71.0954	89.688	54.8293	0.70923	0.0203422	0.344044	WNK4	NC_037346.1	42811369	42826231	+	4358
523030	1769.54	1851.76	1445.5	1736.25	1865.13	1563.95	1937.48	1769.33	2024.53	2701.29	1893.16	2130.94	1705.35	2076.12	-0.283767	0.0203724	0.344242	ARHGAP23	NC_037346.1	39056312	39137615	+	6358
505679	879.373	851.44	742.194	931.912	894.546	848.972	1133	1519.59	921.463	945.738	903.093	1032.81	858.073	1075.95	-0.326149	0.0203894	0.344242	S100A16	NC_037330.1	16769090	16776634	+	1783
507407	30.2116	9.73074	11.1107	15.9472	10.5613	10.9996	36.4017	31.2175	23.0606	34.2177	28.6843	13.4505	14.7602	27.8387	-0.919181	0.020446	0.344392	MSC	NC_037341.1	35439965	35441975	-	1124
513461	2668.33	3384.35	3056.55	3400.73	2560.07	2978.9	3033.17	2342.32	2534.74	2181.38	2306.77	2607.47	3008.16	2500.98	0.26642	0.020473	0.344392	PSMD11	NC_037346.1	17700534	17729518	-	3315
515605	1695.09	2730.45	3330.99	2769.82	2103.82	3276.89	2106.75	2220.47	2024.53	1757.46	2346.56	1698.6	2651.18	2025.73	0.388214	0.0204747	0.344392	APPL2	NC_037332.1	68701371	68753251	-	3200
511378	298.879	348.361	543.313	345.854	478.429	350.988	521.454	805.613	487.155	533.225	454.322	422.73	394.304	537.417	-0.446912	0.0205112	0.344392	TMEM97	NC_037346.1	19806850	19814864	+	1661
100124430	162.927	78.819	54.4424	153.491	66.5365	116.996	191.109	166.158	175.837	136.871	117.513	191.189	105.535	163.113	-0.62754	0.0205422	0.344392	ARHGAP4	NC_037357.1	37125135	37140889	-	3659
524810	67.9761	27.2461	113.329	23.9207	14.7859	19.9993	15.4707	12.0842	4.80429	19.9603	0.9253	41.3122	44.5429	15.7595	1.49775	0.0205518	0.344392	LOC524810	NC_037347.1	71943726	71965885	+	1181
617828	531.94	350.307	517.758	445.524	563.976	403.986	696.182	761.305	498.685	715.719	371.971	806.068	468.915	641.655	-0.452723	0.0205584	0.344392	ADORA2A	NC_037344.1	71592517	71608121	-	2740
538595	45.3174	75.8998	45.5538	58.8051	83.4346	53.9982	84.6339	101.709	70.1427	112.158	68.4722	86.4674	60.5015	87.2638	-0.526212	0.0205868	0.344392	CCDC89	NC_037356.1	9864471	9870664	+	1639
100335190	215.797	288.03	107.774	170.435	235.518	319.989	332.165	692.827	147.011	328.87	371.045	329.537	222.924	366.909	-0.71816	0.0206427	0.344392	LOC100335190	NC_037348.1	27773891	27798253	+	1246
531278	981.877	1328.25	1141.07	1124.27	1183.93	1037.97	1046.55	749.22	1037.73	776.551	1014.13	944.416	1132.89	928.099	0.287577	0.0206463	0.344392	TTC33	NC_037347.1	33708356	33737405	+	6218
100294795	1544.03	1698.99	1505.5	1531.92	1831.34	1893.94	856.35	1000.97	1366.34	1675.72	1417.56	1430.56	1667.62	1291.25	0.369068	0.0206471	0.344392	TULP4	NC_037336.1	94761525	94962886	+	10348
530661	646.312	555.625	608.866	569.114	571.369	780.974	263.912	395.758	460.251	625.423	538.525	489.982	622.043	462.308	0.428225	0.0206666	0.344392	SLC7A6	NC_037345.1	35640931	35673507	+	6859
783871	151.058	88.5498	139.995	107.643	234.462	125.996	84.6339	132.926	77.8295	57.0294	50.8915	127.78	141.284	88.515	0.674827	0.0206722	0.344392	PI3	NC_037340.1	73547941	73555171	+	843
112448531	53.9493	7.78459	25.5546	54.8183	25.3472	6.99977	5.46025	2.01403	3.84343	5.70294	11.1036	31.7047	29.0756	9.9715	1.54259	0.0206755	0.344392	LOC112448531	NC_037337.1	92509903	92552017	+	1814
104968452	9.71087	9.73074	26.6657	14.9505	24.2911	14.9995	11.8305	44.3087	19.2172	42.7721	24.9831	60.5272	16.7247	33.9398	-1.02292	0.0207159	0.344392	IL4I1	NC_037345.1	56235051	56269313	-	3324
538700	7.5529	0	0	0.996697	2.11227	1.99993	8.19038	18.1263	10.5694	2.85147	1.8506	11.529	2.1103	8.85286	-2.07673	0.0207379	0.344392	BOLA-DRB2	NC_037350.1	25795927	25828806	+	1323
513243	4009.51	3699.63	4159.84	3195.41	3712.31	2871.9	2145.88	1306.1	2872.01	3110.96	3022.96	3325.15	3608.1	2630.51	0.455832	0.0207402	0.344392	ZNF704	NC_037341.1	43825607	44086318	-	14495
508097	1373.55	1699.96	1855.49	1401.36	1232.51	1884.94	1980.25	1966.7	1874.63	1823.99	1904.27	1919.58	1574.63	1911.57	-0.279712	0.0207583	0.344392	ENTPD6	NC_037340.1	42738785	42757355	+	2830
517402	3323.28	4277.63	4009.85	4515.04	3695.42	4064.86	3864.04	3439.97	3691.62	2267.87	2711.13	3085.93	3981.01	3176.76	0.325622	0.0207596	0.344392	PDHX	NC_037342.1	65427232	65502625	+	2373
510214	16.1848	13.623	11.1107	29.9009	23.235	10.9996	4.55021	101.709	30.7475	110.257	22.2072	11.529	17.509	46.8332	-1.41781	0.0207751	0.344392	ADAMTS14	NC_037355.1	26827373	26922566	+	5469
505807	4642.88	5682.75	6009.77	4908.73	6031.58	4661.84	4635.75	3875	5601.8	3315.31	4096.3	4137.95	5322.93	4277.02	0.315587	0.0207843	0.344392	PCMTD2	NC_037340.1	53650808	53668948	-	3679
104968465	28175.6	34962.6	33492.1	36888.7	33285.1	35261.8	30675.7	29869.1	31819.8	25313.5	27470.3	28882	33677.6	29005.1	0.215496	0.0207992	0.344392	MYZAP	NC_037337.1	52607710	52719406	-	6647
528209	380.882	449.56	348.876	349.841	332.682	403.986	460.481	641.47	516.942	426.77	459.874	367.967	377.638	478.917	-0.342063	0.0208066	0.344392	WDR12	NC_037329.1	91206609	91230173	-	1989
507212	28.0536	13.623	25.5546	11.9604	26.4034	13.9995	27.3013	33.2316	26.904	20.9108	51.8168	53.8019	19.9324	35.6611	-0.844755	0.0208447	0.344729	TPPP2	NC_037337.1	26072694	26078482	-	2513
617677	30.2116	51.5729	56.6645	144.521	86.603	42.9986	85.544	120.842	132.598	183.445	51.8168	178.699	68.762	125.491	-0.866828	0.0208913	0.344846	EFCC1	NC_037349.1	58979972	59009178	+	2981
783240	520.071	269.542	357.764	456.487	202.778	206.993	426.81	352.456	540.002	474.295	459.874	773.403	335.606	504.473	-0.588271	0.0209518	0.344846	LRRC72	NC_037331.1	25014042	25084049	+	1598
112443563	1.07899	0.973074	1.11107	0.996697	2.11227	0.999966	0.910042	1.00702	2.88257	9.50491	9.253	9.60749	1.21201	5.52751	-2.1941	0.0209648	0.344846	LOC112443563	NC_037349.1	48173028	48173104	-	77
508041	1030.43	1419.72	1913.26	1364.48	1764.8	1871.94	1113.89	988.89	1055.02	1472.31	1345.39	1215.35	1560.77	1198.47	0.380969	0.0209648	0.344846	C22H3orf62	NC_037349.1	50802751	50806651	+	1697
281759	128.399	89.5228	94.4409	1.99339	47.5261	53.9982	82.8138	741.164	29.7866	501.859	125.841	123.937	69.3134	267.567	-1.94887	0.0209876	0.344846	FABP4	NC_037341.1	44676559	44680947	-	625
515178	1337.94	1459.61	1167.73	1729.27	1519.78	1375.95	1914.73	2006.98	1904.42	1674.76	1413.86	1586.2	1431.71	1750.16	-0.289513	0.020989	0.344846	ABCD1	NC_037357.1	36956083	36971899	+	3534
104970537	2469.8	1579.3	1958.82	1329.59	1739.45	1768.94	721.663	523.649	1030.04	1692.82	1492.51	1695.72	1807.65	1192.73	0.599747	0.0209926	0.344846	LOC104970537	NC_037357.1	76847440	76930754	+	2206
534419	933.323	1782.67	2459.91	715.628	3130.38	1757.94	793.557	815.684	1016.59	893.461	2056.94	881.968	1796.64	1076.37	0.739048	0.0210177	0.344846	TC2N	NC_037348.1	56487401	56531695	-	4287
107132067	25.8957	17.5153	7.77749	10.9637	21.1227	35.9988	40.0419	49.3438	24.0215	30.4157	39.7879	32.6655	19.8789	36.046	-0.856282	0.0210415	0.344846	LOC107132067	NC_037357.1	86748641	86749174	-	534
786356	16.1848	18.4884	8.88856	12.9571	13.7298	20.9993	31.8515	42.2947	49.9646	29.4652	12.0289	13.4505	15.208	29.8426	-0.968284	0.0210664	0.344846	NANOS1	NC_037353.1	39238342	39240736	+	2395
503575	169.401	154.719	174.438	122.594	149.971	166.994	158.347	130.912	311.318	252.831	249.831	207.522	156.353	218.46	-0.483195	0.0210694	0.344846	ARHGEF12	NC_037334.1	110582365	110623005	-	1830
517509	5857.81	10720.4	6481.98	10085.6	9845.29	10472.6	5493.92	6384.49	6669.32	6851.14	7341.33	8141.39	8910.61	6813.6	0.387149	0.0210754	0.344846	CGNL1	NC_037337.1	52766650	52936846	-	6913
616076	1690.77	2599.08	1764.38	2193.73	2007.71	1678.94	2778.36	2013.03	2027.41	2277.38	3039.61	3449.09	1989.1	2597.48	-0.38494	0.0210829	0.344846	TEF	NC_037332.1	112496864	112520320	+	4608
783065	1014.25	1266.94	1313.28	1271.79	1339.18	1406.95	969.195	899.266	968.545	1151.99	1196.41	1146.17	1268.73	1055.26	0.26577	0.0211304	0.345331	MCCC2	NC_037347.1	9914742	9993031	-	4341
novel.84	1006.69	1129.74	843.302	1249.86	1315.94	924.969	1004.69	597.161	949.328	659.641	489.484	1022.24	1078.42	787.089	0.454337	0.0211768	0.345637	-	NC_037332.1	56317632	56321024	+	3393
617230	4258.76	4854.67	4918.7	5387.15	5511.97	4365.85	4248.08	5518.45	3399.52	3453.13	3431.01	2885.13	4882.85	3822.55	0.353226	0.0211847	0.345637	ATP5F1E	NC_037340.1	57357647	57361338	+	575
107131772	78.7659	63.2498	107.774	68.7721	58.0874	61.9979	20.931	16.1123	28.8257	51.3265	68.4722	64.3702	73.1078	41.673	0.809057	0.0212074	0.345716	LOC107131772	NC_037351.1	21729666	21731203	-	868
100847180	389.514	458.318	302.211	297.016	286.212	359.988	273.013	240.677	242.136	250.93	285.918	340.105	348.876	272.13	0.35873	0.021237	0.345908	LOC100847180	NC_037345.1	58921435	58980433	+	4718
525898	169.401	177.1	213.325	176.415	136.241	147.995	255.722	182.27	158.542	219.563	289.619	254.598	170.08	226.719	-0.415727	0.0213066	0.346129	ANOS1	NC_037357.1	134225253	134436096	+	6618
540109	2968.29	2802.45	3247.66	2590.42	2842.06	2770.91	1949.31	1861.97	2510.72	2783.04	2717.61	2338.46	2870.3	2360.19	0.282193	0.0213115	0.346129	CRTC3	NC_037348.1	21989952	22086361	-	5437
505079	1582.87	1839.11	2023.26	1906.68	1906.32	1898.94	2282.39	2489.35	2035.1	2066.37	2101.36	1989.71	1859.53	2160.71	-0.216515	0.0213185	0.346129	COPS7A	NC_037332.1	103713683	103719938	-	2031
514203	61.5022	56.4383	85.5524	145.518	116.175	20.9993	22.7511	21.1474	90.3207	54.178	21.2819	22.0972	81.0308	38.6294	1.06884	0.0213278	0.346129	GHSR	NC_037328.1	95024995	95034668	+	7278
360196	4401.18	5264.33	5963.11	5307.41	5526.75	5840.8	7450.52	10523.3	5695.97	6505.16	5634.15	5889.39	5383.93	6949.75	-0.368275	0.0213398	0.346129	BANF1	NC_037356.1	44093697	44095641	+	785
520159	103.583	71.0344	142.217	89.7027	109.838	113.996	65.523	71.4982	42.2778	51.3265	83.277	107.604	105.062	70.2511	0.579383	0.02138	0.346491	B4GALNT1	NC_037332.1	55856762	55863815	+	2621
539204	126.241	80.7652	53.3313	62.7919	54.919	95.9968	132.866	92.6455	148.933	131.168	63.8457	174.856	79.0076	124.052	-0.650713	0.0214176	0.346812	LRRC8D	NC_037330.1	53313187	53444422	-	3924
524530	206.086	117.742	121.107	117.61	194.329	189.994	169.268	416.905	167.189	470.493	229.474	119.133	157.811	262.077	-0.731725	0.0214397	0.34688	CCND1	NC_037356.1	46889102	46898563	+	1188
112448816	31.2906	48.6537	36.6653	32.891	47.5261	25.9991	8.19038	8.05613	23.0606	38.9701	22.2072	19.215	37.171	19.9499	0.897419	0.0214851	0.347179	LOC112448816	NC_037338.1	75234528	75240878	+	5970
534247	333.407	212.13	273.323	196.349	230.237	303.99	370.387	391.729	348.792	377.345	381.224	212.326	258.239	346.967	-0.426654	0.021494	0.347179	HLCS	NC_037328.1	149028010	149232293	-	6299
540009	12.9478	11.6769	9.99963	6.97688	11.6175	7.99973	19.1109	12.0842	15.3737	23.7623	33.3108	13.4505	10.2031	19.5154	-0.940217	0.021542	0.347314	GFRA3	NC_037334.1	49677956	49695956	-	3944
512479	2930.52	3542.96	3164.33	3433.62	3266.62	3235.89	3515.49	4120.71	3654.14	3801.01	3722.48	3440.44	3262.33	3709.05	-0.184988	0.0215468	0.347314	HNRNPR	NC_037329.1	129499304	129531663	+	2767
514793	97.1087	62.2768	59.9978	81.7291	46.4699	57.9981	100.105	90.6315	90.3207	91.2471	114.737	79.7422	67.5967	94.4639	-0.483633	0.021556	0.347314	POLA2	NC_037356.1	43477431	43504473	+	3278
574093	1002.38	249.107	357.764	496.355	380.208	382.987	216.59	361.519	245.98	385.899	284.992	337.223	478.133	305.367	0.646759	0.0216153	0.34798	CRIP1	NC_037348.1	69755669	69757183	+	427
513821	1327.15	1358.41	1337.73	939.885	936.791	919.969	1824.63	1354.44	1082.89	1353.5	1696.08	1517.02	1136.66	1471.43	-0.372609	0.021695	0.348707	FBXL22	NC_037337.1	46403392	46407884	-	1364
616372	475.833	434.964	444.428	489.378	459.419	369.988	599.718	496.459	500.607	633.027	537.599	462.12	445.668	538.255	-0.272754	0.0217282	0.348707	TMEM41B	NC_037342.1	43311264	43339038	+	3250
281598	813.555	912.744	735.528	702.671	722.396	757.975	602.448	590.112	723.526	654.888	624.578	728.248	774.145	653.967	0.2436	0.0217304	0.348707	ACVR2A	NC_037329.1	48279645	48374634	-	4405
540432	624.733	793.056	564.423	547.187	824.841	818.973	1102.06	1323.22	960.858	758.492	823.517	646.584	695.535	935.789	-0.427827	0.0217324	0.348707	MANF	NC_037349.1	49379788	49383627	-	819
536993	922.533	1510.21	1239.95	1402.35	1207.16	1260.96	848.159	601.189	1121.32	859.244	1219.55	1064.51	1257.19	952.328	0.400694	0.0217783	0.349007	PATJ	NC_037330.1	83555094	83936526	-	8143
540709	775.791	970.155	843.302	986.73	826.953	1046.96	551.486	538.754	768.687	666.294	916.047	828.166	908.316	711.572	0.3523	0.0218023	0.349007	RAB11FIP2	NC_037353.1	38279793	38319933	-	2636
505131	436.989	406.745	425.54	462.467	442.52	402.986	525.094	667.652	491.959	500.909	442.294	484.217	429.541	518.688	-0.271735	0.021805	0.349007	GON7	NC_037348.1	57823065	57830906	-	1415
101903604	18.3428	7.78459	0	21.9273	12.6736	20.9993	0.910042	3.02105	10.5694	3.80196	4.6265	0.960749	13.6213	3.98162	1.77766	0.02188	0.349917	LOC101903604	NC_037351.1	37635424	37638677	+	2639
531493	581.573	621.794	582.2	524.263	592.492	562.981	741.684	974.792	615.91	662.492	706.929	583.175	577.551	714.164	-0.306115	0.0219063	0.35005	SNRPE	NC_037343.1	1636025	1641981	+	480
534704	1933.54	2158.28	2004.37	2103.03	2030.95	1941.93	2613.64	2403.75	2751.9	2165.22	1984.77	2303.88	2028.68	2370.53	-0.224589	0.0219312	0.350148	TPD52L2	NC_037340.1	53939535	53955477	-	2510
539404	1895.78	2317.86	2051.03	2206.69	2010.88	2209.93	1865.59	1838.81	1981.29	1690.92	1866.33	1909.01	2115.36	1858.66	0.186847	0.0219485	0.350148	IREB2	NC_037348.1	30828548	30881851	+	6013
508521	780.107	849.494	761.083	702.671	889.265	786.974	1403.28	1215.47	1161.68	965.699	787.431	692.7	794.932	1037.71	-0.384496	0.0220084	0.350787	AGTRAP	NC_037343.1	41928836	41947868	-	1176
353301	911.743	1074.27	964.408	946.862	1057.19	895.97	1231.29	1819.68	1267.37	1089.26	1174.21	892.536	975.075	1245.72	-0.353227	0.0220248	0.350787	MECR	NC_037329.1	124332539	124368623	+	5703
novel.521	25.8957	21.4076	13.3328	11.9604	12.6736	7.99973	1.82008	0	10.5694	4.75245	6.4771	11.529	15.545	5.85801	1.40661	0.0220659	0.350961	-	NW_020192016.1	12312	16769	-	642
510319	39.9225	40.8691	48.8871	56.8117	76.0417	121.996	7.28034	29.2035	18.2563	50.376	40.7132	50.9197	64.088	32.7915	0.967827	0.0220992	0.350961	CABYR	NC_037351.1	32536810	32554306	-	3362
101904090	23.7377	30.1653	17.7771	14.9505	24.2911	9.99966	37.3117	37.2596	42.2778	28.5147	27.759	27.8617	20.1536	33.4974	-0.732631	0.0221042	0.350961	LOC101904090	NC_037339.1	18860045	18867095	-	2010
529849	15.1058	8.75767	0	3.98679	2.11227	1.99993	1.82008	32.2245	15.3737	19.0098	11.1036	24.9795	5.32708	17.4185	-1.70654	0.0221081	0.350961	C2CD4B	NC_037337.1	47902413	47904128	+	1525
112442685	648.47	736.617	661.086	770.447	629.456	829.972	531.465	470.277	675.483	554.136	631.98	646.584	712.675	584.988	0.285062	0.0221378	0.351082	ERN1	NC_037346.1	48268459	48350784	-	8823
616560	66.8971	87.5767	121.107	91.6961	130.961	104.996	43.682	65.4561	92.2424	73.1878	86.9782	43.2337	100.539	67.4634	0.575332	0.0221519	0.351082	PLS1	NC_037328.1	126324595	126452949	-	3336
100296937	2706.1	3668.49	3896.52	3273.15	3336.33	4108.86	3179.69	3280.86	2571.26	2477.93	2919.32	2851.5	3498.24	2880.09	0.280551	0.022292	0.352523	MAZ	NC_037352.1	26432668	26437772	-	2919
515509	1301.26	1528.7	1386.61	1450.19	1380.37	1542.95	1593.48	1874.06	1805.45	1684.27	1616.5	1415.18	1431.68	1664.82	-0.217375	0.0223149	0.352523	SUGT1	NC_037339.1	11101324	11143201	-	2126
281122	1263.49	1285.43	2629.9	1632.59	1796.49	1372.95	1061.11	557.887	1248.15	961.897	1934.8	891.575	1663.48	1109.24	0.58444	0.022329	0.352523	DPP4	NC_037329.1	34382851	34467587	+	3643
286867	65816	69609.8	58155.6	49415.2	55809.3	62321.9	102582	92493.5	52001.7	64791.1	78476.6	74145.8	60188	77415.1	-0.363139	0.0223449	0.352523	RPS2	NC_037352.1	1519528	1521705	-	940
515057	225.508	269.542	301.1	233.227	296.774	282.991	323.065	383.673	363.204	373.543	267.412	293.028	268.19	333.988	-0.316389	0.0223507	0.352523	GAR1	NC_037333.1	15597104	15604907	-	1459
529131	118.688	200.453	316.655	438.547	211.227	372.987	182.008	177.235	182.563	199.603	123.99	217.129	276.426	180.421	0.61594	0.0223725	0.352523	DAPK2	NC_037337.1	45948586	46090841	+	5227
531476	255.72	199.48	344.432	229.24	266.146	304.99	434.09	322.245	348.792	331.721	260.935	386.221	266.668	347.334	-0.382195	0.0223757	0.352523	JDP2	NC_037337.1	86610202	86655611	+	1972
509244	1623.87	1470.32	1669.94	1399.36	1450.07	1392.95	2099.47	2492.37	1863.1	1900.98	1288.02	1682.27	1501.09	1887.7	-0.330633	0.0223983	0.352523	TMX2	NC_037342.1	80941114	80949866	+	1689
504790	673.287	650.014	855.524	735.562	721.34	707.976	967.375	995.94	923.385	896.313	930.852	622.565	723.95	889.405	-0.297188	0.0224064	0.352523	COG7	NC_037352.1	21049522	21139684	-	2730
507196	2073.81	1718.45	1713.27	1803.02	1724.67	1873.94	2204.12	2134.88	2183.07	1958.96	2110.61	1883.07	1817.86	2079.12	-0.193793	0.0224511	0.352679	SHC1	NC_037330.1	15616336	15626916	+	4245
104969457	8.63188	9.73074	24.4435	12.9571	9.50521	26.9991	1.82008	1.00702	9.60858	9.50491	10.1783	0.960749	15.3779	5.51327	1.47664	0.0224526	0.352679	LOC104969457	NC_037335.1	103834297	103838023	-	630
528379	4.31594	11.6769	7.77749	12.9571	1.05613	1.99993	14.5607	26.1824	7.68687	9.50491	21.2819	21.1365	6.63057	16.7255	-1.32858	0.0225201	0.353452	LIN7A	NC_037332.1	10346168	10506559	-	6049
100140959	5.39493	6.81152	3.33321	3.98679	6.33681	11.9996	1.82008	0	0.960858	0	5.5518	0	6.31047	1.38879	2.16905	0.022591	0.353938	MUC19	NC_037332.1	40326660	40444253	-	13992
112447764	38.8435	51.5729	25.5546	71.7622	35.9086	17.9994	3.64017	10.0702	22.0997	25.6632	29.6096	25.9402	40.2735	19.5039	1.04719	0.0226022	0.353938	LOC112447764	NC_037335.1	756882	761861	+	2790
282248	187.743	241.322	614.421	145.518	399.219	359.988	205.67	173.207	191.211	224.316	176.732	262.284	324.702	205.57	0.658914	0.0226143	0.353938	HCRTR1	NC_037329.1	122098185	122108098	-	3466
508607	264.351	208.238	201.104	228.244	182.711	170.994	180.188	160.116	177.759	176.791	149.899	155.641	209.274	166.732	0.327357	0.0226246	0.353938	UIMC1	NC_037334.1	38358384	38496215	-	2918
509556	15.1058	0	0	14.9505	7.39294	3.99987	5.46025	33.2316	24.0215	19.9603	28.6843	18.2542	6.90818	21.602	-1.64443	0.0226422	0.353938	NINJ2	NC_037332.1	107436493	107509080	-	1989
533510	16020.8	18206.2	12649.5	16802.3	15114.3	20441.3	12316.5	9663.33	17009.1	13645.2	12964.4	13031.6	16539.1	13105	0.33577	0.0227626	0.355533	KLHL24	NC_037328.1	83444718	83482282	-	7168
782441	606.39	551.733	558.868	413.629	573.481	303.99	636.119	686.785	727.37	913.422	582.014	506.315	501.349	675.337	-0.430086	0.022852	0.356641	NLRC5	NC_037345.1	25009799	25103235	+	7309
107132640	4.31594	63.2498	35.5542	22.924	59.1435	67.9977	20.931	13.0912	18.2563	24.7128	28.6843	10.5682	42.1975	19.374	1.12302	0.022882	0.356824	LOC107132640	NC_037334.1	52157438	52168691	-	2869
280752	2739.54	5011.33	3717.64	4125.33	3567.62	2649.91	5616.78	5620.16	4923.44	3533.92	3764.12	5518.54	3635.23	4829.49	-0.409775	0.0229091	0.356959	CNP	NC_037346.1	42130845	42138137	+	2704
505928	369.013	431.072	612.199	319.94	509.057	506.983	511.444	476.319	469.86	1017.98	845.724	587.018	458.044	651.39	-0.508351	0.0229878	0.357397	CES2	NC_037345.1	34638138	34650199	+	2812
539359	27253	30253.9	30058.9	32713.6	29882.3	30084	20091.9	15833.3	22561	23275.6	32865.7	27116.2	30040.9	23624	0.346674	0.0229905	0.357397	LMO7	NC_037339.1	50677119	50897228	+	6828
789374	417.567	246.188	328.877	202.329	262.978	151.995	143.787	39.2737	164.307	135.92	260.009	203.679	268.322	157.829	0.76473	0.0230199	0.357397	LOC789374	NC_037345.1	65161742	65167417	+	2926
100271720	2637.04	1939.34	2892.11	2841.58	3152.56	2691.91	1769.12	2212.42	2077.38	2311.59	1721.06	2733.33	2692.42	2137.48	0.332985	0.0230216	0.357397	F8	NC_037357.1	36013125	36155734	+	8503
100847781	7.5529	9.73074	5.55535	1.99339	7.39294	0.999966	0	0	0	0	3.7012	1.9215	5.53755	0.937117	2.55192	0.0230294	0.357397	PRSS36	NC_037352.1	27236433	27245297	-	3938
514231	34.5275	13.623	17.7771	23.9207	9.50521	27.9991	10.9205	10.0702	10.5694	3.80196	6.4771	19.215	21.2254	10.1757	1.06135	0.0230788	0.357878	ETV2	NC_037345.1	46367274	46369616	+	1115
616205	579.415	551.733	674.419	560.144	581.93	514.983	764.435	990.904	658.188	668.195	681.946	563.96	577.104	721.271	-0.321811	0.0231027	0.357963	TRAPPC1	NC_037346.1	27610779	27612364	-	862
523226	3295.22	9034.99	7569.72	4429.32	6570.21	6322.79	5589.48	3331.21	5341.41	3869.45	4791.21	3164.71	6203.71	4347.91	0.512799	0.0232079	0.358909	PCDHA13	NC_037334.1	51895114	52105127	+	28878
614055	421.883	363.93	348.876	284.059	299.942	271.991	394.958	621.329	470.821	460.037	415.46	289.185	331.78	441.965	-0.413703	0.0232187	0.358909	MYL12B	NC_037351.1	37417773	37434622	+	966
515531	747.737	709.371	734.417	822.275	802.662	558.981	873.64	906.315	898.402	1033.18	871.633	725.365	729.241	884.757	-0.27901	0.0232341	0.358909	HPS1	NC_037353.1	19496139	19521642	-	3969
510967	141.347	68.1152	53.3313	204.323	78.154	143.995	228.421	313.182	210.428	162.534	79.5758	189.268	114.878	197.235	-0.778892	0.023242	0.358909	CTSW	NC_037356.1	43995837	43999310	+	1563
617757	15.1058	15.5692	7.77749	20.9306	47.5261	20.9993	5.46025	4.02807	0.960858	16.1583	16.6554	6.72524	21.3181	8.33136	1.35314	0.0232563	0.358909	TSKS	NC_037345.1	56116152	56132102	-	2027
101905285	2.15797	2.91922	8.88856	1.99339	0	4.99983	0	0	0	0	0	1.9215	3.49316	0.32025	3.3538	0.023284	1	LOC101905285	NC_037337.1	45564944	45566402	+	1408
407769	267.588	184.884	187.771	189.372	261.921	264.991	257.542	358.498	263.275	308.909	268.337	278.617	226.088	289.196	-0.355024	0.0233212	0.359416	MYDGF	NC_037334.1	19470131	19482063	+	1027
404110	4764.8	6618.85	6943.07	6657.94	7184.88	9301.69	5910.72	5109.6	6490.6	4264.85	4734.76	5905.72	6911.87	5402.71	0.355412	0.0233262	0.359416	ZFAND5	NC_037335.1	48589466	48599969	-	4176
112446696	37.7645	25.2999	61.1088	45.8481	39.077	34.9988	7.28034	23.1614	24.9823	38.0196	23.1325	23.058	40.6829	23.2724	0.805411	0.0233706	0.359422	LOC112446696	NC_037332.1	44950081	44955427	-	2804
107133049	383.04	268.569	441.095	260.138	190.104	315.989	130.136	76.5333	177.759	338.375	176.732	259.402	309.822	193.156	0.681232	0.0233754	0.359422	LOC107133049	NC_037340.1	42579500	42585083	-	3067
538467	1009.93	1207.59	1168.85	1003.67	941.016	1190.96	1034.72	755.263	982.958	941.936	871.633	883.889	1087	911.733	0.253567	0.0234049	0.359422	TWNK	NC_037353.1	21824850	21830238	+	3569
112449258	59.3442	32.1115	29.9989	34.8844	54.919	48.9984	12.7406	9.06315	29.7866	34.2177	36.0867	24.9795	43.376	24.479	0.823566	0.0234114	0.359422	LOC112449258	NC_037340.1	17633185	17640305	-	5615
516719	94.9507	95.3613	135.55	89.7027	133.073	105.996	203.849	193.347	136.442	138.772	118.438	112.408	109.106	150.543	-0.465518	0.0234394	0.359422	C18H19orf48	NC_037345.1	56859876	56866365	-	1778
100137840	96.0297	78.819	88.8856	53.8216	59.1435	56.9981	51.8724	44.3087	31.7083	62.7324	56.4433	48.9982	72.2829	49.3439	0.548328	0.0234507	0.359422	DLG4	NC_037346.1	26909163	26933071	-	3613
112441987	84.1609	28.2192	32.221	32.891	19.0104	18.9994	40.0419	6.0421	14.4129	3.80196	18.506	3.843	35.917	14.4413	1.30943	0.0234563	0.359422	LOC112441987	NC_037344.1	73133700	73156946	+	592
100139246	8866.02	15789.1	15860.5	13933.8	12728.5	17907.4	10753.1	9267.57	13458.7	10845.1	11525.5	10504.8	14180.9	11059.1	0.358717	0.0234969	0.359705	FYCO1	NC_037349.1	53326008	53404330	+	8986
535148	965.692	978.913	855.524	855.166	928.342	901.97	1104.79	1191.3	1092.5	1050.29	1014.13	902.143	914.268	1059.19	-0.21211	0.023543	0.359705	C11H9orf78	NC_037338.1	100206260	100214841	-	1620
513793	3406.36	3459.28	3084.33	3041.92	3064.9	3258.89	4331.8	4976.68	3797.31	3266.84	3593.87	3305.94	3219.28	3878.74	-0.268798	0.023556	0.359705	EIF3F	NC_037342.1	44532650	44541058	-	1375
615997	69.0551	81.7382	161.105	65.782	80.2662	123.996	122.856	175.221	81.673	260.434	120.289	167.17	96.9904	154.607	-0.67336	0.0235602	0.359705	TSPYL5	NC_037341.1	66852891	66857357	+	3209
538426	1098.41	1329.22	1136.62	1119.29	1318.06	1442.95	1328.66	1779.4	1450.9	1607.28	1511.02	1272.99	1240.76	1491.71	-0.265474	0.0236123	0.359705	DNAJB1	NC_037334.1	11260191	11273084	+	2409
541154	71.2131	29.1922	36.6653	95.6829	24.2911	48.9984	82.8138	83.5824	129.716	58.9304	60.1445	108.565	51.0072	87.2919	-0.774338	0.0236174	0.359705	IKZF1	NC_037331.1	5502414	5600496	-	6635
100126171	7.5529	0	0	0	12.6736	7.99973	7.28034	50.3508	8.64772	34.2177	14.8048	3.843	4.70437	19.8574	-2.07897	0.0236209	0.359705	DPYSL5	NC_037338.1	72682465	72771983	-	4999
786496	1587.19	1815.76	1635.49	1801.03	1497.6	2149.93	1160.3	979.827	1458.58	1472.31	1698.85	1548.73	1747.83	1386.43	0.334215	0.0236311	0.359705	ZNF318	NC_037350.1	16911275	16955206	-	8554
515736	205.007	158.611	186.66	129.571	161.589	159.995	126.496	126.884	108.577	111.207	146.197	155.641	166.905	129.167	0.368442	0.0236529	0.359705	LOC515736	NC_037349.1	12661716	12682155	+	4351
511961	3140.93	3710.33	5557.57	3841.27	2809.32	2667.91	2535.38	1904.27	2426.17	2582.48	3631.8	2963.91	3621.22	2674	0.437394	0.0236617	0.359705	PRKAG3	NC_037329.1	106784937	106794848	-	5017
614729	944.112	935.124	971.075	1035.57	1103.66	1129.96	1081.13	891.21	747.548	752.789	805.937	816.637	1019.92	849.208	0.26419	0.0236787	0.359705	WDFY1	NC_037329.1	112011306	112063238	-	1434
538050	166.164	122.607	133.328	158.475	171.094	157.995	101.925	144.003	55.7298	130.217	100.858	119.133	151.61	108.644	0.481216	0.0237296	0.360197	RAB7B	NC_037343.1	3729000	3757492	-	2944
533508	363.618	459.291	481.093	524.263	431.959	419.986	363.107	268.873	444.877	298.454	352.539	397.75	446.702	354.267	0.33441	0.0237567	0.360325	ODF2L	NC_037330.1	57674210	57713604	+	1885
281156	871.82	747.321	843.302	776.427	961.083	913.969	885.471	1310.13	954.132	1094.01	1079.83	890.614	852.32	1035.7	-0.281096	0.0238045	0.360503	FDPS	NC_037330.1	15311071	15320374	-	2355
112443141	16.1848	7.78459	4.44428	11.9604	14.7859	12.9996	1.82008	2.01403	4.80429	12.3564	1.8506	1.9215	11.3599	4.12781	1.46125	0.0238179	0.360503	LOC112443141	NC_037348.1	30393966	30405202	+	6159
100125924	265.43	285.111	402.207	305.986	295.718	322.989	493.243	512.572	415.091	353.583	321.079	327.615	312.907	403.864	-0.368359	0.0238405	0.360503	CTXN1	NC_037334.1	16680591	16682154	-	1203
507142	23.7377	11.6769	15.555	29.9009	11.6175	21.9993	10.9205	9.06315	9.60858	12.3564	5.5518	12.4897	19.0812	9.99836	0.933595	0.0238432	0.360503	CRYBG2	NC_037329.1	126772375	126802990	+	6883
617807	1895.78	2141.74	1654.38	1801.03	1906.32	1732.94	2495.34	2275.86	2250.33	1843.95	2004.2	2216.45	1855.37	2181.02	-0.233198	0.0238613	0.360503	PSMF1	NC_037340.1	59966035	60012967	-	3399
104974677	11.8688	5.83845	6.66642	4.98348	2.11227	7.99973	0	0	0	3.80196	3.7012	1.9215	6.5782	1.57078	2.059	0.0238952	0.360734	LOC104974677	NC_037344.1	64259949	64261998	-	2050
112441506	42.0804	55.4652	55.5535	65.782	53.8629	58.998	27.3013	11.0772	23.0606	34.2177	30.5349	67.2524	55.2903	32.2407	0.777797	0.0240271	0.361545	LOC112441506	NC_037357.1	37631272	37634256	-	2981
112447116	19.4217	8.75767	16.666	2.99009	4.22454	8.9997	2.73013	1.00702	2.88257	8.55442	2.7759	2.88225	10.1766	3.47205	1.54413	0.024029	0.361545	LOC112447116	NC_037333.1	98075751	98078936	+	2552
101902874	0	0	0	0.996697	0	1.99993	2.73013	8.05613	0	3.80196	18.506	0	0.499438	5.5157	-3.42267	0.0240398	0.361545	LOC101902874	NC_037331.1	105943275	106018921	-	10691
novel.55	3102.08	1991.88	2344.36	1459.16	2601.26	1981.93	823.588	551.845	1477.8	2316.35	2252.18	1033.77	2246.78	1409.25	0.67284	0.0240478	0.361545	-	NC_037330.1	16797341	16808274	-	10934
786888	4.31594	2.91922	4.44428	3.98679	3.1684	2.9999	1.82008	27.1895	12.4912	1.90098	9.253	13.4505	3.63909	11.0175	-1.59676	0.0240686	0.361545	PNPLA1	NC_037350.1	10167854	10248076	+	9524
618009	397.067	242.296	375.541	471.438	374.928	382.987	199.299	331.308	249.823	386.85	247.055	246.912	374.043	276.875	0.434171	0.0240747	0.361545	ASAP2	NC_037338.1	88029453	88187604	-	5779
617313	10.7899	1.94615	13.3328	5.98018	0	0	14.5607	40.2807	42.2778	45.6236	0	3.843	5.3415	24.4309	-2.19927	0.0240794	0.361545	LOC617313	NC_037348.1	34811400	34814506	-	976
616095	469.359	437.883	397.763	430.573	510.113	514.983	686.172	864.02	488.116	604.512	416.385	545.705	460.112	600.818	-0.384642	0.0241269	0.361612	ZMAT5	NC_037344.1	68864264	68887043	-	1037
505061	458.569	460.264	548.868	410.639	403.443	543.982	255.722	273.909	356.478	430.572	485.783	354.516	470.961	359.497	0.389351	0.0241286	0.361612	WRN	NC_037354.1	27120945	27248166	+	7596
101905033	21.5797	10.7038	8.88856	9.96697	12.6736	7.99973	1.82008	3.02105	5.76515	5.70294	7.4024	7.68599	11.9687	5.23294	1.19108	0.0241397	0.361612	LOC101905033	NC_037334.1	50153841	50155453	+	1613
523334	241.693	233.538	263.323	249.174	171.094	186.994	153.797	140.982	178.72	157.781	160.077	237.305	224.303	171.444	0.387452	0.0242037	0.362192	ZNF354C	NC_037334.1	2279190	2319456	-	3532
530352	991.588	1022.7	1032.18	831.245	961.083	868.971	1350.5	1416.87	1168.4	979.005	916.973	1152.9	951.295	1164.11	-0.291289	0.0242301	0.362192	SLC39A1	NC_037330.1	16473115	16477150	+	2344
516730	1450.16	1635.74	1291.06	1854.85	1464.86	1205.96	1815.53	1890.17	1632.5	1681.42	1723.83	1974.34	1483.77	1786.3	-0.267518	0.0242625	0.362192	OLFML2A	NC_037338.1	95780309	95808988	+	5776
504548	55.0283	7.78459	33.3321	20.9306	21.1227	3.99987	76.4435	103.723	57.6515	37.0691	34.2361	17.2935	23.6997	54.4027	-1.20228	0.024263	0.362192	LOC504548	NC_037350.1	29072512	29074859	-	1086
510498	3363.2	4156.97	3593.2	3691.77	3347.95	3467.88	2969.47	2460.14	3312.08	3105.25	3318.13	3273.27	3603.49	3073.06	0.229729	0.0242727	0.362192	SBF2	NC_037342.1	42392793	42890929	+	7461
617051	3759.19	3230.61	4086.51	3487.44	3865.45	3576.88	4588.43	5002.86	3874.18	4786.67	3706.75	4013.05	3667.68	4328.66	-0.239109	0.0243301	0.362192	H3F3B	NC_037346.1	55821418	55823783	+	1691
525624	1853.7	3818.34	3274.32	2657.19	2805.09	2846.9	1909.27	1417.88	2864.32	1903.83	2748.14	1859.05	2875.93	2117.08	0.441943	0.0243688	0.362192	NBEA	NC_037339.1	25769095	26441665	-	10865
508445	161.848	77.8459	139.995	128.574	97.1644	107.996	221.14	136.954	119.146	156.831	193.388	169.092	118.904	166.092	-0.484251	0.0243888	0.362192	HCLS1	NC_037328.1	66112078	66145729	-	3113
511328	174.796	184.884	117.773	192.363	217.564	169.994	203.849	208.452	268.079	198.653	250.756	232.501	176.229	227.049	-0.364671	0.0244013	0.362192	B4GALT4	NC_037328.1	64019129	64050092	-	2295
616275	839.451	695.748	999.963	926.928	984.317	767.974	1270.42	1522.61	1042.53	1018.93	865.156	940.573	869.064	1110.04	-0.353166	0.0244458	0.362192	ANAPC11	NC_037346.1	50994943	51001380	-	1310
386664	252.483	141.096	147.772	141.531	293.605	115.996	425.9	290.021	93.2033	300.355	297.021	370.849	182.081	296.225	-0.702727	0.0244469	0.362192	NDN	NC_037348.1	1252109	1253718	-	1610
510497	1122.15	1309.76	1185.51	1295.71	1078.31	1256.96	991.946	748.213	1203.96	914.372	1111.29	1007.83	1208.07	996.266	0.278083	0.0244714	0.362192	ABCA5	NC_037346.1	61281139	61344147	+	5292
509559	621.496	660.717	706.64	676.757	859.694	897.97	1096.6	1725.02	860.929	1009.42	717.108	709.033	737.212	1019.69	-0.467801	0.0244825	0.362192	TSSC4	NC_037356.1	49191068	49194829	-	3518
516078	121.925	116.769	105.552	125.584	141.522	138.995	157.437	216.509	147.972	153.979	153.6	134.505	125.058	160.667	-0.360186	0.024485	0.362192	SNAPC2	NC_037334.1	16676584	16679417	+	1381
510277	664.655	756.079	863.301	656.823	753.024	653.978	446.831	437.045	654.344	588.354	730.062	590.861	724.643	574.583	0.334464	0.0244867	0.362192	ZNF800	NC_037331.1	91614929	91639109	-	5416
532029	15.1058	10.7038	5.55535	32.891	17.9543	19.9993	65.523	26.1824	32.6692	9.50491	53.6674	28.8225	17.0349	36.0616	-1.08037	0.0244949	0.362192	GNA15	NC_037334.1	20661236	20685289	-	7457
521844	153.216	169.315	181.104	134.554	167.925	245.992	42.772	93.6526	114.342	164.435	132.318	144.112	175.351	115.272	0.605568	0.0245108	0.362192	ADCY10	NC_037330.1	798729	889895	+	5803
112442720	0	0	1.11107	0	0	1.99993	3.64017	9.06315	3.84343	1.90098	1.8506	1.9215	0.5185	3.70331	-2.83585	0.0245146	0.362192	LOC112442720	NC_037346.1	56355330	56356294	+	889
514963	74.45	62.2768	94.4409	61.7952	40.1331	33.9989	10.9205	21.1474	44.1995	46.574	38.8626	46.1159	61.1825	34.6367	0.819931	0.0246064	0.363126	AMHR2	NC_037332.1	26591483	26598208	-	2544
615529	96.0297	84.6575	81.1081	85.7159	115.119	61.9979	140.146	198.382	115.303	107.405	96.2312	93.1926	87.438	125.11	-0.516728	0.0246186	0.363126	C15H11orf71	NC_037342.1	24919799	24920623	-	825
533908	72.292	67.1421	71.1084	106.647	113.006	68.9977	136.506	81.5684	124.912	97.9005	110.111	149.877	83.1989	116.812	-0.490061	0.024634	0.363126	RPS6KA1	NC_037329.1	126574902	126612783	-	3703
533051	250.325	36.0037	193.326	44.8514	148.915	55.9981	128.316	234.635	310.357	256.632	155.45	305.518	121.57	231.818	-0.932512	0.0246791	0.363251	MIC1	NC_037350.1	27842117	27913516	-	4605
509259	233.061	308.465	269.99	296.019	296.774	255.991	247.531	247.726	211.389	248.078	209.118	206.561	276.717	228.401	0.277499	0.0246799	0.363251	GTF2F2	NC_037339.1	15282632	15418924	+	2878
526310	3855.22	4461.55	5185.36	5147.94	4177.01	4437.85	4238.98	3653.46	4108.63	3359.03	3220.05	4227.3	4544.15	3801.24	0.257541	0.0247104	0.363425	ULK1	NC_037344.1	45176717	45199668	-	6158
617880	15.1058	7.78459	5.55535	57.8084	9.50521	13.9995	96.4645	45.3158	26.904	26.6137	35.1614	26.901	18.2932	42.8934	-1.22694	0.0247529	0.363454	XCR1	NC_037349.1	53275536	53324340	+	8087
539022	545.967	630.552	544.424	680.744	906.164	460.985	498.703	587.091	503.49	470.493	437.667	417.926	628.139	485.895	0.370598	0.0247677	0.363454	ZNF2	NC_037338.1	1975310	2000348	+	8111
100847835	1.07899	0	3.33321	1.99339	14.7859	1.99993	0	0	0	1.90098	0	0	3.86523	0.31683	3.4998	0.0247686	0.363454	LOC100847835	NC_037340.1	78236423	78241439	+	628
537755	23.7377	472.914	489.982	165.452	146.803	144.995	12.7406	3.02105	24.0215	33.2672	61.9951	224.815	240.647	59.9768	2.00444	0.0247984	0.363616	DSG4	NC_037351.1	25725711	25755364	-	5806
519864	1771.69	1908.2	1952.15	1690.4	1941.18	1861.94	1191.25	1225.54	1714.17	1593.02	1743.27	1721.66	1854.26	1531.48	0.275862	0.0248345	0.363622	MLLT10	NC_037340.1	22747499	22955685	+	6713
509188	1430.73	1289.32	1415.5	1270.79	1258.91	1302.96	1973.88	2059.35	1405.74	1351.6	1409.23	1544.88	1328.04	1624.11	-0.290395	0.0248427	0.363622	WBP1	NC_037338.1	10168028	10170419	-	1150
509802	662.497	521.568	617.755	571.107	746.687	602.98	731.674	920.413	684.131	853.541	712.481	643.702	620.432	757.657	-0.288441	0.024855	0.363622	SNRPA	NC_037345.1	50020450	50032624	+	1284
282652	5.39493	13.623	17.7771	21.9273	6.33681	16.9994	2.73013	6.0421	10.5694	8.55442	3.7012	0.960749	13.6764	5.42634	1.33827	0.0249245	0.364364	HSD17B14	NC_037345.1	55427060	55447469	-	1030
537517	1119.99	1177.42	1063.29	1255.84	1142.74	1164.96	846.339	882.147	1150.15	1059.8	1019.68	965.553	1154.04	987.277	0.225351	0.0249715	0.364776	TLK1	NC_037329.1	25219923	25456566	+	9040
511230	52.8703	13.623	17.7771	27.9075	25.3472	27.9991	31.8515	28.1965	53.8081	52.277	63.8457	54.7627	27.5874	47.4569	-0.785061	0.0250091	0.364963	DENND1C	NC_037334.1	17996518	18005883	+	2468
101907603	567.546	369.768	711.084	400.672	589.323	488.984	301.224	249.74	387.226	495.206	461.725	388.143	521.23	380.544	0.453188	0.0250295	0.364963	LOC101907603	NC_037335.1	9965344	9972309	-	6304
100139931	47.4754	72.0075	33.3321	28.9042	22.1788	14.9995	4.55021	0	0.960858	4.75245	20.3566	38.43	36.4829	11.5083	1.6639	0.0250502	0.364963	LOC100139931	NC_037328.1	11702128	11780258	-	1238
525482	4676.32	10529.6	8523.01	12102.9	8778.59	13654.5	6936.34	7724.83	7223.73	7539.29	6721.38	6708.91	9710.83	7142.41	0.443215	0.0250595	0.364963	ADCY9	NC_037352.1	3237659	3349174	-	13569
511976	1008.85	217.969	298.878	159.472	311.56	221.993	222.96	164.144	110.499	327.919	148.048	243.069	369.787	202.773	0.866406	0.0251243	0.365632	ITGA8	NC_037340.1	30053074	30242784	-	6542
520781	36.6855	54.4922	22.2214	80.7324	35.9086	13.9995	45.5021	56.3929	98.0075	77.9402	70.3228	81.6637	40.6733	71.6382	-0.814187	0.0252181	0.366365	TRIM66	NC_037342.1	43903887	43946953	+	10328
512099	1573.16	1876.09	1869.93	2028.28	1625.39	1691.94	1381.44	975.799	1722.82	1220.43	1346.31	1802.37	1777.47	1408.19	0.335962	0.0252272	0.366365	TBC1D16	NC_037346.1	52544472	52633398	+	7657
104974812	15.1058	11.6769	4.44428	19.9339	17.9543	13.9995	24.5711	22.1544	23.0606	22.8118	27.759	24.0187	13.8525	24.0626	-0.793093	0.0252498	0.366365	LOC104974812	NC_037345.1	34237521	34242569	+	4253
616334	2219.47	2394.74	2258.8	2380.11	2155.57	2321.92	3854.03	3378.54	2404.07	2246.01	2280.87	3002.34	2288.44	2860.98	-0.322115	0.0252556	0.366365	NENF	NC_037343.1	71127128	71133701	-	908
510743	632.286	238.403	365.542	394.692	278.82	551.981	824.498	960.694	698.544	599.76	220.221	612.958	410.287	652.779	-0.669976	0.0252779	0.366365	ARHGAP18	NC_037336.1	67735745	67868774	-	4414
511087	9028.95	8194.26	8297.47	10002.9	7578.82	7657.74	9484.46	8776.15	9324.17	10890.7	9645.33	13125.8	8460.02	10207.8	-0.270933	0.0253022	0.366365	OBSL1	NC_037329.1	107476134	107501180	-	7224
526135	1537.55	1855.65	1524.39	1751.2	1671.86	1926.94	1274.97	1477.29	1636.34	1376.31	1548.95	1481.47	1711.26	1465.89	0.223582	0.0253069	0.366365	RBMS1	NC_037329.1	35854946	36074569	+	2702
112445390	250.325	132.338	135.55	182.396	99.2767	158.995	96.4645	58.407	105.694	155.88	139.72	64.3702	159.813	103.423	0.626994	0.0253508	0.366604	LOC112445390	NW_020190140.1	1639	13922	-	2063
619014	18.3428	22.3807	29.9989	16.9438	20.0666	15.9995	0	14.0982	4.80429	13.3069	12.0289	0	20.622	7.37305	1.4861	0.0253801	0.366604	LOC619014	NC_037350.1	28740865	28750116	-	1833
505618	606.39	697.694	521.092	493.365	498.496	561.981	540.565	497.466	411.247	455.285	445.069	441.945	563.17	465.263	0.275734	0.0253869	0.366604	RNASEH2C	NC_037356.1	43886446	43887621	-	640
505324	2717.96	3080.75	2713.23	2757.86	2901.2	2906.9	2918.51	2496.39	2735.56	2024.55	1977.37	1935.91	2846.32	2348.05	0.277662	0.0254034	0.366604	UTP14A	NC_037357.1	13920836	13937429	+	2522
539284	14.0268	4.86537	6.66642	12.9571	8.44908	3.99987	15.4707	37.2596	24.0215	14.2574	7.4024	13.4505	8.4941	18.6437	-1.13375	0.0254204	0.366604	TSPAN33	NC_037331.1	93068920	93088748	+	2026
538479	6.47391	5.83845	9.99963	11.9604	11.6175	1.99993	0	4.02807	1.92172	0	1.8506	5.76449	7.98163	2.26081	1.82819	0.0254368	0.366604	KCNJ12	NC_037346.1	35328131	35365898	+	5338
338039	217.955	98.2805	175.549	163.458	151.027	122.996	217.5	323.252	191.211	231.92	133.243	230.58	154.878	221.284	-0.515361	0.0255128	0.367164	CASP4	NC_037342.1	3250033	3269690	+	2249
522073	422.962	270.515	195.548	215.287	274.595	275.991	356.737	479.34	244.058	418.216	357.166	419.847	275.816	379.227	-0.459339	0.0255135	0.367164	RCN3	NC_037345.1	55968593	55990135	+	3280
508844	2948.87	3027.23	2952.11	3151.56	2764.96	3243.89	2263.27	1901.25	2492.47	2593.89	2995.2	2846.7	3014.77	2515.46	0.261196	0.0255807	0.367487	MKLN1	NC_037331.1	94849987	95241941	+	12695
505054	636.602	624.714	799.97	746.526	607.277	517.983	1075.67	863.013	657.227	833.58	739.315	768.599	655.512	822.901	-0.32841	0.025587	0.367487	SCPEP1	NC_037346.1	7813226	7847070	+	1898
513986	52.8703	34.0576	14.4439	24.9174	38.0208	17.9994	3.64017	13.0912	19.2172	21.8613	18.506	16.3327	30.3849	15.4414	0.977309	0.0255928	0.367487	MTMR7	NC_037354.1	19848025	19948595	+	2691
782247	931.165	822.248	1148.85	1114.31	943.128	1003.97	1005.6	1122.82	1327.91	1135.84	1369.44	1199.98	993.943	1193.6	-0.264238	0.0256247	0.367673	ARHGEF3	NC_037349.1	44017433	44330994	+	4220
613560	856.715	747.321	836.635	878.09	973.756	873.971	1480.64	1946.56	938.759	896.313	833.696	960.749	861.081	1176.12	-0.449744	0.0257052	0.368556	DNPH1	NC_037350.1	16822584	16824998	-	580
101907450	18.3428	5.83845	23.3325	17.9405	20.0666	10.9996	9.10042	2.01403	6.72601	3.80196	15.7301	2.88225	16.0867	6.70913	1.2516	0.0257293	0.368628	LOC101907450	NC_037357.1	91516055	91518219	+	2165
112449367	1.07899	4.86537	1.11107	4.98348	2.11227	1.99993	7.28034	4.02807	3.84343	11.4059	2.7759	24.0187	2.69185	8.89206	-1.71038	0.0257842	0.369053	LOC112449367	NC_037340.1	11200148	11302008	-	5015
529876	3395.57	2945.5	2653.23	2557.52	2783.97	2802.91	2684.62	3479.24	3435.07	3504.46	3356.06	3815.13	2856.45	3379.1	-0.242392	0.025797	0.369053	WDR37	NC_037340.1	46287764	46322645	-	5241
533646	1785.72	1930.58	2019.92	1871.8	1607.44	1642.94	1515.22	1663.59	1595.99	1571.16	1496.21	1658.25	1809.73	1583.4	0.192796	0.0258718	0.36985	RIT1	NC_037330.1	14853319	14862518	+	3365
509117	18.3428	4.86537	22.2214	21.9273	27.4595	13.9995	43.682	74.5192	18.2563	27.5642	15.7301	40.3515	18.136	36.6839	-1.01801	0.0259111	0.369877	SPC24	NC_037334.1	15588134	15594207	-	861
515066	362.539	350.307	387.763	403.662	434.071	478.984	667.061	578.028	515.981	443.879	357.166	516.883	402.888	513.166	-0.348941	0.0259261	0.369877	LRRC51	NC_037342.1	51714865	51729483	+	1414
112445107	6.47391	3.8923	1.11107	17.9405	6.33681	2.9999	3.64017	9.06315	7.68687	25.6632	34.2361	30.744	6.45909	18.5056	-1.51444	0.0259309	0.369877	LOC112445107	NC_037357.1	14478535	14485416	-	1626
516537	82.0029	163.476	129.995	120.6	99.2767	62.9979	179.278	177.235	155.659	84.5937	175.807	205.6	109.725	163.029	-0.5708	0.0259842	0.370252	ACOT6	NC_037337.1	85054843	85060396	+	1990
787904	7.5529	0	0	3.98679	0	0.999966	19.1109	5.03508	3.84343	7.60393	4.6265	12.4897	2.08994	8.78493	-2.0783	0.0260146	0.370252	LOC787904	NC_037330.1	12531365	12569165	+	2459
407767	804.923	951.667	786.637	970.783	889.265	730.975	921.873	1007.02	857.086	1377.26	1249.16	970.356	855.708	1063.79	-0.313918	0.026018	0.370252	HMGCS1	NC_037347.1	31431132	31456871	+	5000
517621	578.336	481.672	645.531	501.339	605.165	619.979	273.923	313.182	367.048	607.364	524.645	467.885	572.004	425.674	0.426018	0.0260678	0.370252	CLHC1	NC_037338.1	37935177	37970181	-	2116
533105	4314.86	6195.56	6341.98	4706.4	4613.2	4916.84	3773.94	3002.92	5131.94	3507.31	4541.37	4573.17	5181.47	4088.44	0.341791	0.0260732	0.370252	AKAP11	NC_037339.1	12410730	12462504	+	9766
527597	90.6348	104.119	174.438	84.7192	141.522	79.9973	59.1527	55.3859	48.0429	79.8412	119.364	79.7422	112.572	73.5881	0.611324	0.0260743	0.370252	TRPM6	NC_037335.1	50803045	50958181	-	9941
533188	1122.15	1020.75	1164.4	1026.6	1068.81	1004.97	802.657	895.238	983.919	1027.48	963.238	888.693	1067.95	926.871	0.20417	0.0260939	0.370252	CD2AP	NC_037350.1	20602675	20689497	+	5854
508482	515.755	900.094	711.084	35.8811	272.483	60.998	10.9205	45.3158	168.15	178.692	231.325	18.2542	416.049	108.776	1.9353	0.0261111	0.370252	CPNE5	NC_037350.1	10653672	10757439	-	4191
407151	113.293	309.438	83.3302	45.8481	247.136	44.9985	70.9833	59.414	97.0467	57.9799	100.858	49.9589	140.674	72.7068	0.952274	0.0261289	0.370252	TRPC6	NC_037342.1	7313064	7473504	+	4576
539100	14.0268	10.7038	3.33321	21.9273	30.6279	23.9992	3.64017	10.0702	5.76515	16.1583	2.7759	1.9215	17.4364	6.72187	1.37975	0.0261633	0.370469	KLHDC7B	NC_037332.1	119849908	119854136	+	4229
506914	279.457	219.915	244.435	232.23	286.212	204.993	277.563	242.691	347.831	405.86	295.171	293.028	244.541	310.357	-0.344656	0.0262131	0.370627	CEP41	NC_037331.1	94142095	94192336	-	5483
104976281	820.029	537.137	586.645	777.424	807.943	645.978	120.126	252.761	602.458	805.066	392.327	380.457	695.859	425.532	0.709542	0.0262242	0.370627	LOC104976281	NC_037356.1	43628606	43633947	+	4973
514372	1234.36	1261.1	992.185	981.746	761.473	831.972	1358.69	1200.36	1088.65	1054.09	1573.01	1450.73	1010.47	1287.59	-0.349673	0.0262365	0.370627	MAGED2	NC_037357.1	92285848	92294206	+	2538
534067	6336.88	7998.67	6268.65	7194.16	6138.25	7593.75	4537.47	3682.66	6683.73	5359.82	6377.17	6230.46	6921.73	5478.55	0.337351	0.026269	0.370627	USP34	NC_037338.1	59859811	60101111	-	12302
539539	244.93	164.45	218.881	160.468	231.293	203.993	283.933	250.747	261.353	268.989	229.474	232.501	204.002	254.5	-0.320635	0.02627	0.370627	RCE1	NC_037356.1	44857553	44860678	+	1473
novel.380	60.4232	134.284	129.995	111.63	141.522	160.995	64.613	102.716	113.381	71.2868	83.277	74.9384	123.142	85.0354	0.535645	0.0263226	0.371087	-	NC_037350.1	43204222	43211560	-	1412
786095	62.5812	27.2461	24.4435	34.8844	58.0874	59.998	377.667	332.316	25.9432	54.178	61.9951	10.5682	44.5401	143.778	-1.69072	0.0263409	0.371087	LOC786095	NW_020190741.1	109455	116591	-	4424
514529	726.157	525.46	681.086	590.045	813.224	731.975	930.063	1265.82	666.836	1011.32	661.59	803.186	677.991	889.803	-0.392256	0.0263825	0.371402	IL27RA	NC_037334.1	11641166	11665060	-	2802
511692	2362.98	1938.36	2047.7	1879.77	1882.03	2108.93	2683.71	2874.03	2259.94	2521.65	2159.65	2033.91	2036.63	2422.15	-0.250136	0.0264033	0.371402	TRAF7	NC_037352.1	1693795	1710429	+	2744
104972821	58.2652	85.6305	89.9966	60.7985	54.919	58.998	48.2322	25.1754	59.5732	40.8711	61.9951	36.5085	68.1013	45.3926	0.583154	0.0264372	0.371402	LOC104972821	NC_037348.1	69770155	69777240	+	7086
112444277	19.4217	3.8923	0	13.9538	0	4.99983	0	0	3.84343	0	0	0	7.0446	0.640572	3.46405	0.0264398	0.371402	LOC112444277	NC_037352.1	36428749	36431311	+	1339
519501	6.47391	5.83845	1.11107	4.98348	1.05613	3.99987	13.6506	13.0912	10.5694	31.3662	2.7759	1.9215	3.91049	12.2291	-1.63891	0.0264746	0.371471	COL20A1	NC_037340.1	54261188	54284395	-	4271
novel.504	14.0268	4.86537	0	2.99009	12.6736	0.999966	0	0	0	1.90098	1.8506	1.9215	5.92598	0.945513	2.64225	0.0264997	0.371471	-	NW_020191597.1	11970	16232	-	488
509186	46.3964	20.4346	16.666	21.9273	33.7963	44.9985	0	2.01403	18.2563	21.8613	21.2819	2.88225	30.7032	11.0493	1.4734	0.0265112	0.371471	TKTL2	NC_037333.1	2165705	2171074	+	5370
112448764	30.2116	21.4076	9.99963	15.9472	11.6175	5.9998	47.3222	14.0982	15.3737	19.9603	45.3397	56.6842	15.8639	33.1297	-1.06396	0.0265214	0.371471	LOC112448764	NC_037338.1	25137329	25139460	-	2045
100335642	970.008	1689.26	1184.4	1576.77	1345.52	1729.94	692.542	618.308	1082.89	982.807	1149.22	1554.49	1415.98	1013.38	0.482739	0.0265421	0.371494	LOC100335642	NC_037334.1	14363864	14387053	-	7642
532723	3720.34	3955.55	4412.06	3959.88	3717.59	4048.86	5477.54	5403.65	4445.89	4083.31	4173.1	4381.98	3969.05	4660.91	-0.231824	0.0266035	0.372084	RAB11B	NC_037334.1	17018604	17028212	+	1440
534581	33.4486	9.73074	15.555	15.9472	10.5613	10.9996	2.73013	13.0912	9.60858	5.70294	8.3277	3.843	16.0404	7.21726	1.15424	0.0266773	0.372848	IL20RB	NC_037328.1	132167383	132207262	-	1931
519337	581.573	553.679	495.537	483.398	615.727	547.982	404.059	368.568	480.429	480.948	406.207	555.313	546.316	449.254	0.282157	0.0267867	0.373929	LMBR1	NC_037331.1	118163848	118296922	-	4904
506402	6029.37	7228	6065.33	7379.54	6242.81	7168.76	5601.31	4845.76	6894.16	5813.2	5192.79	5642.48	6685.64	5664.95	0.239045	0.0268114	0.373929	CHD4	NC_037332.1	103817757	103847333	+	6641
100335729	3.23696	3.8923	3.33321	5.98018	1.05613	1.99993	6.3703	10.0702	10.5694	6.65343	2.7759	17.2935	3.24979	8.95545	-1.45549	0.0268173	0.373929	LOC100335729	NC_037341.1	69052292	69055182	-	893
512867	2.15797	8.75767	2.22214	17.9405	6.33681	8.9997	5.46025	13.0912	24.0215	27.5642	24.9831	16.3327	7.7358	18.5755	-1.25424	0.0268581	0.373929	LOC512867	NC_037331.1	113131152	113139149	-	1756
112446018	0	0	0	0	0	0	0	1.00702	0.960858	11.4059	1.8506	1.9215	0	2.85764	-3.90807	0.0269135	1	LOC112446018	NC_037330.1	98197648	98212771	-	4321
513131	3780.77	3681.14	4384.28	4095.43	3936.21	4176.86	5301.91	6038.07	4598.67	4343.74	3802.06	4714.4	4009.11	4799.81	-0.259676	0.0269191	0.373929	CTBP1	NC_037333.1	117201521	117225838	+	3255
523338	2859.31	4415.81	3508.76	3213.35	3232.83	3624.88	3531.87	2335.27	2918.13	2371.47	2552.9	3124.36	3475.82	2805.67	0.30902	0.0269226	0.373929	ZRANB1	NC_037353.1	44470616	44545455	+	5450
281607	445.621	249.107	272.212	474.428	173.206	248.992	825.408	550.838	173.915	259.484	602.371	707.111	310.594	519.855	-0.743153	0.0270244	0.373929	AGTR1	NC_037328.1	119465670	119521301	-	3088
515051	370.092	343.495	399.985	369.775	384.433	277.991	466.852	550.838	415.091	417.265	388.626	392.946	357.628	438.603	-0.294716	0.0270327	0.373929	DTX3L	NC_037328.1	66988223	66996322	+	2610
281091	1574.24	1445.99	1557.72	1158.16	1662.36	1497.95	1723.62	2696.79	1452.82	2029.3	1842.27	1555.45	1482.74	1883.38	-0.345057	0.0270343	0.373929	COX8A	NC_037356.1	42308291	42310057	+	503
512153	588.047	481.672	518.869	627.919	630.512	550.982	544.205	477.326	507.333	369.741	465.426	448.67	566.334	468.783	0.272541	0.0270357	0.373929	MTERF4	NC_037330.1	120329404	120335084	-	1619
515209	0	0	0	11.9604	0	0	5.46025	63.4421	17.2954	1.90098	3.7012	0.960749	1.99339	15.4601	-2.94376	0.0270373	0.373929	PLPPR1	NC_037335.1	90443189	91044864	+	2855
511064	524.387	276.353	442.206	276.085	348.524	201.993	545.115	538.754	316.122	522.77	407.132	610.076	344.925	489.995	-0.507179	0.0270593	0.373929	FXYD6	NC_037342.1	28497530	28534963	-	6205
522965	1489	1231.91	1581.05	980.75	1538.79	1288.96	763.525	548.824	948.367	1431.44	1261.18	938.652	1351.74	981.999	0.460827	0.0270637	0.373929	CLIP3	NC_037345.1	46688374	46701516	-	2633
280832	329.091	244.242	335.543	472.434	209.115	269.991	421.35	528.684	486.194	292.751	430.265	384.3	310.069	423.924	-0.451074	0.0270767	0.373929	KIT	NC_037333.1	70166681	70254049	+	5160
327671	93.8717	63.2498	54.4424	142.528	33.7963	99.9966	172.908	183.277	121.068	73.1878	107.335	139.309	81.3141	132.847	-0.706967	0.0270884	0.373929	RAC2	NC_037332.1	75656456	75673385	-	1578
541596	201.77	307.491	241.102	617.952	326.346	268.991	175.638	319.224	248.862	252.831	137.87	146.995	327.275	213.57	0.616623	0.0270901	0.373929	B3GAT1	NC_037342.1	83674775	83697311	-	6383
614733	307.511	295.815	383.319	263.128	283.044	350.988	267.552	200.396	208.506	258.533	284.067	284.382	313.967	250.573	0.324359	0.0271346	0.373929	ING5	NC_037330.1	120743880	120757740	+	864
112441500	58.2652	66.1691	167.771	201.333	172.15	167.994	83.7239	23.1614	181.602	25.6632	56.4433	45.1552	138.947	69.2915	1.00344	0.0271577	0.373929	LOC112441500	NC_037345.1	60108113	60117626	-	1969
533055	1900.09	1551.08	1698.83	1420.29	1743.68	1858.94	1176.68	643.484	1333.67	1496.07	1635.93	1364.26	1695.48	1275.02	0.411024	0.0271752	0.373929	ALMS1	NC_037338.1	10889151	11079885	-	13542
281678	2662.94	6148.86	5147.59	3160.53	3615.15	5639.81	9374.34	5172.04	9184.84	3491.15	6033.88	5593.48	4395.81	6474.96	-0.558733	0.0272218	0.373929	CEBPD	NC_037341.1	19128179	19129773	+	1595
515172	11.8688	0	0	13.9538	9.50521	3.99987	15.4707	12.0842	26.904	17.1088	17.5807	19.215	6.55461	18.0606	-1.46257	0.0272322	0.373929	P2RY10	NC_037357.1	73327067	73345776	-	1433
100848511	209.323	273.434	163.327	280.072	279.876	239.992	141.057	73.5122	121.068	156.831	287.768	180.621	241.004	160.143	0.58942	0.0272512	0.373929	ENOX2	NC_037357.1	14612557	14900635	-	3979
280847	1108.12	631.525	183.326	1067.46	691.768	476.984	1497.02	1042.26	788.865	670.096	1397.2	1481.47	693.197	1146.15	-0.725418	0.0272519	0.373929	LUM	NC_037332.1	20971292	20980825	-	1947
518906	134.873	104.119	31.1099	78.7391	70.761	59.998	106.475	201.403	94.1641	95.9996	124.916	146.034	79.9334	128.165	-0.679995	0.0272682	0.373929	GPR153	NC_037343.1	47090107	47101849	+	4062
616055	980.798	1073.3	1007.74	944.869	911.444	1567.95	1244.03	1602.16	1544.1	1586.37	1251.93	1063.55	1081.02	1382.02	-0.354189	0.0272836	0.373929	RANGAP1	NC_037332.1	112396221	112425041	-	6534
534043	1267.81	648.067	876.634	911.978	964.251	918.969	557.856	591.119	758.117	727.125	705.079	956.906	931.285	716.034	0.379026	0.0272888	0.373929	CD109	NC_037336.1	13201782	13341027	+	9252
510425	290.247	391.176	442.206	289.042	324.233	324.989	407.699	395.758	496.764	344.078	500.587	446.748	343.649	431.939	-0.330252	0.0273064	0.373929	NOC3L	NC_037353.1	15851037	15877113	-	2977
514740	2141.79	2488.15	2305.47	2480.78	2319.27	2412.92	3406.29	3637.34	2884.5	2347.71	2429.84	2497.95	2358.06	2867.27	-0.281987	0.0273347	0.373929	MRPS27	NC_037347.1	9286600	9390589	+	2380
104969378	20.5007	10.7038	14.4439	20.9306	28.5156	26.9991	13.6506	0	4.80429	14.2574	8.3277	12.4897	20.349	8.92162	1.18483	0.0273547	0.373929	LOC104969378	NC_037335.1	61936000	61957327	-	886
540619	763.922	429.126	657.753	610.975	693.88	562.981	742.594	853.95	716.8	1006.57	663.44	731.13	619.773	785.747	-0.342689	0.0273714	0.373929	RHOJ	NC_037337.1	75471164	75564631	+	2803
511987	2169.84	2197.2	2316.58	2047.22	2233.72	2483.92	3293.44	3769.26	2579.9	2304.94	2244.78	2472.01	2241.41	2777.39	-0.30928	0.0274055	0.373929	COQ4	NC_037338.1	98918760	98933125	+	2190
506231	185.586	160.557	146.661	157.478	246.079	211.993	186.559	262.831	221.958	226.217	235.952	325.694	184.726	243.202	-0.396403	0.027429	0.373929	BCAR3	NC_037330.1	49691045	49912854	+	5655
522610	9.71087	3.8923	18.8882	7.97358	0	18.9994	2.73013	4.02807	0	1.90098	5.5518	1.9215	9.91071	2.68875	1.87947	0.0274663	0.373929	LOC522610	NC_037350.1	11304377	11306036	+	1660
539076	1806.22	2238.07	2071.03	1879.77	2223.16	2161.93	1871.05	1497.43	1989.94	1707.08	1832.09	1727.43	2063.36	1770.84	0.220523	0.0275055	0.373929	GGNBP2	NC_037346.1	12895017	12928293	+	3325
515016	8497.01	12885.5	13720.6	10881.9	11393.6	14082.5	10072.3	9197.08	11920.4	7717.03	9845.2	8508.39	11910.2	9543.41	0.319623	0.0275135	0.373929	MTUS1	NC_037354.1	19445224	19632316	+	6024
615240	460.727	481.672	446.65	518.282	501.664	427.986	563.316	882.147	468.899	553.186	563.508	547.627	472.83	596.447	-0.33465	0.0275243	0.373929	SNRPF	NC_037332.1	60214476	60222722	+	1299
519706	4.31594	0	22.2214	8.97027	19.0104	0	1.82008	0	0	4.75245	0	0	9.08634	1.09542	3.04445	0.0275517	0.373929	NPHS1	NC_037345.1	46533456	46552686	-	4450
513878	1016.4	1201.75	1286.62	1250.85	1188.15	1213.96	1656.28	1891.18	1434.56	1231.84	1180.68	1352.73	1192.96	1457.88	-0.2892	0.0275641	0.373929	BUD23	NC_037352.1	33562094	33573445	-	1117
523311	69.0551	66.1691	53.3313	63.7886	46.4699	55.9981	70.9833	100.702	73.9861	68.4353	75.8746	87.4282	59.1354	79.5682	-0.426	0.0275727	0.373929	GPX7	NC_037330.1	93742043	93749741	-	1229
510093	10649.6	10470.3	10095.2	11361.3	11222.5	11583.6	9418.94	8080.3	9691.22	9036.31	10058.9	10825.7	10897.1	9518.57	0.195121	0.0276013	0.373929	DDX3X	NC_037357.1	102217156	102232338	-	4657
533426	793.054	561.464	528.869	587.054	499.552	623.979	845.429	1186.27	831.142	547.483	733.763	627.369	598.995	795.242	-0.408734	0.0276061	0.373929	INO80C	NC_037351.1	21583219	21608154	+	1185
516908	643.075	728.833	685.53	623.932	807.943	851.971	803.567	1215.47	997.371	887.758	843.874	691.739	723.547	906.63	-0.325139	0.0276193	0.373929	DPCD	NC_037353.1	22334762	22356876	+	883
505218	787.659	940.963	531.091	571.107	803.718	598.98	479.592	739.15	386.265	577.898	279.441	561.077	705.587	503.904	0.486025	0.0276417	0.373929	CHDH	NC_037349.1	47066414	47161279	+	7477
510621	839.451	1053.84	757.749	822.275	872.367	926.969	1064.75	1111.75	1224.13	970.451	951.209	945.377	878.775	1044.61	-0.248966	0.0276677	0.373929	RPAP3	NC_037332.1	32589613	32627746	+	2330
101908166	306.432	236.457	207.77	298.012	283.044	242.992	148.337	76.5333	172.954	231.92	250.756	212.326	262.451	182.138	0.526524	0.027672	0.373929	LOC101908166	NC_037335.1	64385318	64857133	-	4726
615412	166.164	69.0883	21.1103	67.7754	28.5156	53.9982	40.9519	32.2245	66.2992	5.70294	21.2819	13.4505	67.7753	29.9852	1.17653	0.0276726	0.373929	BAIAP2L1	NC_037352.1	37655734	37736188	+	3609
618268	28.0536	11.6769	13.3328	16.9438	12.6736	1.99993	14.5607	29.2035	23.0606	35.1682	26.8337	40.3515	14.1135	28.1963	-1.00143	0.0276731	0.373929	LOC618268	NC_037345.1	57498132	57553688	-	3325
525419	8290.93	12444.6	9394.09	12593.3	10033.3	13263.6	7983.8	6182.08	8452.67	8899.44	10825.1	9618.06	11003.3	8660.19	0.345478	0.0276846	0.373929	RBM20	NC_037353.1	31199404	31399463	+	9954
530077	7.5529	7.78459	19.9993	11.9604	4.22454	20.9993	24.5711	36.2526	21.1389	19.0098	20.3566	18.2542	12.0868	23.2639	-0.944497	0.0277084	0.373929	LOC530077	NC_037331.1	113349170	113356582	-	1456
281137	208.244	78.819	155.55	53.8216	120.399	82.9972	90.0942	71.4982	70.1427	53.2275	74.024	83.5852	116.639	73.7619	0.65904	0.0277317	0.373929	EDN1	NC_037350.1	44156440	44163423	-	2022
100296398	25.8957	140.123	212.214	149.505	184.824	216.993	0	146.017	5.76515	23.7623	25.9084	21.1365	154.926	37.0983	2.06318	0.0277377	0.373929	RANBP3L	NC_037347.1	37936827	37993425	+	4415
514569	7643.53	6279.25	6513.09	6480.52	6907.12	7018.76	9523.59	11264.5	6713.52	7896.68	7748.46	6978.88	6807.05	8354.27	-0.295482	0.0278343	0.374473	RPS15	NC_037334.1	43846494	43848179	+	489
507917	257.878	180.019	286.656	235.22	275.651	133.996	303.954	549.831	295.944	479.998	117.513	405.436	228.237	358.779	-0.652748	0.0278452	0.374473	BOLA	NC_037350.1	27872103	27874366	+	1079
507632	836.214	729.806	784.415	807.324	859.694	719.976	612.458	750.227	662.992	777.501	628.279	619.683	789.571	675.19	0.225807	0.0278479	0.374473	YES1	NC_037351.1	35592010	35656428	-	5149
100847773	117.609	131.365	131.106	82.7258	119.343	157.995	174.728	211.474	194.093	157.781	115.663	145.073	123.357	166.469	-0.431865	0.0278566	0.374473	LOC100847773	NC_037345.1	65712895	65718615	+	3618
541292	1141.57	1024.65	1028.85	944.869	1085.71	1210.96	874.551	728.073	930.111	1004.67	1029.86	861.792	1072.77	904.842	0.245366	0.0278854	0.374473	NEMF	NC_037337.1	42765092	42819508	-	4071
512259	66.8971	38.923	31.1099	54.8183	28.5156	66.9978	93.7343	45.3158	75.9078	27.5642	93.4553	194.071	47.877	88.3415	-0.883467	0.0279125	0.374473	HPGD	NC_037335.1	6787672	6824508	-	2418
338056	9.71087	0.973074	2.22214	19.9339	7.39294	8.9997	10.0105	11.0772	45.1603	18.0593	23.1325	16.3327	8.20544	20.6288	-1.32727	0.0279141	0.374473	CD163L1	NC_037332.1	103022467	103086236	-	4452
511561	727.236	723.967	693.307	928.922	643.186	889.97	772.626	860.999	917.62	1010.37	962.312	1077	767.765	933.488	-0.281627	0.0279325	0.374473	SNX33	NC_037348.1	33233415	33241926	-	1994
novel.177	10.7899	10.7038	19.9993	5.98018	16.8982	19.9993	1.82008	5.03508	7.68687	10.4554	9.253	1.9215	14.0618	6.02866	1.21997	0.0279633	0.374628	-	NC_037337.1	55006478	55012109	-	369
520385	2152.58	1963.66	2199.92	2183.76	2078.47	2462.92	1563.45	1636.4	1884.24	1827.79	1997.72	2186.66	2173.55	1849.38	0.233006	0.0280401	0.375166	CAMSAP2	NC_037343.1	79375922	79473139	+	7048
531064	125.162	218.942	183.326	175.419	211.227	173.994	238.431	287	223.88	202.455	173.031	335.301	181.345	243.35	-0.42342	0.0280435	0.375166	ZNF584	NC_037345.1	65679381	65687153	+	2323
615661	17.2638	1.94615	2.22214	3.98679	6.33681	10.9996	0	0	0	2.85147	4.6265	1.9215	7.12588	1.56658	2.17732	0.0280615	0.375166	COL25A1	NC_037333.1	16009049	16523366	+	8972
112447801	2.15797	0.973074	1.11107	1.99339	2.11227	3.99987	3.64017	5.03508	6.72601	3.80196	3.7012	17.2935	2.05794	6.69965	-1.69783	0.0281168	0.375645	LOC112447801	NC_037335.1	46785672	46802594	+	994
515238	9750.79	9450.5	8605.23	8546.68	8906.38	9377.69	12828	11985.5	9513.46	9621.82	9073.49	11278.2	9106.21	10716.7	-0.234937	0.0281503	0.375834	RPL5	NC_037330.1	50629955	50638559	-	1030
540124	17.2638	14.5961	16.666	13.9538	14.7859	5.9998	29.1213	17.1193	34.5909	13.3069	19.4313	37.4692	13.8776	25.1732	-0.862719	0.0282258	0.376479	DKKL1	NC_037345.1	55842565	55847428	+	1287
112448037	2.15797	0	2.22214	11.9604	1.05613	3.99987	0	2.01403	0	0	0	0	3.56608	0.335672	3.38874	0.0282391	1	LOC112448037	NC_037336.1	38806910	38813547	+	3430
327707	790.896	812.517	772.193	874.103	897.714	1072.96	1129.36	1808.6	855.164	1007.52	1023.38	990.532	870.065	1135.76	-0.384208	0.0282532	0.376479	ENDOG	NC_037338.1	99293097	99296823	+	1181
533156	37.7645	21.4076	35.5542	24.9174	32.7402	21.9993	40.0419	37.2596	43.2386	38.0196	44.4144	53.8019	29.0639	42.796	-0.563572	0.0282568	0.376479	DAPP1	NC_037333.1	24799811	24859481	-	4980
506946	101.425	64.2229	86.6634	97.6763	108.782	71.9976	106.475	234.635	105.694	91.2471	111.036	129.701	88.4611	129.798	-0.552876	0.0282896	0.376657	DTYMK	NC_037330.1	120728098	120736639	-	807
509484	321.538	266.622	455.538	418.613	421.398	216.993	230.241	204.424	207.545	151.128	236.877	415.044	350.117	240.876	0.539189	0.0283348	0.376934	ACE	NC_037346.1	47798612	47819228	+	4671
512044	93.8717	140.123	108.885	129.571	71.8172	143.995	150.157	159.109	122.99	170.138	235.026	125.858	114.71	160.546	-0.48392	0.0283505	0.376934	ACAT2	NC_037336.1	96029255	96044719	+	1664
107132288	52.8703	25.2999	44.4428	46.8448	41.1893	43.9985	2.73013	6.0421	22.0997	34.2177	33.3108	26.901	42.4409	20.8836	1.02189	0.028376	0.376934	LOC107132288	NC_037330.1	26910645	26918449	-	826
112448378	582.652	475.833	639.976	372.765	459.419	519.983	264.822	198.382	371.852	364.038	506.139	481.335	508.438	364.428	0.479981	0.0283929	0.376934	LOC112448378	NC_037337.1	15649559	15659540	+	7519
100300510	59.3442	28.2192	5.55535	31.8943	25.3472	31.9989	70.9833	65.4561	56.6906	39.9206	50.8915	41.3122	30.3932	54.2091	-0.833991	0.0284319	0.376934	LOC100300510	NC_037331.1	105703327	106107661	+	1251
100139162	131.636	125.527	103.329	182.396	126.736	70.9976	90.0942	63.4421	81.673	100.752	75.8746	109.525	123.437	86.8935	0.506393	0.0284343	0.376934	FAM83G	NC_037346.1	34229739	34260824	+	5184
516521	1012.09	1026.59	875.523	889.054	870.255	1043.96	767.166	732.101	773.491	938.134	885.512	797.422	952.913	815.638	0.224475	0.0284464	0.376934	RBM27	NC_037334.1	57417447	57478286	+	6538
513223	35.6065	7.78459	1.11107	10.9637	10.5613	9.99966	0	0	3.84343	7.60393	6.4771	0	12.6711	2.98741	2.08095	0.0284987	0.37737	RASEF	NC_037335.1	76173234	76268345	-	5999
104972909	16.1848	7.78459	11.1107	3.98679	9.50521	5.9998	1.82008	2.01403	8.64772	3.80196	0	0	9.09531	2.71397	1.74476	0.0285534	0.377836	LOC104972909	NC_037335.1	60318797	60320015	+	989
512405	313.985	202.399	361.098	316.95	238.686	328.989	145.607	292.035	233.489	213.86	150.824	251.716	293.684	214.588	0.453098	0.0286325	0.378184	OCLN	NC_037347.1	10229723	10276416	-	2899
507619	202.849	251.053	288.878	208.31	226.013	270.991	340.356	550.838	238.293	416.315	221.147	263.245	241.349	338.366	-0.487144	0.0286502	0.378184	ZNF580	NC_037345.1	61900799	61903509	-	1375
508840	1233.28	1311.7	1397.73	1188.06	1259.97	1264.96	1154.84	998.961	1179.93	1162.45	1191.79	1048.18	1275.95	1122.69	0.184296	0.0286685	0.378184	FNDC3A	NC_037339.1	18727130	18841004	+	11334
104975054	38.8435	26.273	65.5531	38.8712	29.5718	37.9987	17.2908	25.1754	17.2954	21.8613	39.7879	23.058	39.5185	24.0781	0.711662	0.0286688	0.378184	LOC104975054	NC_037346.1	35216919	35219577	-	2173
541271	77.687	84.6575	56.6645	65.782	44.3577	109.996	151.977	106.744	78.7904	80.7917	132.318	96.0749	73.1908	107.783	-0.557474	0.0286878	0.378184	TUBB1	NC_037340.1	57363959	57375959	-	2996
507494	4.31594	9.73074	13.3328	5.98018	12.6736	9.99966	0	1.00702	2.88257	3.80196	5.5518	6.72524	9.33883	3.3281	1.48691	0.0286987	0.378184	LOC507494	NC_037329.1	96637560	96640804	-	3245
281610	5.39493	4.86537	7.77749	8.97027	1.05613	7.99973	11.8305	30.2105	10.5694	15.2079	11.1036	5.76449	6.01065	14.1144	-1.22724	0.0287175	0.378184	AKAP3	NC_037332.1	105495961	105523869	+	3249
112447466	12.9478	1.94615	6.66642	5.98018	16.8982	1.99993	0	4.02807	1.92172	3.80196	1.8506	1.9215	7.73978	2.25397	1.7834	0.0287356	0.378184	LOC112447466	NC_037334.1	67610256	67640621	-	2212
508151	2855	4926.68	3662.09	4492.11	3965.79	4738.84	3227.92	2370.52	3563.82	2670.88	3913.1	3549.97	4106.75	3216.03	0.352746	0.0287694	0.378371	DSG2	NC_037351.1	25602973	25653973	-	5126
538296	176.954	152.773	118.884	140.534	135.185	125.996	58.2427	87.6105	114.342	113.108	148.973	89.3497	141.721	101.938	0.475365	0.0287969	0.378474	BACH2	NC_037336.1	59951496	60344970	+	7824
522265	719.683	690.883	725.528	713.635	613.614	657.978	688.902	954.652	792.708	790.808	782.804	797.422	686.887	801.216	-0.22186	0.0288163	0.378474	SLC30A1	NC_037343.1	71867915	71872152	+	2669
507141	61.5022	40.8691	27.7767	68.7721	29.5718	18.9994	79.1737	110.772	80.7121	42.7721	52.7421	52.8412	41.2485	69.8355	-0.758449	0.0288547	0.378722	CD52	NC_037329.1	126804336	126806114	-	662
112444763	15.1058	22.3807	11.1107	17.9405	21.1227	7.99973	5.46025	6.0421	8.64772	8.55442	12.0289	8.64674	15.9434	8.23002	0.954714	0.0289245	0.379382	LOC112444763	NC_037355.1	2226700	2238127	+	2549
112447840	1.07899	5.83845	1.11107	3.98679	1.05613	2.9999	0.910042	0	0	0	0.9253	0	2.67855	0.30589	2.98195	0.028935	1	LOC112447840	NC_037335.1	102179138	102197803	-	713
100137872	1810.54	1399.28	2042.15	1211.98	1801.77	1606.95	1153.02	1228.56	1357.69	1642.45	1237.13	1333.52	1645.44	1325.4	0.311849	0.0289884	0.379439	AKT3	NC_037343.1	33357443	33638939	+	7405
508014	28.0536	24.3269	25.5546	14.9505	22.1788	5.9998	5.46025	12.0842	10.5694	4.75245	9.253	17.2935	20.1774	9.90214	1.02736	0.0289974	0.379439	TMEM102	NC_037346.1	27112244	27114386	+	2056
533449	41.0015	18.4884	2.22214	24.9174	17.9543	18.9994	5.46025	7.04912	7.68687	10.4554	6.4771	17.2935	20.5972	9.07037	1.18507	0.0290049	0.379439	ITGBL1	NC_037339.1	77891049	78126514	+	2055
538875	61.5022	37.9499	66.6642	51.8282	80.2662	36.9988	138.326	58.407	33.63	70.3363	38.8626	360.281	55.8682	116.641	-1.06278	0.0290194	0.379439	MYBPHL	NC_037330.1	34107381	34122171	+	1382
529382	35.6065	31.1384	31.1099	11.9604	34.8524	15.9995	17.2908	4.02807	0.960858	3.80196	12.9542	26.901	26.7779	10.9895	1.28138	0.0290266	0.379439	CACNG5	NC_037346.1	62987876	63017116	+	5880
112447083	0	0	0	0	0	0	10.9205	0	0	2.85147	0	11.529	0	4.21683	-4.47043	0.0290767	0.379838	LOC112447083	NC_037328.1	703051	704687	+	1637
100848263	197.454	64.2229	146.661	112.627	164.757	55.9981	37.3117	31.2175	53.8081	153.979	58.2939	73.9777	123.62	68.0981	0.859193	0.0291508	0.380549	LOC100848263	NC_037346.1	14838030	14871295	+	2013
515562	4.31594	0	0	2.99009	2.11227	0	4.55021	5.03508	4.80429	7.60393	7.4024	5.76449	1.56972	5.86007	-1.90913	0.0291823	0.380705	TAGLN3	NC_037328.1	56759807	56773635	+	1028
781494	176.954	63.2498	116.662	85.7159	137.298	45.9985	128.316	301.098	233.489	222.415	77.7252	111.447	104.313	179.082	-0.78043	0.0293116	0.381696	LOC781494	NC_037348.1	19763824	19780464	-	2543
286868	10143.5	10703.8	9687.42	9923.11	9570.69	10897.6	15909.4	15795.1	9341.46	10009.6	12819.1	11608.7	10154.4	12580.6	-0.309087	0.0293165	0.381696	RPLP0	NC_037344.1	62557773	62561795	-	1084
506518	392.751	444.695	362.209	365.788	349.581	326.989	512.354	674.701	397.795	409.661	394.178	451.552	373.669	473.374	-0.340743	0.0293566	0.381696	PEX11G	NC_037334.1	16347584	16372485	-	2753
617744	5.39493	0	13.3328	8.97027	7.39294	8.9997	13.6506	19.1333	15.3737	12.3564	14.8048	20.1757	7.34845	15.9158	-1.12147	0.0293759	0.381696	ADM5	NC_037345.1	56089800	56091778	+	1775
506037	211.481	299.707	199.993	214.29	183.767	157.995	157.437	177.235	270.962	435.325	493.185	379.496	211.205	318.94	-0.594509	0.0293782	0.381696	UNC5A	NC_037334.1	38268514	38332964	+	3973
280763	1257.02	1523.83	1194.4	1241.88	966.363	953.968	1811.89	1705.89	1366.34	1291.72	1165.88	1646.72	1189.58	1498.07	-0.332554	0.0294037	0.381696	DDO	NC_037336.1	39796362	39813956	+	1940
100337421	8.63188	30.1653	69.9974	56.8117	16.8982	78.9974	8.19038	26.1824	23.0606	35.1682	16.6554	3.843	43.5836	18.85	1.21069	0.029424	0.381696	VEPH1	NC_037328.1	110066594	110343443	+	4841
524917	174.796	292.895	276.656	206.316	203.834	240.992	190.199	180.256	238.293	141.623	125.841	171.974	232.582	174.698	0.413356	0.0294318	0.381696	MRO	NC_037351.1	50318697	50403028	-	3042
407230	17.2638	10.7038	8.88856	5.98018	5.28067	13.9995	4.55021	5.03508	2.88257	5.70294	6.4771	1.9215	10.3528	4.42824	1.22307	0.0294538	0.381696	HTR2A	NC_037339.1	16776270	16842135	-	3563
768059	516.834	445.668	381.097	374.758	438.296	379.987	620.649	592.126	481.39	485.701	434.891	486.139	422.773	516.816	-0.289883	0.0294551	0.381696	TCEAL8	NC_037357.1	52052050	52054261	+	1191
513158	1005.61	879.659	896.633	886.064	871.311	876.971	1072.94	1149.01	1013.71	993.263	921.599	1021.28	902.709	1028.63	-0.188408	0.0295669	0.382648	TSTA3	NC_037341.1	1092029	1099107	+	3720
616474	63.6602	36.9768	72.2195	71.7622	40.1331	21.9993	20.0209	22.1544	39.3952	30.4157	32.3855	40.3515	51.1252	30.7872	0.730086	0.029584	0.382648	SLC47A1	NC_037346.1	33986430	34016532	-	2268
525389	755.29	709.371	785.526	774.433	739.294	784.974	1015.61	994.933	811.925	857.343	739.315	890.614	758.148	884.956	-0.22313	0.0296043	0.382648	MED27	NC_037338.1	101923662	102165161	-	1567
528123	497.412	259.811	166.66	378.745	249.248	394.987	435	697.863	343.987	559.839	347.913	465.002	324.477	474.934	-0.549264	0.0296074	0.382648	WLS	NC_037330.1	77070849	77187329	+	2809
511782	15.1058	17.5153	24.4435	8.97027	10.5613	9.99966	30.0314	17.1193	7.68687	50.376	31.4602	33.6262	14.4327	28.3833	-0.979963	0.0296565	0.38265	SLC39A5	NC_037332.1	57091700	57097291	-	2470
112449125	8.63188	1.94615	1.11107	0	8.44908	3.99987	0	0	1.92172	0.950491	0	0	4.02301	0.478701	3.06794	0.0297199	0.38265	LOC112449125	NC_037339.1	22518669	22523672	+	2127
540792	3826.08	3326.94	3934.3	3752.56	3508.48	3732.87	1882.88	1522.61	3210.23	3074.84	3634.58	3250.21	3680.21	2762.56	0.41374	0.0297218	0.38265	UBN2	NC_037331.1	102782091	102872244	+	16919
112449356	0	0	2.22214	1.99339	0	0	0.910042	14.0982	0.960858	1.90098	5.5518	4.80374	0.702589	4.70428	-2.75354	0.0297254	0.38265	LOC112449356	NC_037340.1	11084109	11092901	+	2280
504755	492.017	533.245	361.098	281.069	425.622	408.986	858.17	482.361	536.159	616.868	307.2	712.876	417.006	585.606	-0.489901	0.0297369	0.38265	NAB2	NC_037332.1	56340387	56346415	-	2522
510920	373.329	271.488	253.324	224.257	288.325	263.991	289.393	314.189	279.61	530.374	392.327	411.201	279.119	369.516	-0.405124	0.029745	0.38265	CDK20	NC_037335.1	90058696	90067693	+	2092
507398	4.31594	3.8923	2.22214	7.97358	0	0	0	0	0.960858	0	0	0	3.06733	0.160143	3.65148	0.0297457	1	SFTPB	NC_037338.1	49329792	49340737	+	2716
787359	803.844	1221.21	1009.96	1040.55	747.743	916.969	1239.48	1035.21	1171.29	1274.61	1208.44	1066.43	956.713	1165.91	-0.28512	0.0297564	0.38265	DPF3	NC_037337.1	84112006	84405625	-	19084
510073	46.3964	15.5692	39.9985	112.627	39.077	48.9984	84.6339	112.786	107.616	54.178	61.9951	107.604	50.4444	88.1355	-0.803972	0.0297654	0.38265	CD7	NC_037346.1	50542461	50546429	+	1744
613462	547.046	406.745	399.985	435.557	515.394	508.983	658.871	567.957	552.494	546.532	470.053	605.272	468.951	566.863	-0.273733	0.0298012	0.382857	ARL2BP	NC_037345.1	25251866	25257893	+	1637
767607	2067.34	1777.81	1969.93	1680.43	1725.72	1977.93	2174.09	2193.28	1874.63	2372.42	2029.18	2255.84	1866.53	2149.91	-0.20403	0.0298764	0.383568	DHX30	NC_037349.1	51910396	51938749	-	4905
783833	10612.9	14859.8	16081.6	15636.2	12147.7	16838.4	12674.2	13010.7	12494	8777.78	11801.3	10975.6	14362.8	11622.3	0.305456	0.0299133	0.383788	INPPL1	NC_037342.1	51827641	51842831	+	5076
616380	1252.7	1802.13	1196.62	1969.47	1389.87	1575.95	1820.99	2249.68	2069.69	1841.1	1599.84	1841.76	1531.13	1903.84	-0.313996	0.0300063	0.384727	C28H1orf198	NC_037355.1	3562196	3594264	-	1059
537649	912.822	864.09	776.638	979.753	1113.17	1024.97	565.136	607.231	841.712	939.085	859.604	712.876	945.239	754.274	0.325635	0.0300756	0.385259	LACC1	NC_037339.1	14091200	14107853	+	6201
529788	175.875	100.227	196.659	88.706	100.333	117.996	113.755	35.2456	123.951	27.5642	65.6963	92.2319	129.966	76.4073	0.764862	0.03011	0.385259	CCDC40	NC_037346.1	52500282	52544353	-	4404
280734	19.4217	72.9806	21.1103	102.66	11.6175	10.9996	6.3703	6.0421	0.960858	7.60393	50.8915	1.9215	39.7983	12.2984	1.69307	0.0301185	0.385259	BPI	NC_037340.1	67153977	67201885	+	2019
112445715	10.7899	6.81152	6.66642	9.96697	5.28067	3.99987	0	0	4.80429	3.80196	3.7012	0.960749	7.25255	2.21137	1.71031	0.0301272	0.385259	LOC112445715	NW_020191813.1	10813	14530	+	1672
618318	1353.05	107.038	135.55	93.6895	252.416	109.996	93.7343	104.73	90.3207	215.761	145.272	80.7029	341.956	121.754	1.48964	0.0301746	0.385491	DOC2G	NC_037356.1	45469515	45478067	-	1906
527153	3192.72	3781.37	3666.53	3507.38	3547.56	3845.87	2434.36	2679.67	3410.09	3266.84	3435.64	3072.48	3590.24	3049.85	0.235373	0.0301864	0.385491	UBR2	NC_037350.1	16255334	16363775	+	8034
520883	3529.36	3639.3	3447.65	3611.03	3459.9	3866.87	4802.29	4941.43	4027.92	3883.7	3851.1	3587.44	3592.35	4182.31	-0.219318	0.030205	0.385491	CDC37	NC_037334.1	14926975	14938151	-	1588
107131195	2.15797	5.83845	17.7771	3.98679	1.05613	5.9998	0	2.01403	0	1.90098	3.7012	0	6.13604	1.26937	2.27014	0.030272	0.386092	ACOD1	NC_037339.1	52068717	52076854	+	3020
510245	2830.18	3205.31	3239.88	3549.24	3385.97	4012.87	3884.06	6132.73	3638.77	4264.85	3772.45	3560.54	3370.57	4208.9	-0.320363	0.0303056	0.386267	PPP5C	NC_037345.1	53592617	53613177	+	2015
510937	880.452	873.821	777.749	733.569	808.999	950.968	1011.06	1140.95	1173.21	906.768	854.052	905.026	837.593	998.51	-0.253285	0.0303299	0.386323	HARS	NC_037334.1	51803876	51817044	-	2216
540329	6182.59	8902.66	6128.66	8902.5	9047.91	8688.71	4032.4	4807.5	7241.03	5995.7	7605.04	7057.66	7975.5	6123.22	0.38131	0.0303702	0.386582	PPM1K	NC_037333.1	36449102	36472317	+	5885
104975956	16.1848	15.5692	13.3328	13.9538	13.7298	22.9992	38.2218	11.0772	21.1389	35.1682	30.5349	28.8225	15.9616	27.4939	-0.785459	0.0304343	0.387145	LOC104975956	NC_037353.1	17454737	17461313	+	5499
618706	5.39493	0.973074	4.44428	2.99009	10.5613	5.9998	1.82008	0	0	0	3.7012	0	5.06059	0.920214	2.43459	0.0304936	0.387645	SLURP1	NC_037341.1	1689905	1691137	+	596
112442204	3.23696	9.73074	15.555	7.97358	7.39294	8.9997	5.46025	0	2.88257	4.75245	2.7759	3.843	8.81481	3.2857	1.41449	0.0305659	0.388309	LOC112442204	NC_037345.1	47502433	47503117	-	293
519867	311.827	120.661	178.882	171.432	192.217	204.993	132.866	148.031	123.951	162.534	135.094	162.367	196.669	144.14	0.447537	0.0305993	0.388348	EPB41L4A	NC_037337.1	1518027	1814679	+	4443
100138793	10.7899	10.7038	0	0	2.11227	0	0	0	0	0	0	0	3.93432	0	4.49036	0.0306013	1	SALL3	NC_037351.1	1057642	1079189	-	8585
519632	507.123	413.557	431.095	404.659	431.959	339.989	508.714	574	564.985	414.414	454.322	560.117	421.397	512.758	-0.283342	0.0306154	0.388348	NQO1	NC_037345.1	36784718	36798053	-	1532
286883	287.01	194.615	131.106	168.442	132.017	136.995	372.207	192.34	167.189	182.494	262.785	390.064	175.031	261.18	-0.577794	0.030629	0.388348	MAP2K6	NC_037346.1	61130409	61236793	-	2910
493642	3139.85	4365.21	3687.64	3846.25	3572.9	2927.9	4823.22	3810.55	4867.71	3334.32	4719.96	4785.49	3589.96	4390.21	-0.290312	0.030696	0.388583	CAV2	NC_037331.1	51923385	51928626	-	489
513978	67.9761	77.8459	105.552	75.749	78.154	67.9977	109.205	202.41	77.8295	86.4946	89.7541	123.937	78.879	114.938	-0.542879	0.0307008	0.388583	DUSP23	NC_037330.1	9912931	9914339	-	705
535021	715.367	1141.42	855.524	948.855	881.872	828.972	1552.53	1097.65	1247.19	806.967	998.399	1149.06	895.335	1141.97	-0.350885	0.0307248	0.388583	LACTB2	NC_037341.1	34328198	34360601	-	1209
533784	2730.91	3014.58	2747.67	2789.75	2929.72	3365.89	3420.85	4774.27	3576.31	3514.91	3602.19	2592.1	2929.76	3580.11	-0.289136	0.0307277	0.388583	CCT5	NC_037347.1	62979746	62993754	-	2089
615989	2365.14	2025.94	1343.28	1651.53	1973.92	2212.93	792.647	726.059	1591.18	1665.26	1978.29	1395.01	1928.79	1358.07	0.506114	0.0308108	0.388672	LOC615989	NC_037330.1	91675769	91691015	+	2462
537453	1648.69	1883.87	1834.38	1929.61	1932.73	2184.93	1509.76	1541.74	1758.37	1560.71	1763.62	1774.5	1902.37	1651.45	0.204186	0.0308287	0.388672	PATL1	NC_037342.1	82825436	82859541	-	6103
282324	917.138	1066.49	766.638	965.799	854.413	947.968	1027.44	1252.73	1005.06	1066.45	1101.11	1017.43	919.741	1078.37	-0.22899	0.0308704	0.388672	PRKAG1	NC_037332.1	30799602	30814433	+	1595
541135	11.8688	3.8923	6.66642	15.9472	5.28067	13.9995	0.910042	3.02105	4.80429	4.75245	5.5518	3.843	9.60915	3.81377	1.33568	0.0308722	0.388672	KIF15	NC_037349.1	16507872	16565185	+	5405
530031	47.4754	32.1115	13.3328	33.8877	38.0208	45.9985	80.0837	83.5824	55.7298	48.475	37.012	39.3907	35.1378	57.3789	-0.705638	0.0308838	0.388672	GIMAP7	NC_037331.1	112956771	112995894	-	2812
511273	87.3978	21.4076	57.7756	54.8183	84.4908	76.9974	30.0314	43.3017	26.904	62.7324	40.7132	23.058	63.8146	37.7901	0.754928	0.0308927	0.388672	KIF5A	NC_037332.1	55900644	55929814	-	5734
100849042	1884.99	2059.03	2637.68	2021.3	2459.74	3160.89	1481.55	1321.21	1707.45	1817.34	2605.65	1965.69	2370.6	1816.48	0.38405	0.0309011	0.388672	PDE7A	NC_037341.1	30105783	30211954	-	4859
511219	63.6602	36.9768	54.4424	38.8712	25.3472	12.9996	33.6716	26.1824	78.7904	104.554	71.2481	118.172	38.7162	72.1031	-0.899091	0.0309091	0.388672	LRRC71	NC_037330.1	13925504	13938145	-	4222
539884	350.67	310.411	277.767	370.771	233.406	304.99	304.864	398.779	399.717	456.236	381.224	357.399	308.003	383.036	-0.313956	0.0309151	0.388672	RFX5	NC_037330.1	19463708	19470706	+	4216
614488	715.367	320.141	441.095	348.844	514.338	488.984	781.726	828.775	685.092	429.622	516.318	644.663	471.461	647.699	-0.458486	0.0309628	0.388895	AVPI1	NC_037353.1	18846870	18855141	-	1544
618445	22.6587	17.5153	23.3325	11.9604	22.1788	12.9996	14.5607	9.06315	10.5694	1.90098	9.253	11.529	18.4409	9.47937	0.955273	0.0310241	0.388895	FAM166A	NC_037338.1	106257136	106261069	-	1295
513128	10450	10608.5	9949.63	9367.95	10040.7	11500.6	14839.1	17311.6	10263.9	11550.4	11402.5	10734.4	10319.5	12683.7	-0.297578	0.0310389	0.388895	RPL7A	NC_037338.1	104255845	104259161	+	881
540446	2.15797	0	0	0	0	3.99987	5.46025	0	11.5303	13.3069	0	17.2935	1.02631	7.93182	-2.94662	0.0310396	0.388895	ACHE	NC_037352.1	35763106	35768960	+	4224
517728	588.047	419.395	507.759	385.722	468.924	438.985	251.172	263.838	361.283	478.097	395.103	404.475	468.139	358.995	0.382539	0.0310559	0.388895	NAPB	NC_037340.1	42038671	42076724	-	4309
532327	103.583	156.665	86.6634	93.6895	87.6592	100.997	80.9938	79.5543	59.5732	51.3265	45.3397	113.368	104.876	71.6926	0.550348	0.0310727	0.388895	FGFRL1	NC_037333.1	117346083	117359076	-	3005
535060	51.7913	46.7076	17.7771	36.8778	111.95	3.99987	55.5126	43.3017	175.837	170.138	93.4553	58.6057	44.8507	99.475	-1.14963	0.0310801	0.388895	SEL1L3	NC_037333.1	45244639	45352971	-	4417
508347	92.7928	84.6575	118.884	97.6763	87.6592	55.9981	119.216	177.235	124.912	163.484	69.3975	119.133	89.6114	128.896	-0.524872	0.0311082	0.388895	IFI44L	NC_037330.1	66053182	66071367	-	2550
531327	41.0015	7.78459	12.2218	38.8712	28.5156	16.9994	39.1318	31.2175	75.9078	22.8118	45.3397	60.5272	24.2323	45.8226	-0.920118	0.0311132	0.388895	LAMP3	NC_037328.1	83922206	83953897	+	4366
novel.240	582.652	966.263	1279.95	1042.54	1217.72	1147.96	958.274	663.624	649.54	978.055	658.814	794.539	1039.52	783.808	0.407238	0.031139	0.388967	-	NC_037340.1	58736171	58750823	-	2950
519417	4.31594	5.83845	1.11107	1.99339	0	2.9999	12.7406	4.02807	11.5303	12.3564	11.1036	0.960749	2.70979	8.78661	-1.69027	0.031189	0.388973	PLEKHG7	NC_037332.1	22564347	22646683	+	5520
782069	343.117	240.349	169.994	218.277	320.009	341.989	440.46	388.708	245.98	352.632	440.443	344.909	272.289	368.855	-0.437961	0.0311908	0.388973	GPR27	NC_037349.1	29886636	29889207	-	2572
533720	875.057	1192.99	1413.28	940.882	1639.12	749.975	722.573	912.357	806.16	998.015	868.857	866.596	1135.22	862.426	0.396402	0.0312366	0.388973	SWAP70	NC_037342.1	42918199	43015886	-	3013
286846	1336.86	1476.15	1493.28	1637.57	1545.12	1575.95	1740.91	1831.76	1636.34	1642.45	1622.05	1737.03	1510.82	1701.76	-0.171472	0.0312414	0.388973	PI4KB	NC_037330.1	19481043	19509852	+	4539
104969469	46.3964	13.623	25.5546	132.561	198.553	142.995	70.9833	56.3929	22.0997	15.2079	20.3566	59.5664	93.2805	40.7678	1.19441	0.0312605	0.388973	LOC104969469	NC_037335.1	97161594	97164635	+	1570
785630	1322.84	773.594	882.189	738.552	945.241	920.969	445.921	332.316	810.964	998.015	699.527	643.702	930.564	655.074	0.506271	0.0312851	0.388973	LOC785630	NC_037345.1	58780266	58804098	-	11484
517396	0	3.8923	0	1.99339	4.22454	5.9998	3.64017	8.05613	4.80429	8.55442	13.8795	11.529	2.685	8.41058	-1.63178	0.0312973	0.388973	TTC6	NC_037348.1	47797348	47998906	+	5959
521982	995.904	1235.8	1263.29	1416.31	1177.59	1522.95	1516.13	1542.75	1823.71	1313.58	1548.95	1417.1	1268.64	1527.04	-0.26726	0.0313146	0.388973	NBAS	NC_037338.1	82739293	83207344	+	6599
511466	477.991	651.96	653.309	684.731	578.762	692.977	725.304	1142.96	735.057	760.393	683.797	670.603	623.288	786.353	-0.334809	0.031336	0.388973	SSSCA1	NC_037356.1	43752935	43754215	+	671
517422	2087.84	2610.76	2526.57	2760.85	1974.97	4178.86	1635.35	1242.66	2193.64	2184.23	2637.11	1996.44	2689.97	1981.57	0.440964	0.0313561	0.388973	REV3L	NC_037336.1	38930128	39108208	+	11233
613554	4085.04	3808.61	1578.83	4218.02	3773.57	3844.87	6955.45	4915.25	4992.62	4130.83	3898.29	4415.6	3551.49	4884.67	-0.459797	0.0313601	0.388973	COBL	NC_037331.1	4582570	4882166	+	6812
509772	11.8688	3.8923	1.11107	2.99009	6.33681	2.9999	1.82008	0	0.960858	0	2.7759	0.960749	4.8665	1.08627	2.14569	0.0314422	0.389622	HPCA	NC_037329.1	120779968	120788745	-	1827
404172	25.8957	14.5961	9.99963	13.9538	20.0666	13.9995	35.4916	20.1403	31.7083	16.1583	41.6385	24.0187	16.4185	28.1926	-0.783199	0.0314827	0.389622	PTI	NC_037340.1	74296024	74300843	+	881
100140586	612.864	753.16	667.753	740.546	576.65	611.979	963.735	709.947	753.313	730.927	681.946	1018.39	660.492	809.71	-0.29375	0.0314831	0.389622	LOC100140586	NC_037331.1	76603710	76606719	+	2792
506913	3112.87	3834.89	3675.42	3753.56	3345.83	3810.87	2545.39	2284.92	3145.85	3269.69	3298.7	3424.11	3588.91	2994.78	0.26111	0.0314927	0.389622	GIGYF2	NC_037330.1	112454907	112584289	+	7426
101905876	124.083	157.638	158.883	57.8084	151.027	123.996	62.7929	49.3438	95.125	67.4848	123.065	109.525	128.906	84.5561	0.607382	0.0315288	0.38982	LOC101905876	NC_037329.1	15625085	15631612	-	6189
509796	3848.74	3539.07	1993.26	4272.84	3805.25	3915.87	3470.9	5690.65	3924.15	6581.2	6389.2	3366.46	3562.51	4903.76	-0.46095	0.0315675	0.390049	DPYSL3	NC_037334.1	58594477	58710806	-	4631
540196	5.39493	13.623	6.66642	27.9075	24.2911	21.9993	1.82008	19.1333	3.84343	0	3.7012	5.76449	16.647	5.71042	1.55415	0.0316054	0.390269	PAX9	NC_037348.1	46857069	46878787	+	5347
281986	1886.07	1327.27	1573.27	1127.26	1615.89	1506.95	998.316	1091.61	1527.76	1240.39	1176.98	1260.5	1506.12	1215.93	0.308637	0.0316511	0.390516	PLCD1	NC_037349.1	11459790	11481187	-	2985
112442622	2.15797	0	0	0	0	0.999966	10.0105	0	7.68687	4.75245	0	5.76449	0.526323	4.70238	-3.17685	0.0316657	0.390516	LOC112442622	NC_037346.1	23349239	23352126	+	2466
100139730	3181.93	1910.14	1682.16	3146.57	2517.83	1644.94	2516.27	3384.58	2426.17	3813.37	2828.64	4062.05	2347.26	3171.85	-0.434332	0.0318392	0.392196	COL15A1	NC_037335.1	63974716	64078125	+	5581
527883	26.9746	25.2999	14.4439	15.9472	12.6736	1.99993	5.46025	6.0421	4.80429	5.70294	12.9542	7.68599	16.2232	7.1083	1.18844	0.0318719	0.392196	KIF1A	NC_037330.1	120040002	120127960	-	8419
281805	512.518	321.115	709.973	281.069	198.553	184.994	252.992	387.701	226.763	153.029	143.422	193.111	368.037	226.169	0.702264	0.0318802	0.392196	GSTA2	NC_037350.1	25074829	25088554	-	953
104976595	98.1877	36.9768	168.883	30.8976	60.1997	8.9997	10.0105	0	16.3346	0	33.3108	28.8225	67.3573	14.7464	2.19027	0.0318836	0.392196	LOC104976595	NC_037346.1	50489289	50496071	-	2028
518967	222.271	275.38	217.77	184.389	95.0521	213.993	408.609	423.954	361.283	274.692	256.308	122.976	201.476	307.97	-0.611908	0.0319029	0.392196	C1H21orf2	NC_037328.1	144340637	144352210	-	2056
281417	381.961	406.745	435.539	373.761	445.689	395.987	478.682	622.336	487.155	404.909	519.093	428.494	406.614	490.112	-0.269386	0.0319482	0.392373	PON2	NC_037331.1	12645962	12673023	-	1558
512499	617.18	679.206	676.641	584.064	551.302	679.977	778.086	867.041	662.031	763.244	687.498	686.935	631.395	740.806	-0.230341	0.0319585	0.392373	SHARPIN	NC_037341.1	732952	737714	+	2602
528783	2359.74	2786.88	2728.79	2402.04	2695.26	2946.9	3754.83	3636.34	2821.08	2925.61	3040.54	2678.57	2653.27	3142.83	-0.244268	0.0319781	0.392373	SDF4	NC_037343.1	51270260	51282976	+	1738
100139934	484.465	346.414	439.984	385.722	393.938	389.987	228.421	269.88	308.436	401.107	376.597	347.791	406.752	322.039	0.336443	0.0320079	0.392474	ZFP90	NC_037345.1	35882822	35905974	+	4297
509420	2803.2	4142.38	5212.03	4588.79	4172.79	4789.84	4228.97	3392.64	3249.62	2815.35	3863.13	2716.04	4284.84	3377.62	0.343207	0.0320945	0.392474	FAM189A2	NC_037335.1	45455778	45532469	+	2574
508794	210.402	137.203	87.7745	200.336	140.466	121.996	166.538	182.27	185.446	207.207	212.819	305.518	149.696	209.966	-0.487714	0.0320997	0.392474	DNM1	NC_037338.1	98822580	98875114	+	4825
524653	42.0804	15.5692	16.666	22.924	41.1893	26.9991	5.46025	7.04912	12.4912	16.1583	29.6096	13.4505	27.5713	14.0365	0.971015	0.0321014	0.392474	PARD6A	NC_037345.1	35214540	35216508	+	1349
100174923	498.491	690.883	406.651	627.919	529.123	567.981	456.841	473.298	608.223	254.731	335.884	207.522	553.508	389.417	0.507616	0.0321142	0.392474	SNHG12	NC_037329.1	124850784	124854008	+	1097
508218	2016.62	2390.84	2701.01	2455.86	2620.27	2667.91	3474.54	3484.28	2683.68	2883.79	2516.82	2692.98	2475.42	2956.01	-0.255959	0.0321267	0.392474	RABL6	NC_037338.1	105908984	105928079	+	2723
540076	704.578	995.455	738.861	801.344	718.172	956.968	610.638	541.775	763.882	663.442	780.953	656.192	819.23	669.481	0.291472	0.0321279	0.392474	KIF21A	NC_037332.1	41732670	41918815	+	6442
506459	1772.77	2089.19	2002.15	1963.49	1977.08	1920.94	1956.59	2255.72	2014.92	2303.99	2644.51	2341.35	1954.27	2252.85	-0.205061	0.0321832	0.392903	ACSS2	NC_037340.1	64186750	64233570	+	2993
534872	1634.66	2044.43	1802.15	2004.36	1856.68	2264.92	1680.85	1822.7	1671.89	1529.34	1778.43	1439.2	1934.54	1653.74	0.22646	0.0323318	0.394352	MARK3	NC_037348.1	68022821	68139719	+	2752
539414	434.831	494.322	216.659	555.16	293.605	412.986	594.258	736.129	602.458	406.81	445.995	554.352	401.261	556.667	-0.471573	0.0323521	0.394352	RAI2	NC_037357.1	125634325	125705773	+	2666
536449	24.8167	18.4884	12.2218	22.924	31.684	27.9991	5.46025	16.1123	19.2172	4.75245	14.8048	13.4505	23.0223	12.2996	0.9082	0.0323629	0.394352	IQUB	NC_037331.1	87780996	87863010	-	5840
514812	17.2638	31.1384	4.44428	8.97027	13.7298	5.9998	3.64017	0	1.92172	1.90098	0	15.372	13.591	3.80581	1.83779	0.0324698	0.395047	KRT19	NC_037346.1	41731623	41735456	-	1389
616841	6.47391	8.75767	2.22214	7.97358	6.33681	3.99987	10.0105	8.05613	20.178	9.50491	4.6265	33.6262	5.96066	14.3337	-1.25975	0.0325242	0.395047	TCF23	NC_037338.1	72481572	72485731	-	1594
516885	1171.78	1310.73	1484.39	1056.5	1423.67	1179.96	1095.69	869.055	1058.87	1173.86	984.52	1194.21	1271.17	1062.7	0.258163	0.0325357	0.395047	ZKSCAN5	NC_037352.1	36890055	36906423	-	4648
506947	225.508	441.776	393.319	362.798	355.917	149.995	414.979	657.582	316.122	423.919	483.007	475.571	321.552	461.863	-0.522239	0.0325564	0.395047	METTL8	NC_037329.1	25029301	25113435	+	3073
101902800	25.8957	17.5153	6.66642	24.9174	17.9543	16.9994	0	2.01403	3.84343	8.55442	12.0289	16.3327	18.3248	7.12892	1.36253	0.032559	0.395047	LOC101902800	NC_037346.1	18113550	18114457	-	908
512939	705.657	271.488	788.859	137.544	387.601	160.995	134.686	61.428	254.627	145.425	389.551	102.8	408.691	181.42	1.17127	0.0325882	0.395047	KRBA1	NC_037331.1	112564614	112586998	+	7179
112445031	229.824	276.353	267.768	341.867	254.528	194.993	283.023	173.207	227.723	169.187	175.807	112.408	260.889	190.226	0.45539	0.0326168	0.395047	LOC112445031	NC_037357.1	22048892	22123911	-	2078
533364	524.387	783.325	941.076	1329.59	970.588	1059.96	351.276	1014.07	546.728	669.145	801.31	490.943	934.822	645.578	0.53435	0.0326293	0.395047	KLHL3	NC_037334.1	49065397	49192130	-	7641
523756	193.138	203.373	149.994	218.277	220.732	234.992	237.521	269.88	205.624	240.474	260.935	312.243	203.418	254.446	-0.321738	0.0326708	0.395047	SLC25A37	NC_037335.1	70670484	70711535	+	966
513234	380.882	394.095	319.988	335.887	353.805	382.987	230.241	202.41	293.062	333.622	331.258	338.184	361.274	288.129	0.326355	0.0326729	0.395047	MGARP	NC_037344.1	18400038	18411413	+	1209
338068	1153.44	1778.78	1493.28	1488.07	1190.26	1248.96	1371.43	991.911	1138.62	902.016	1268.59	1072.2	1392.13	1124.13	0.308477	0.0327198	0.395047	ACVR1	NC_037329.1	38466800	38597896	+	3087
511996	328.012	390.203	308.877	323.926	370.703	290.99	480.502	569.971	436.23	326.018	305.349	456.356	335.452	429.071	-0.354641	0.0327239	0.395047	AKR7A2	NC_037329.1	133363649	133369986	+	1335
281374	5475.85	8094.03	10895.1	7161.27	6292.45	10285.7	7292.17	5874.94	4983.01	5890.19	6558.53	6740.61	8034.07	6223.24	0.368451	0.0327336	0.395047	FURIN	NC_037348.1	21780691	21793848	-	4737
614922	6.47391	1.94615	3.33321	6.97688	1.05613	3.99987	14.5607	8.05613	9.60858	12.3564	12.0289	2.88225	3.96436	9.91549	-1.32503	0.0327351	0.395047	LOC614922	NC_037342.1	47662098	47663236	-	1139
523042	1663.8	2866.68	2133.25	2679.12	2425.94	2950.9	1729.08	1819.68	2235.92	1894.33	2022.71	2178.98	2453.28	1980.11	0.309285	0.0327405	0.395047	FNIP1	NC_037334.1	22699167	22820846	+	6262
515435	46.3964	38.923	34.4432	52.8249	53.8629	23.9992	47.3222	43.3017	91.2815	101.702	37.9373	77.8207	41.7416	66.561	-0.673232	0.0327458	0.395047	COL11A2	NC_037350.1	7349362	7378835	-	6638
101906581	30.2116	20.4346	27.7767	27.9075	40.1331	29.999	52.7824	72.5052	55.7298	49.4255	25.9084	25.9402	29.4104	47.0486	-0.677907	0.0328048	0.395513	LOC101906581	NC_037351.1	42176792	42177741	-	610
512135	210.402	256.892	284.434	188.376	261.921	229.992	294.854	291.028	313.24	344.078	228.549	303.597	238.67	295.891	-0.310409	0.032873	0.396022	TMEM179B	NC_037356.1	41095872	41098075	+	871
100313385	93.8717	111.904	93.3298	137.544	108.782	98.9967	52.7824	62.435	96.0858	82.6927	77.7252	103.761	107.405	79.247	0.439957	0.0328878	0.396022	MIR568	NC_037328.1	58953786	58953879	-	94
504241	11.8688	0	77.7749	0	0	0	0	0	0	0	0	0	14.9406	0	6.41431	0.0329248	0.396221	CTRB1	NC_037345.1	2551231	2555890	-	868
112448437	14.0268	18.4884	14.4439	3.98679	10.5613	17.9994	8.19038	3.02105	3.84343	9.50491	8.3277	2.88225	13.2511	5.96162	1.14718	0.0330068	0.39649	LOC112448437	NC_037337.1	32465656	32473531	-	1308
505569	142.426	79.7921	126.662	87.7093	76.0417	110.996	51.8724	57.4	46.1212	93.1481	92.53	87.4282	103.938	71.4166	0.539926	0.0330115	0.39649	CLCN2	NC_037328.1	82829924	82844423	+	3588
537916	1854.78	2038.59	2064.37	1753.19	1758.46	2005.93	1559.81	1416.87	1629.62	1646.25	1758.07	1916.69	1912.55	1654.55	0.208994	0.0330576	0.39649	ZFYVE1	NC_037337.1	84486398	84531329	-	6773
613430	2010.15	2017.18	1912.15	2272.47	2230.56	2209.93	1834.64	1351.42	1811.22	2109.14	1611.87	1935.91	2108.74	1775.7	0.247972	0.0331314	0.39649	GRAMD4	NC_037332.1	116838171	116904409	+	4356
782598	127.32	114.823	122.218	98.673	113.006	79.9973	92.8243	48.3368	91.2815	66.5343	76.7999	102.8	109.34	79.7628	0.453045	0.0331355	0.39649	LOC782598	NC_037348.1	49073788	49080059	+	6150
521540	2674.81	3353.21	2506.57	2836.6	3087.08	3831.87	3315.28	5345.24	4136.49	3818.12	3840.92	2746.78	3048.36	3867.14	-0.343128	0.033138	0.39649	CCT6A	NC_037352.1	27727918	27738084	+	2534
525923	6.47391	0	25.5546	0	0	0	0	0	0	0	0	0	5.33809	0	4.92735	0.0331574	0.39649	CLPS	NC_037350.1	9758270	9760729	-	533
615089	1842.91	2338.3	2448.8	2052.2	2021.44	2719.91	2063.07	2186.23	2102.36	1407.68	1432.36	1508.38	2237.26	1783.35	0.327223	0.0331866	0.39649	PGPEP1	NC_037334.1	4821775	4861304	-	5275
515040	1044.46	1288.35	1115.51	1165.14	1037.12	1220.96	1008.33	721.024	971.428	956.194	1040.96	1084.69	1145.26	963.77	0.248898	0.0332004	0.39649	ZHX2	NC_037341.1	16772151	16951996	-	4773
281139	22.6587	3.8923	68.8863	3.98679	0	0	0	8.05613	1.92172	2.85147	0	3.843	16.5707	2.77872	2.58027	0.0332021	0.39649	CELA1	NC_037332.1	28453622	28474993	+	1182
352960	1389.73	1455.72	1512.17	1157.17	1269.47	1140.96	1086.59	1078.51	1077.12	1294.57	1094.63	1153.86	1320.87	1130.88	0.223855	0.0332121	0.39649	TRIB2	NC_037338.1	85237101	85266651	-	3916
512506	1384.34	1967.56	1725.49	1766.15	2021.44	2243.92	1671.75	1722	1542.18	1370.61	1483.26	1456.5	1851.48	1541.05	0.264934	0.0332485	0.39649	RANGRF	NC_037346.1	27903878	27905325	+	861
615916	777.949	924.421	987.741	800.348	832.234	1028.97	1167.58	1283.95	960.858	1034.13	1085.38	883.889	891.943	1069.3	-0.261563	0.0332645	0.39649	LSM6	NC_037344.1	12162216	12177198	-	657
540641	348.512	443.722	483.315	473.431	461.531	523.982	606.088	511.564	552.494	450.533	594.968	577.41	455.749	548.843	-0.268098	0.033265	0.39649	NOCT	NC_037344.1	18582254	18600421	-	2088
617707	2320.9	3384.35	3106.55	2590.42	2468.19	2584.91	3545.52	3549.73	3079.55	2659.47	3668.82	3271.35	2742.55	3295.74	-0.265056	0.0332757	0.39649	PLPP3	NC_037330.1	89607569	89695225	+	1588
281625	1581.79	1465.45	1672.16	1702.36	1679.25	1773.94	1553.44	1523.62	1170.33	1257.5	1395.35	1573.71	1645.83	1412.32	0.220716	0.0332869	0.39649	ANXA4	NC_037338.1	68124890	68171538	+	2022
527058	646.312	843.655	735.528	682.737	722.396	919.969	595.168	580.042	607.262	637.779	703.228	706.15	758.433	638.272	0.249097	0.0332946	0.39649	RLF	NC_037330.1	105894662	105974325	-	6206
788176	71.2131	54.4922	16.666	27.9075	20.0666	7.99973	25.4812	5.03508	8.64772	7.60393	23.1325	18.2542	33.0575	14.6924	1.16694	0.0333301	0.396669	MAMDC2	NC_037335.1	46233986	46397339	+	3372
540975	795.212	921.501	876.634	954.836	864.974	1295.96	1394.18	1067.44	1308.69	784.155	1293.57	1471.87	951.519	1219.98	-0.358454	0.0333878	0.396828	TIPARP	NC_037328.1	110928197	110955891	-	3826
614531	103.583	99.2536	122.218	111.63	98.2205	106.996	161.077	165.151	133.559	125.465	107.335	122.015	106.983	135.767	-0.343926	0.0333929	0.396828	LOC614531	NC_037329.1	11679892	11681454	+	1563
512941	246.009	262.73	286.656	235.22	247.136	228.992	232.061	203.417	243.097	210.058	173.031	178.699	251.124	206.727	0.280141	0.0334048	0.396828	PURG	NC_037354.1	27079614	27120758	-	6549
539501	3034.11	3461.23	3383.21	3670.83	3230.72	3354.89	2282.39	1803.57	3151.62	2726.01	3187.66	3147.41	3355.83	2716.44	0.304935	0.0334677	0.397092	HELZ	NC_037346.1	63140390	63292958	-	13696
532081	1017.48	1041.19	1098.85	980.75	944.184	1096.96	754.425	564.936	840.751	998.966	963.238	918.476	1029.9	840.132	0.293629	0.0334902	0.397092	FAM135A	NC_037336.1	9517920	9674743	+	7180
112449316	37.7645	11.6769	186.66	9.96697	70.761	120.996	30.0314	5.03508	67.2601	28.5147	17.5807	24.0187	72.9708	28.7401	1.34295	0.0335026	0.397092	LOC112449316	NC_037340.1	57522036	57527191	+	2867
112444926	103.583	106.065	155.55	159.472	86.603	112.996	131.046	141.989	174.876	139.722	186.911	189.268	120.711	160.635	-0.412491	0.0335089	0.397092	LOC112444926	NC_037356.1	50782994	50788164	-	3001
534475	293.484	174.18	223.325	162.462	254.528	194.993	148.337	139.975	209.467	158.732	134.169	195.032	217.162	164.285	0.401694	0.0335429	0.397196	RFX2	NC_037334.1	18305159	18398184	+	5625
614627	561.073	438.857	633.31	576.091	682.263	496.983	900.942	722.031	598.615	695.759	561.657	738.816	564.763	702.97	-0.316287	0.0335586	0.397196	TMEM222	NC_037329.1	125946151	125957207	-	2715
535298	1868.8	2165.09	2285.47	2130.94	2396.37	2184.93	2595.44	2913.3	2615.46	2388.58	2191.11	2365.36	2171.93	2511.54	-0.209526	0.0335896	0.39732	GRB2	NC_037346.1	56117213	56183327	+	3321
513242	3221.85	2887.11	3178.77	2864.51	3788.35	3308.89	3925.92	4668.53	3738.7	3824.77	3356.99	3257.9	3208.25	3795.47	-0.242499	0.0336619	0.397905	TMBIM4	NC_037332.1	47645293	47661704	+	2347
787681	294.563	340.576	299.989	356.817	345.356	331.989	471.402	457.186	375.696	299.405	370.12	425.612	328.215	399.903	-0.2845	0.0337002	0.397905	PPIE	NC_037330.1	106328179	106344433	-	2699
516670	381.961	341.549	394.43	389.708	366.479	514.983	509.624	563.929	502.529	440.077	468.202	413.122	398.185	482.914	-0.27807	0.0337006	0.397905	EIF2B1	NC_037344.1	52050315	52061688	+	2499
781884	914.98	1198.83	1037.74	1042.54	1017.06	1192.96	1389.63	1471.25	1462.43	1028.43	1162.18	1163.47	1067.35	1279.56	-0.261342	0.033759	0.398352	MOB4	NC_037329.1	86060818	86090535	+	2618
511767	452.095	422.314	419.984	415.623	362.254	266.991	419.529	667.652	542.885	523.72	335.884	562.038	389.877	508.618	-0.3834	0.0338307	0.398911	EEPD1	NC_037331.1	60949011	61140568	-	3105
529759	15.1058	1.94615	4.44428	6.97688	3.1684	13.9995	33.6716	10.0702	19.2172	10.4554	12.9542	17.2935	7.60684	17.277	-1.18661	0.0338486	0.398911	SDC1	NC_037338.1	78629631	78653584	+	2430
616206	371.171	624.714	515.536	435.557	480.541	487.984	435	249.74	494.842	395.404	342.361	328.576	485.917	374.321	0.376356	0.0338844	0.398911	CAMSAP3	NC_037334.1	16447904	16464463	+	4174
112444509	14.0268	6.81152	0	12.9571	3.1684	1.99993	0	2.01403	1.92172	0	2.7759	1.9215	6.49395	1.43886	2.1801	0.0338972	0.398911	LOC112444509	NC_037353.1	44247748	44249778	+	128
613571	649.549	634.444	792.193	800.348	702.33	744.975	950.084	1059.38	778.295	730.927	726.361	1004.94	720.64	874.999	-0.27992	0.0339091	0.398911	FUOM	NC_037353.1	25645862	25648861	+	733
511234	1462.03	1138.5	1355.5	1159.16	1300.1	1292.96	1503.39	1908.3	1250.08	1603.48	1422.19	1482.44	1284.71	1528.31	-0.250581	0.0339385	0.399014	NOSIP	NC_037345.1	55990004	56002048	-	2433
519724	1160.99	1094.71	1146.62	534.23	843.852	814.973	567.866	407.842	569.789	249.979	780.028	1094.29	932.562	611.633	0.608404	0.0339736	0.399184	CAB39L	NC_037339.1	18919028	19012316	-	4165
282640	349.591	342.522	258.879	308.976	305.223	307.99	347.636	519.621	368.97	396.355	342.361	333.38	312.197	384.72	-0.300466	0.034046	0.399794	DCPS	NC_037356.1	29649018	29691817	+	3240
100848246	440.226	413.557	825.525	483.398	452.026	815.973	215.68	220.537	515.981	268.989	660.664	361.242	571.784	373.849	0.612804	0.0340923	0.400095	LOC100848246	NC_037349.1	15301025	15314949	+	10298
781982	380.882	327.926	326.654	337.88	326.346	339.989	344.906	303.112	280.571	267.088	248.906	278.617	339.946	287.2	0.243004	0.0341238	0.400222	LOC781982	NC_037349.1	57247292	57247635	-	344
528165	1919.52	2074.59	2033.26	1977.45	2275.97	2278.92	2613.64	3446.01	2332	2324.9	2034.74	2419.17	2093.28	2528.41	-0.272349	0.0341906	0.400664	TIMM44	NC_037334.1	16682720	16695710	-	1816
784069	16.1848	11.6769	29.9989	15.9472	27.4595	22.9992	9.10042	13.0912	2.88257	16.1583	12.9542	11.529	20.7111	10.9526	0.916658	0.0342028	0.400664	HSF5	NC_037346.1	9391686	9444480	-	4102
282870	224.429	391.176	288.878	221.267	529.123	310.99	205.67	24.1684	141.246	39.9206	198.94	290.146	327.644	150.015	1.12679	0.034243	0.400841	CYP1A1	NC_037348.1	33949125	33955228	+	2658
512350	3060	3042.8	2423.24	3721.67	3270.85	2400.92	2370.66	2357.43	2470.37	1951.36	2061.57	3186.8	2986.58	2399.7	0.315701	0.0342592	0.400841	EIF2S3	NC_037357.1	119205850	119220743	-	1788
615232	6926.01	8114.47	7346.39	7326.72	7157.42	8225.72	9757.47	9682.47	8488.22	7325.43	8249.05	8425.77	7516.12	8654.74	-0.203464	0.0343047	0.401113	INPP5A	NC_037353.1	50937161	51083333	-	3395
508348	47.4754	21.4076	75.5527	43.8547	42.2454	18.9994	70.9833	140.982	24.0215	87.4451	38.8626	98.9571	41.5892	76.8753	-0.888147	0.0343238	0.401113	IFI44	NC_037330.1	66023929	66043987	-	1862
282530	2011.23	1581.25	1938.82	2557.52	2782.91	1760.94	4512.9	3264.75	2210.93	2430.4	1484.18	4007.28	2105.45	2985.08	-0.503661	0.0343745	0.401202	BOLA-DRB3	NC_037350.1	25723691	25734819	+	1237
100270756	87.3978	9.73074	0	30.8976	2.11227	8.9997	9.10042	10.0702	0	7.60393	3.7012	0	23.1897	5.07929	2.19055	0.0343915	0.401202	C5H12orf75	NC_037332.1	68823220	68914970	+	4820
528100	287.01	264.676	346.654	341.867	304.167	325.989	437.73	437.045	365.126	337.424	368.27	315.126	311.727	376.787	-0.273707	0.0344031	0.401202	SERP1	NC_037328.1	117598268	117600552	+	821
100299757	34.5275	10.7038	26.6657	22.924	15.842	15.9995	54.6025	27.1895	59.5732	29.4652	28.6843	21.1365	21.1104	36.7752	-0.805719	0.0344141	0.401202	LOC100299757	NC_037331.1	71063203	71064146	+	944
282262	1187.96	559.518	601.089	869.12	831.178	675.977	1172.13	1710.92	850.36	1072.15	678.245	1100.06	787.474	1097.31	-0.478663	0.0344682	0.401591	IGFBP4	NC_037346.1	40672669	40684257	+	2087
518136	395.988	455.399	403.318	474.428	434.071	432.985	314.875	507.536	343.987	296.553	331.258	293.028	432.698	347.873	0.315698	0.0345623	0.40176	KLC2	NC_037356.1	44313714	44338366	+	3790
521761	1017.48	754.133	815.525	813.305	738.238	842.972	681.622	678.729	669.718	807.917	665.291	746.502	830.276	708.296	0.229043	0.0345758	0.40176	ADARB1	NC_037328.1	144937803	145054230	+	6838
novel.267	158.611	148.88	157.772	162.462	219.676	143.995	95.5544	155.081	126.833	163.484	116.588	94.1534	165.233	125.282	0.399762	0.0345833	0.40176	-	NC_037342.1	29082198	29084760	-	251
112448466	29.1326	34.0576	42.2206	26.9108	25.3472	27.9991	14.5607	15.1053	13.452	20.9108	19.4313	32.6655	30.9447	19.3543	0.6759	0.0346147	0.40176	LOC112448466	NC_037337.1	50611569	50614201	-	290
533862	405.699	385.337	469.982	355.821	398.163	399.987	470.492	446.108	529.433	418.216	451.547	517.844	402.498	472.273	-0.231312	0.0346167	0.40176	PAPD4	NC_037337.1	10611606	10672728	+	3595
784541	550.283	211.157	442.206	343.86	425.622	325.989	242.071	314.189	195.054	395.404	279.441	112.408	383.186	256.428	0.579122	0.0346213	0.40176	LOC784541	NW_020192051.1	6505	108926	+	6835
107132954	4360.18	4792.39	4264.28	3287.11	3510.59	2618.91	3346.22	2432.95	3482.15	2799.19	3021.11	3163.75	3805.58	3040.9	0.323562	0.0346447	0.40176	SOX11	NC_037338.1	90946223	90955282	-	9060
112446756	43.1594	28.2192	17.7771	23.9207	45.4138	33.9989	80.9938	42.2947	48.0429	22.8118	54.5927	66.2917	32.0815	52.5046	-0.711888	0.0346532	0.40176	LOC112446756	NC_037332.1	103319650	103327527	+	1376
280748	26.9746	0	58.8867	0	0	0	0	0	0	0	0	0	14.3102	0	6.35214	0.0346691	0.40176	CEL	NC_037338.1	103058913	103067774	+	1895
516380	1088.7	978.913	986.63	1038.56	1326.51	1560.95	789.007	850.929	1080	1169.1	853.127	817.597	1163.37	926.628	0.328339	0.0347491	0.402209	TULP3	NC_037332.1	106845483	106876012	-	3321
101907642	49.6333	21.4076	39.9985	44.8514	45.4138	14.9995	16.3808	6.0421	23.0606	31.3662	22.2072	20.1757	36.0507	19.8721	0.855706	0.0347544	0.402209	LOC101907642	NC_037330.1	110699301	110703229	+	3388
521222	137.031	237.43	255.546	184.389	187.992	165.994	154.707	107.751	114.342	144.475	193.388	157.563	194.73	145.371	0.420898	0.0347701	0.402209	METTL4	NC_037351.1	36831019	36860497	-	5499
540444	842.688	664.61	709.973	649.846	616.783	707.976	920.963	832.803	769.647	729.977	857.753	790.696	698.646	816.973	-0.226108	0.0348149	0.402487	HMGB2	NC_037335.1	5735150	5737485	-	1150
112441617	0	1.94615	0	0	0	0	1.82008	1.00702	0	4.75245	12.0289	1.9215	0.324358	3.58833	-3.27726	0.0348423	1	SMIM35	NC_037342.1	28685622	28778223	-	3958
100847719	14.0268	7.78459	7.77749	2.99009	2.11227	1.99993	0	0	2.88257	2.85147	2.7759	0.960749	6.1152	1.57845	1.94737	0.0348549	0.40271	LOC100847719	NC_037333.1	36061490	36075324	+	2547
507981	223.35	196.561	197.77	259.141	223.901	249.992	256.632	279.951	249.823	299.405	280.366	249.795	225.119	269.328	-0.258063	0.0349045	0.402942	DFFA	NC_037343.1	43110546	43120946	+	1934
338044	6531.1	9411.57	8807.45	7481.21	8432.18	12149.6	5917.09	7251.53	5836.25	7018.42	9514.86	5742.4	8802.18	6880.09	0.355446	0.0349275	0.402942	SLC38A2	NC_037332.1	33850681	33865223	+	4878
100137723	241.693	225.753	201.104	247.181	242.911	147.995	247.531	326.273	288.257	273.741	231.325	271.892	217.773	273.17	-0.326645	0.0349373	0.402942	GTF2H4	NC_037350.1	28159272	28165863	-	1709
504417	153.216	175.153	197.77	140.534	25.3472	40.9986	59.1527	81.5684	42.2778	87.4451	73.0987	61.4879	122.17	67.5051	0.855698	0.0349656	0.403028	PBLD	NC_037355.1	24716173	24751226	-	1916
101906836	21.5797	5.83845	8.88856	3.98679	1.05613	5.9998	1.82008	0	3.84343	1.90098	4.6265	1.9215	7.89157	2.35208	1.73632	0.0349877	0.403044	LOC101906836	NC_037335.1	110521447	110528132	-	5947
101909640	1364.92	1206.61	1389.95	1415.31	994.879	1131.96	1033.81	503.508	1040.61	814.57	975.267	1307.58	1250.6	945.89	0.402724	0.0350508	0.403183	ADAMTSL1	NC_037335.1	25327214	26461316	-	8374
510372	660.339	758.025	874.412	747.523	799.494	794.973	789.917	973.785	799.434	1038.89	1108.51	828.166	772.461	923.116	-0.257116	0.0350822	0.403183	IPO4	NC_037337.1	20967440	20976591	+	3506
100847505	110.057	101.2	157.772	102.66	115.119	95.9968	111.025	170.186	140.285	139.722	140.646	195.993	113.801	149.643	-0.396077	0.0350849	0.403183	CEBPZOS	NC_037338.1	19629966	19636744	+	788
515469	526.545	380.472	445.539	410.639	390.77	406.986	482.322	744.185	493.881	526.572	423.788	519.765	426.825	531.752	-0.317053	0.0350905	0.403183	FRMD8	NC_037356.1	43582016	43603328	+	3351
112443511	8.63188	5.83845	2.22214	3.98679	5.28067	5.9998	1.82008	4.02807	0	0.950491	0.9253	1.9215	5.32662	1.60757	1.73954	0.0351173	0.403183	LOC112443511	NC_037329.1	135780337	135781798	-	1239
512251	35537.5	25603.5	21523.6	26965.6	34642.3	27599.1	30902.3	56797.8	30443.8	38126.1	31743.4	34400.6	28645.3	37069	-0.371912	0.0351492	0.403183	HSPB7	NC_037329.1	136054093	136057924	+	2206
523644	56.1073	18.4884	27.7767	31.8943	12.6736	24.9992	14.5607	8.05613	19.2172	15.2079	12.9542	24.0187	28.6566	15.6691	0.868414	0.0351574	0.403183	SHROOM2	NC_037357.1	133140664	133282727	-	8123
112445030	533.019	500.16	446.65	509.312	336.907	433.985	627.929	629.385	477.547	503.76	546.852	579.332	460.006	560.801	-0.285649	0.0351809	0.403183	LOC112445030	NC_037357.1	19763136	19824315	+	1381
101905312	179.112	185.857	148.883	211.3	185.88	194.993	249.352	309.154	185.446	206.256	235.026	206.561	184.338	231.966	-0.330348	0.0351868	0.403183	LOC101905312	NC_037352.1	27489617	27493072	-	3269
525116	596.679	606.225	552.202	507.319	437.24	347.988	297.584	172.2	429.504	370.691	513.542	402.554	507.942	364.346	0.479027	0.0352106	0.403217	RUNDC3B	NC_037331.1	32564169	32731461	+	4101
112447298	20.5007	14.5961	5.55535	11.9604	26.4034	9.99966	3.64017	2.01403	5.76515	4.75245	15.7301	6.72524	14.8359	6.43786	1.19998	0.0352491	0.40342	LOC112447298	NC_037328.1	56537897	56574715	-	1663
novel.44	31.2906	27.2461	11.1107	18.9372	8.44908	16.9994	8.19038	2.01403	15.3737	3.80196	14.8048	8.64674	19.0055	8.80528	1.10808	0.0352951	0.403656	-	NC_037330.1	30364220	30371481	+	432
100296635	4.31594	20.4346	18.8882	19.9339	35.9086	18.9994	7.28034	6.0421	5.76515	16.1583	15.7301	4.80374	19.7468	9.29663	1.08522	0.0353113	0.403656	USH2A	NC_037343.1	18892333	19815906	-	16447
618644	818.95	750.24	848.857	953.839	941.016	1299.96	722.573	634.421	669.718	796.511	996.548	585.096	935.476	734.145	0.349575	0.0353532	0.403884	DUSP16	NC_037332.1	97243503	97337610	+	5837
613731	229.824	273.434	217.77	292.032	390.77	283.99	235.701	276.93	233.489	166.336	201.715	188.307	281.303	217.08	0.374541	0.0353729	0.403884	FGF9	NC_037339.1	35379638	35405463	-	697
509707	77.687	38.923	26.6657	79.7358	26.4034	33.9989	85.544	78.5473	43.2386	76.9897	86.0529	85.5067	47.2356	75.9799	-0.68532	0.035429	0.404035	GPR1	NC_037329.1	94500791	94556999	-	8940
107132702	89.5558	64.2229	73.3306	41.8613	85.5469	74.9975	8.19038	14.0982	33.63	56.0789	60.1445	62.4487	71.5858	39.0985	0.871729	0.0354461	0.404035	LOC107132702	NC_037335.1	64858217	64859514	+	1298
536389	917.138	1048	899.966	864.136	769.922	952.968	789.917	700.884	882.068	630.175	867.006	715.758	908.689	764.301	0.249682	0.0354701	0.404035	ZMYM5	NC_037339.1	36235311	36261519	+	3259
539093	1.07899	0	2.22214	0	4.22454	0	7.28034	5.03508	9.60858	5.70294	8.3277	0	1.25428	5.99244	-2.28023	0.0355023	0.404035	GZMA	NC_037347.1	24009813	24018787	-	1512
407168	943.033	1272.78	1071.07	1082.41	1033.96	1258.96	940.984	798.564	1037.73	967.599	1033.56	880.046	1110.37	943.08	0.23572	0.0355035	0.404035	USP37	NC_037329.1	106447346	106532941	-	7996
517211	2220.55	3226.71	2305.47	3433.62	3026.88	4116.86	3419.94	5873.93	4581.37	3853.29	3058.12	3388.56	3055.02	4029.2	-0.399193	0.0355315	0.404035	NAA50	NC_037328.1	58401443	58433793	-	3822
novel.373	26.9746	34.0576	61.1088	36.8778	61.2558	36.9988	16.3808	10.0702	24.0215	45.6236	16.6554	34.587	42.8789	24.5564	0.802512	0.0355319	0.404035	-	NC_037349.1	59323682	59346138	-	1044
112446709	145.663	157.638	106.663	138.541	127.792	177.994	103.745	93.6526	134.52	117.861	113.812	105.682	142.382	111.545	0.353321	0.0355709	0.404189	LOC112446709	NC_037332.1	57055747	57060151	-	1398
508144	2597.12	2504.69	2596.57	2575.46	2272.8	3109.9	1783.68	1409.82	2833.57	2220.35	2087.48	2189.55	2609.42	2087.41	0.32201	0.0355872	0.404189	ZZEF1	NC_037346.1	24615795	24710749	-	11506
100335819	5474.77	2447.28	3359.87	3330.96	3448.28	3911.87	1372.34	1115.77	1465.31	4132.73	2675.04	3549.97	3662.17	2385.2	0.618561	0.0356862	0.404527	LOC100335819	NC_037345.1	56623439	56624654	-	1074
novel.316	582.652	507.945	604.422	457.484	466.812	480.984	153.797	69.4842	327.653	372.592	556.105	416.965	516.716	316.099	0.708745	0.0357216	0.404527	-	NC_037345.1	45671693	45682526	-	7926
100301324	1513.82	1833.27	1754.38	2291.41	1769.03	2279.92	1137.55	1193.31	1869.83	1652.9	1810.81	1408.46	1906.97	1512.15	0.334763	0.0357217	0.404527	EDA2R	NC_037357.1	84364049	84453213	+	1281
541097	83.0819	78.819	97.7741	65.782	69.7049	66.9978	98.2846	78.5473	80.7121	102.653	115.663	148.916	77.0266	104.129	-0.436887	0.0357248	0.404527	ATXN7L2	NC_037330.1	33946856	33965064	-	5990
101902786	70.1341	140.123	103.329	103.656	99.2767	87.997	65.523	77.5403	78.7904	86.4946	85.1276	50.9197	100.753	74.0659	0.445215	0.0357466	0.404527	LOC101902786	NC_037339.1	16231483	16232422	+	940
539231	4014.91	4223.14	3866.52	5054.25	2856.84	3518.88	5681.39	5792.36	6807.68	4458.75	3169.15	4727.85	3922.42	5106.2	-0.380465	0.0357485	0.404527	KIFC3	NC_037345.1	25722214	25756819	-	3907
511415	989.43	836.844	772.193	856.163	768.866	826.972	596.988	542.782	633.206	812.67	785.58	797.422	841.745	694.774	0.27671	0.0357628	0.404527	MBTD1	NC_037346.1	35512435	35580626	+	6464
112449590	77.687	93.4151	67.7752	49.8348	85.5469	50.9983	17.2908	18.1263	37.4735	44.6731	76.7999	58.6057	70.8762	42.1615	0.748457	0.0358123	0.404663	LOC112449590	NC_037341.1	1615862	1629202	-	12102
512651	1023.96	1518	1327.73	1400.36	1337.07	1159.96	1805.52	1599.14	1493.17	1361.1	1533.22	1434.4	1294.51	1537.76	-0.248314	0.0358302	0.404663	CDC23	NC_037334.1	49622157	49642249	-	2619
520865	3782.92	3964.3	4167.62	2689.09	2881.14	2819.91	2599.99	1943.54	2770.15	2477.93	3544.83	2704.51	3384.16	2673.49	0.339979	0.0358375	0.404663	AASS	NC_037331.1	86512542	86594714	-	8645
514809	1517.05	1577.35	1799.93	1710.33	1672.92	1895.94	1067.48	1126.85	1546.98	1617.74	1560.06	1505.49	1695.59	1404.1	0.272125	0.0358667	0.404758	OTUD3	NC_037329.1	132798161	132831928	-	6144
404136	15.1058	1.94615	18.8882	10.9637	2.11227	4.99983	3.64017	0	5.76515	0	0	3.843	9.00265	2.20805	2.02175	0.0359418	0.404913	TACR3	NC_037333.1	21354118	21442491	+	2658
281592	5768.26	1120.01	569.979	6292.15	9993.15	6246.79	5930.74	45326.8	3246.74	37766.8	13974.8	981.885	4998.39	17871.3	-1.83811	0.0359596	0.404913	ACTA1	NC_037355.1	1400443	1403202	-	1623
533029	110.057	83.6844	162.216	186.382	125.68	132.996	181.098	220.537	169.111	218.613	155.45	139.309	133.502	180.686	-0.436779	0.0359689	0.404913	GMIP	NC_037334.1	3693651	3703468	+	3848
533206	1881.75	2062.92	2198.81	1907.68	1781.7	2232.93	1477.91	1457.15	1860.22	1659.56	2002.35	1804.29	2010.96	1710.25	0.233649	0.0359722	0.404913	PDS5A	NC_037333.1	58885733	59020038	-	7273
novel.108	129.478	169.315	139.995	190.369	135.185	208.993	133.776	113.793	151.816	103.603	102.708	142.191	162.223	124.648	0.381455	0.0359974	0.404913	-	NC_037333.1	11793873	11799655	-	854
100301148	755.29	665.583	613.31	619.945	685.431	770.974	517.814	468.263	553.454	570.294	738.39	565.881	685.089	569.016	0.267604	0.0360057	0.404913	ZFP28	NC_037345.1	63880261	63906986	-	5234
286811	844.846	930.259	817.747	888.057	919.893	938.969	1224.01	1198.35	1071.36	936.233	897.541	936.73	889.962	1044.04	-0.230112	0.0361365	0.405911	EIF6	NC_037340.1	64547105	64553031	-	1094
509619	4752.93	7496.56	6859.74	6774.55	4494.91	6216.79	8252.26	11807.3	7444.73	7493.67	6558.53	5978.74	6099.25	7922.53	-0.377292	0.036137	0.405911	APOBEC2	NC_037350.1	14977942	14990608	+	1124
768004	1103.8	1209.53	1031.07	1074.44	1046.63	928.969	684.352	669.666	1058.87	1099.72	904.944	734.012	1065.74	858.593	0.311808	0.0361673	0.405911	ZNF572	NC_037341.1	15178241	15204856	-	5225
281811	20955	32194.2	30337.8	18305.3	22248.5	21668.3	44224.4	22523.9	32871.9	24197.6	29704	38547.2	24284.8	32011.5	-0.39854	0.0361782	0.405911	HADHB	NC_037338.1	73226233	73256446	-	4543
514596	1392.97	1265.97	1422.17	1355.51	1338.12	1336.96	1327.75	1030.18	1220.29	1120.63	1164.03	1277.8	1351.95	1190.11	0.183599	0.0362043	0.405969	MTMR14	NC_037349.1	17007551	17052127	-	3613
536671	1909.8	2731.42	2045.48	2429.95	2207.32	2629.91	1984.8	1544.76	2361.79	1759.36	2004.2	1895.56	2325.65	1925.08	0.272806	0.0362252	0.405969	ZFYVE16	NC_037334.1	80568749	80620454	+	7801
novel.440	28.0536	13.623	31.1099	11.9604	11.6175	10.9996	6.3703	1.00702	11.5303	3.80196	12.0289	13.4505	17.894	8.03149	1.14925	0.0362856	0.406264	-	NC_037356.1	49689835	49690508	+	586
novel.265	453.174	374.634	748.861	604.995	362.254	367.988	120.126	119.835	302.67	459.087	551.479	215.208	485.318	294.734	0.719217	0.0362934	0.406264	-	NC_037342.1	65511754	65533169	+	10210
540610	776.87	442.749	663.308	884.07	688.6	453.985	534.195	593.133	472.742	376.394	409.908	571.646	651.597	493.003	0.402313	0.0363306	0.406446	CHCHD1	NC_037355.1	29679220	29680502	+	565
531898	19.4217	1.94615	0	0	2.11227	0	0	0	0	0	0	0	3.91336	0	4.4801	0.0363473	1	C9H6orf58	NC_037336.1	23751543	23764714	-	1377
513526	1022.88	1289.32	1138.85	1315.64	1828.17	1395.95	1163.94	1348.4	922.424	790.808	859.604	1158.66	1331.8	1040.64	0.356053	0.0363576	0.406514	SNRNP25	NC_037352.1	118663	120818	+	744
535122	337.722	348.361	381.097	384.725	335.851	360.988	495.063	366.554	369.93	458.136	479.306	385.26	358.124	425.708	-0.249949	0.0364001	0.406731	TMEM268	NC_037335.1	103800600	103825494	+	2357
104975666	19.4217	12.65	25.5546	11.9604	16.8982	11.9996	4.55021	0	7.68687	0.950491	2.7759	20.1757	16.4141	6.0232	1.44409	0.0364352	0.406731	LOC104975666	NC_037350.1	28631369	28641271	+	568
538491	161.848	107.038	204.437	103.656	179.543	179.994	218.41	232.621	171.033	338.375	106.41	320.89	156.086	231.29	-0.56798	0.0364657	0.406731	TMEM178A	NC_037338.1	21815539	22020613	+	2153
522311	53.9493	34.0576	9.99963	51.8282	31.684	28.999	36.4017	106.744	85.5164	43.7226	59.2192	38.43	35.0863	61.6723	-0.811309	0.0364699	0.406731	ITK	NC_037334.1	68871861	68934055	+	4380
112443415	93.8717	69.0883	99.9963	52.8249	57.0313	66.9978	12.7406	16.1123	41.3169	44.6731	59.2192	77.8207	73.3017	41.9805	0.803087	0.0365025	0.406731	LOC112443415	NC_037329.1	129160297	129175132	-	1699
522613	94.9507	51.5729	66.6642	119.604	77.0978	113.996	74.6235	75.5263	29.7866	52.277	32.3855	73.0169	87.3142	56.2693	0.634676	0.0365029	0.406731	PKMYT1	NC_037352.1	2380352	2391579	-	3138
281413	13719.3	16348.6	12382.9	15008.3	13375.9	18908.4	30297.1	13712.5	16978.4	18723.7	19510.9	16899.6	14957.2	19353.7	-0.371766	0.036572	0.407267	PNMT	NC_037346.1	40044842	40046528	+	1045
787258	6.47391	13.623	13.3328	15.9472	19.0104	11.9996	3.64017	10.0702	2.88257	0	3.7012	12.4897	13.3978	5.46397	1.30026	0.0366094	0.40745	FOXE3	NC_037330.1	98850503	98852477	-	1975
535288	333.407	216.022	278.878	185.386	343.244	135.995	397.688	670.673	310.357	444.83	237.802	208.483	248.822	378.306	-0.604727	0.0366524	0.407661	ZNRD1	NC_037350.1	28916743	28920655	-	1463
112442638	9.71087	1.94615	0	40.8646	2.11227	24.9992	1.82008	2.01403	1.92172	1.90098	9.253	3.843	13.2722	3.4588	1.94005	0.0366798	0.407661	LOC112442638	NC_037346.1	30966730	31023835	-	4110
112442624	332.328	446.641	356.653	462.467	433.015	406.986	465.942	611.259	580.358	427.721	529.272	394.868	406.348	501.57	-0.302993	0.0366914	0.407661	LOC112442624	NC_037346.1	24384953	24391004	+	4415
530874	308.59	395.068	461.094	430.573	436.184	406.986	536.925	643.484	416.052	447.681	455.248	497.668	406.416	499.509	-0.297339	0.0367142	0.407681	CLN8	NC_037354.1	1195807	1252036	+	3049
101902375	0	0	1.11107	0	0	0	0	7.04912	0	3.80196	5.5518	1.9215	0.185178	3.05406	-3.52122	0.036739	1	LOC101902375	NC_037331.1	105572004	105572701	+	589
539181	2.15797	0	0	0	0	1.99993	0	8.05613	2.88257	3.80196	5.5518	5.76449	0.692984	4.34283	-2.64886	0.0367461	0.407802	FOXB1	NC_037337.1	50212941	50215951	-	2733
101907941	567.546	535.191	485.537	430.573	514.338	521.982	274.833	246.719	362.244	436.275	521.869	489.982	509.195	388.654	0.389509	0.036803	0.4082	LOC101907941	NC_037333.1	21975783	21995850	+	7089
101906324	0	0	0	0	0	1.99993	5.46025	6.0421	1.92172	0	3.7012	1.9215	0.333322	3.17446	-3.09774	0.0368554	1	LOC101906324	NC_037350.1	44886766	44907122	-	8564
613296	3.23696	0	0	3.98679	0	0.999966	3.64017	4.02807	5.76515	2.85147	0	29.7832	1.37062	7.67801	-2.48226	0.0368657	0.408662	TCHH	NC_037330.1	18619543	18627074	+	5398
504724	1075.75	1211.48	1131.07	1221.95	1278.98	1506.95	1513.4	1681.72	1252	1338.29	1493.43	1457.46	1237.7	1456.05	-0.234171	0.0368929	0.408726	PIGT	NC_037340.1	73747821	73765086	+	7434
112445308	1.07899	1.94615	5.55535	1.99339	6.33681	3.99987	0	1.00702	0	0.950491	0	1.9215	3.48509	0.646501	2.44274	0.0369111	1	LOC112445308	NC_037357.1	86741965	86742071	-	107
112441880	23.7377	22.3807	32.221	11.9604	6.33681	14.9995	0	6.0421	4.80429	15.2079	14.8048	2.88225	18.606	7.29022	1.3501	0.0369167	0.408726	LOC112441880	NC_037343.1	79451581	79455995	-	2372
527884	582.652	648.067	634.421	538.216	651.635	634.979	827.228	924.441	690.857	663.442	653.262	643.702	614.995	733.822	-0.254726	0.0369429	0.408726	SLC52A2	NC_037341.1	578121	581451	-	2522
539402	26.9746	17.5153	8.88856	13.9538	19.0104	13.9995	5.46025	13.0912	9.60858	13.3069	6.4771	3.843	16.7237	8.63117	0.957962	0.0369649	0.408726	SPRY3	NC_037357.1	35443395	35453228	-	4376
510547	26041.3	25240.6	24218	23136.3	24859.3	28200.1	36945	40616	25598.2	28599.3	27292.7	25272.5	25282.6	30720.6	-0.281059	0.0369873	0.408726	RPL4	NC_037337.1	13357473	13362124	-	1389
510283	375.487	410.637	531.091	425.59	462.587	645.978	691.632	991.911	687.014	671.997	415.46	428.494	475.228	647.751	-0.446622	0.0369979	0.408726	TRMT61A	NC_037348.1	68166399	68172831	+	2038
107133260	3.23696	0	5.55535	3.98679	3.1684	0	0	0	0	0	0	0	2.65792	0	3.92038	0.0370067	1	LOC107133260	NC_037343.1	65693315	65704058	-	2827
515056	1001.3	917.609	984.408	863.14	1144.85	1395.95	1488.83	1873.05	1491.25	1433.34	1219.55	782.05	1051.21	1381.34	-0.39396	0.0370471	0.408812	BOP1	NC_037341.1	633867	652527	+	2569
516012	186.665	144.015	167.771	243.194	184.824	149.995	224.78	301.098	179.68	239.524	318.303	171.013	179.411	239.067	-0.414134	0.0370478	0.408812	CCDC134	NC_037332.1	112813766	112830898	+	3260
615202	275.141	311.384	289.989	291.035	296.774	289.99	434.09	466.249	312.279	285.147	307.2	360.281	292.386	360.874	-0.303218	0.0370841	0.408979	SMIM11A	NC_037328.1	1102879	1118312	-	679
515145	1258.1	1338.95	1226.62	1261.82	1161.75	1190.96	1572.55	1682.72	1444.17	1272.71	1423.11	1219.19	1239.7	1435.74	-0.211681	0.0372532	0.410089	EIF4A3	NC_037346.1	52468433	52480178	+	1496
504335	2902.47	2723.63	3449.87	2731.95	3290.92	2968.9	3653.82	4428.86	3066.1	3237.37	3723.41	3229.08	3011.29	3556.44	-0.240109	0.0372547	0.410089	TAPBP	NC_037350.1	7473583	7483259	-	2348
534290	439.147	408.691	487.76	433.563	431.959	441.985	647.95	669.666	501.568	477.146	449.696	458.277	440.518	534.051	-0.277907	0.0372618	0.410089	ANO10	NC_037349.1	15307508	15535485	-	2727
516555	5445.64	12141	11011.8	7348.65	10192.8	10553.6	7598.85	4139.85	8911.96	6793.16	8677.47	5249.53	9448.92	6895.14	0.454561	0.0372961	0.410089	TNS3	NC_037331.1	74774866	74997494	+	7494
280741	237.377	288.03	569.979	217.28	362.254	465.984	264.822	195.361	186.407	120.712	249.831	397.75	356.817	235.814	0.59717	0.0373026	0.410089	CA4	NC_037346.1	12804061	12811833	-	2306
511299	853.478	958.478	808.859	904.004	871.311	757.975	1063.84	863.013	973.349	945.738	1225.1	968.435	859.017	1006.58	-0.228779	0.0373115	0.410089	SETMAR	NC_037349.1	22014230	22025063	-	4214
112441522	6.47391	4.86537	13.3328	8.97027	14.7859	0	30.9414	19.1333	36.5126	15.2079	22.2072	1.9215	8.07138	20.9873	-1.38417	0.0373436	0.410209	LOC112441522	NC_037350.1	29054752	29055099	-	348
509920	395.988	380.472	497.759	340.87	422.454	497.983	564.226	763.319	484.273	503.76	467.277	426.573	422.588	534.904	-0.340036	0.0373838	0.410333	LSM7	NC_037334.1	21221678	21243937	+	513
novel.412	0	31.1384	6.66642	19.9339	31.684	18.9994	6.3703	1.00702	0	6.65343	0	13.4505	18.0704	4.58021	1.98056	0.0374107	0.410333	-	NC_037353.1	49386245	49388072	+	366
531139	1802.98	1829.38	2098.81	1708.34	1675.03	1821.94	1070.21	1119.8	1548.9	1692.82	1933.88	1445.93	1822.75	1468.59	0.311584	0.0374262	0.410333	USP40	NC_037330.1	113167915	113257493	-	6672
512684	346.354	375.607	423.317	343.86	483.71	491.984	249.352	265.852	304.592	354.533	381.224	397.75	410.805	325.55	0.335444	0.0374437	0.410333	LOC512684	NC_037345.1	64587434	64595267	-	4971
540982	410.015	403.826	945.52	703.668	623.119	310.99	417.709	388.708	436.23	366.889	403.431	424.651	566.19	406.27	0.478466	0.0374607	0.410333	GLE1	NC_037338.1	99065765	99091384	+	2437
novel.356	8.63188	6.81152	3.33321	8.97027	13.7298	10.9996	3.64017	3.02105	5.76515	2.85147	4.6265	2.88225	8.74604	3.79776	1.2041	0.0375376	0.410853	-	NC_037348.1	50926156	50947497	+	222
511896	318.301	322.088	387.763	381.735	372.816	459.985	452.291	492.431	502.529	453.384	430.265	368.928	373.781	449.971	-0.267405	0.0375505	0.410853	GTF2H3	NC_037344.1	52028901	52050228	-	2491
541008	2526.98	3144.98	4607.61	1768.14	2708.99	2763.91	2728.31	466.249	200.819	1222.33	1852.45	1776.42	2920.1	1374.43	1.08713	0.0375726	0.410863	PTK2B	NC_037335.1	74417327	74555613	+	4590
100140224	8.63188	4.86537	3.33321	4.98348	6.33681	1.99993	0	0	2.88257	1.90098	2.7759	0	5.02512	1.25991	1.98929	0.0376206	0.411156	LOC100140224	NC_037331.1	9012430	9014703	+	2274
540758	188.822	219.915	146.661	317.946	143.634	201.993	299.404	401.8	198.898	257.583	231.325	293.028	203.162	280.34	-0.46333	0.0376545	0.411295	FGF16	NC_037357.1	74909582	74917602	-	712
novel.389	37.7645	205.319	209.992	29.9009	105.613	48.9984	4.55021	0	67.2601	30.4157	54.5927	21.1365	106.265	29.6592	1.8408	0.0377481	0.411422	-	NC_037351.1	12228922	12231789	-	2846
517724	342.038	676.287	434.428	172.429	326.346	350.988	346.726	351.449	181.602	199.603	255.383	219.051	383.753	258.969	0.567538	0.0377745	0.411422	GSTT1	NC_037344.1	71318659	71326528	+	1420
511866	3.23696	6.81152	0	7.97358	15.842	2.9999	3.64017	51.3579	25.9432	21.8613	11.1036	1.9215	6.144	19.3046	-1.64722	0.0377863	0.411422	RAB9B	NC_037357.1	52595792	52605804	-	3831
512508	299.958	219.915	217.77	203.326	323.177	241.992	359.467	449.129	282.492	246.177	334.959	281.499	251.023	325.621	-0.375575	0.0378114	0.411422	MPHOSPH6	NC_037345.1	8717274	8729011	-	1078
404189	349.591	242.296	307.766	203.326	320.009	250.992	293.034	1040.25	201.78	610.215	283.142	279.578	278.997	451.333	-0.693888	0.037819	0.411422	NME1	NC_037346.1	35594367	35605493	-	1110
506187	110.057	119.688	116.662	134.554	151.027	128.996	80.9938	100.702	71.1035	91.2471	122.14	120.094	126.831	97.7132	0.376667	0.037828	0.411422	ACAP2	NC_037328.1	72150277	72264229	+	1593
506682	1196.6	1443.07	1453.28	1468.13	1253.63	1593.95	2185.92	2599.11	1771.82	1651	1658.14	1053.94	1401.44	1819.99	-0.376928	0.0378344	0.411422	FLAD1	NC_037330.1	15603902	15610030	-	1938
511468	62.5812	70.0614	26.6657	85.7159	81.3224	63.9979	84.6339	169.179	110.499	96.95	65.6963	73.0169	65.0574	99.9958	-0.617525	0.0378507	0.411422	NINJ1	NC_037335.1	84504860	84516153	-	1169
664639	8.63188	0	3.33321	2.99009	0	6.99977	0	0	1.92172	0	0	0	3.65916	0.320286	3.42201	0.0378663	1	TAS2R46	NC_037332.1	98588763	98589680	+	918
112444765	21.5797	15.5692	22.2214	6.97688	20.0666	8.9997	21.841	28.1965	24.0215	33.2672	24.0578	26.901	15.9022	26.3808	-0.736493	0.0378968	0.411422	LOC112444765	NC_037355.1	31048869	31053393	+	4384
513606	577.257	458.318	549.979	412.633	503.776	487.984	338.536	281.965	457.369	457.186	429.339	444.827	498.325	401.537	0.310966	0.0378993	0.411422	POLH	NC_037350.1	17114531	17143659	+	3438
510898	130.557	142.069	152.217	147.511	166.869	165.994	183.829	142.996	205.624	197.702	187.836	187.346	150.87	184.222	-0.288592	0.0379127	0.411422	DNAJC9	NC_037355.1	29288865	29293350	-	1183
282077	24608.4	11014.2	12494	11636.4	12349.4	12017.6	9550.89	13614.9	8249.93	10099	8271.26	12617.5	14020	10400.6	0.430821	0.0379206	0.411422	SPARC	NC_037334.1	62874464	62897210	-	2136
100296004	119487	108857	206953	85021.2	65577.5	126906	142657	44407.4	59805.7	74829.3	59765.1	93640.4	118800	79184.2	0.58525	0.0380046	0.411989	MYH6	NC_037337.1	21515113	21541925	+	5996
112442619	189.901	33.0845	62.2199	71.7622	54.919	50.9983	30.0314	28.1965	47.0821	53.2275	49.9662	57.6449	77.1476	44.3581	0.796853	0.0380153	0.411989	LOC112442619	NC_037346.1	22488483	22498006	-	5211
101902211	78.7659	83.6844	51.1092	47.8415	69.7049	74.9975	23.6611	25.1754	39.3952	56.0789	61.9951	59.5664	67.6839	44.312	0.611089	0.0381025	0.412703	LOC101902211	NC_037334.1	40376118	40390738	+	2403
101905730	5.39493	7.78459	17.7771	3.98679	9.50521	1.99993	0.910042	0	2.88257	3.80196	4.6265	2.88225	7.74143	2.51722	1.61065	0.0382012	0.41311	LOC101905730	NC_037329.1	7042186	7062890	+	661
107132977	171.559	195.588	166.66	128.574	194.329	178.994	130.136	67.4701	144.129	120.712	150.824	158.524	172.617	128.632	0.423466	0.0382366	0.41311	LOC107132977	NC_037339.1	17865688	17868656	-	1538
535171	1916.28	2548.48	2195.47	1606.68	1387.76	1725.94	1133	856.971	2051.43	1370.61	1630.38	1466.1	1896.77	1418.08	0.419576	0.038241	0.41311	MPP6	NC_037331.1	71167425	71303685	-	8767
504733	394.909	273.434	535.536	425.59	329.514	208.993	248.442	302.105	252.706	307.959	214.67	282.46	361.329	268.057	0.430325	0.038242	0.41311	TEC	NC_037333.1	66819043	66989125	-	3333
404170	2753.57	5042.47	3387.65	4114.36	4408.31	4017.87	3583.75	3857.88	3319.77	2885.69	2675.04	2619	3954.04	3156.85	0.32493	0.0382628	0.41311	PAICS	NC_037333.1	71796664	71844038	+	5785
515578	249.246	362.957	254.435	159.472	237.63	164.994	183.829	212.481	154.698	160.633	158.226	195.032	238.122	177.483	0.424322	0.0382679	0.41311	LOC515578	NC_037351.1	506413	538791	-	2474
107131494	44.2384	39.896	65.5531	76.7457	36.9647	51.9983	61.8829	104.73	63.4166	64.6334	84.2023	71.0954	52.566	74.9934	-0.511872	0.0383642	0.413803	LOC107131494	NC_037346.1	11970996	11971389	+	394
522419	637.68	1046.05	733.306	927.925	427.735	828.972	505.983	228.593	613.028	336.474	549.628	859.87	766.945	515.596	0.572936	0.0383747	0.413803	ERBB4	NC_037329.1	99217844	100507945	-	10647
518785	740.184	787.217	737.75	713.635	681.207	668.978	487.783	416.905	598.615	637.779	666.216	730.169	721.495	589.578	0.291174	0.0384156	0.413867	ATAD2B	NC_037338.1	75090653	75213881	+	10147
513877	454.253	443.722	451.094	337.88	382.321	332.989	433.18	398.779	550.572	522.77	543.151	468.845	400.376	486.216	-0.280826	0.0384577	0.413867	SRBD1	NC_037338.1	27806038	28050614	-	4143
788252	695.946	263.703	483.315	275.088	576.65	433.985	173.818	153.067	222.919	452.434	291.47	465.002	454.781	293.118	0.633347	0.0384598	0.413867	ADGRL1	NC_037334.1	11510479	11560787	+	8188
100139061	84.1609	97.3074	109.996	17.9405	65.4803	3.99987	19.1109	12.0842	14.4129	23.7623	72.1734	19.215	63.1475	26.7931	1.23492	0.0384873	0.413867	LOC100139061	NC_037347.1	70032349	70038569	-	3485
281295	50708	74875.1	61808.8	80581.9	62874.9	76948.4	50258.9	49015.5	64349.6	58246.1	61974.8	54376.5	67966.2	56370.2	0.269889	0.0384873	0.413867	MAP4	NC_037349.1	51758288	51909952	+	9530
617650	309.669	297.761	266.657	244.191	273.539	171.994	273.013	404.821	280.571	368.79	292.395	376.614	260.635	332.7	-0.352163	0.038538	0.413916	GCHFR	NC_037337.1	36312211	36320964	+	5859
512584	893.4	997.401	899.966	902.011	938.904	1157.96	1161.21	1339.33	1123.24	1069.3	1127.94	961.71	964.941	1130.46	-0.22808	0.0385405	0.413916	SNRPA1	NC_037348.1	29153369	29166386	+	1138
537598	1563.45	1396.36	1527.72	1196.04	1281.09	1244.96	1704.51	1060.39	1406.7	1759.36	2101.36	2872.64	1368.27	1817.49	-0.40971	0.0385559	0.413916	MAPK8IP3	NC_037352.1	1305496	1349468	+	5855
508733	1101.64	1132.66	1036.63	1257.83	1036.07	1065.96	1687.22	2002.96	1184.74	1113.98	1171.43	1169.23	1105.13	1388.26	-0.328906	0.0386935	0.415141	WDR83OS	NC_037334.1	12824433	12837541	+	654
509093	511.439	702.56	584.423	627.919	874.479	793.973	496.883	553.859	577.476	580.75	596.819	549.548	682.466	559.222	0.28763	0.0387129	0.415141	TBC1D12	NC_037353.1	15877144	15996458	+	6394
528288	67.9761	19.4615	44.4428	148.508	44.3577	72.9976	104.655	177.235	112.42	64.6334	102.708	122.976	66.2906	114.105	-0.782435	0.0387981	0.415629	GIMAP6	NC_037331.1	113262108	113268375	-	2567
781149	636.602	1172.55	1082.18	1378.43	892.434	1113.96	1080.22	1079.52	1635.38	1342.09	1610.02	1393.09	1046.03	1356.72	-0.375033	0.0388012	0.415629	AFF1	NC_037333.1	101852647	102047958	+	7918
533438	347.433	387.284	303.322	286.052	320.009	342.988	371.297	374.61	369.93	379.246	413.609	415.044	331.181	387.289	-0.225373	0.0389375	0.416825	TFB1M	NC_037336.1	91865417	91932613	-	2656
novel.506	72.292	19.4615	63.331	48.8381	42.2454	34.9988	29.1213	12.0842	22.0997	51.3265	29.6096	13.4505	46.8611	26.282	0.830534	0.0389558	0.416825	-	NW_020191629.1	144576	147480	+	430
539869	6299.12	7417.75	7271.95	5166.88	4420.98	5378.82	5361.06	3203.32	4394	4103.27	5426.89	5689.56	5992.58	4696.35	0.351599	0.0389879	0.416834	DCUN1D1	NC_037328.1	84042262	84078267	+	4950
513208	528.703	511.837	613.31	569.114	647.411	609.98	741.684	843.88	585.163	640.631	653.262	656.192	580.059	686.802	-0.243725	0.0389997	0.416834	WDR61	NC_037348.1	30671477	30690656	-	1297
493998	28.0536	19.4615	1.11107	2.99009	4.22454	3.99987	28.2113	10.0702	77.8295	15.2079	11.1036	22.0972	9.97345	27.4199	-1.45877	0.0391215	0.417907	CRABP2	NC_037330.1	14125444	14130428	+	430
781298	208.244	213.103	244.435	240.204	331.626	194.993	267.552	408.849	239.254	294.652	239.653	486.139	238.768	322.683	-0.434415	0.0393219	0.419692	LOC781298	NC_037346.1	6148653	6172837	+	2179
530358	1605.53	1559.84	1529.94	1406.34	1625.39	1816.94	1193.07	1094.63	1467.23	1626.29	1426.81	1262.42	1590.66	1345.07	0.241888	0.0393403	0.419692	KLF3	NC_037333.1	57942693	57978356	+	5565
529859	1310.97	1651.31	1767.71	1675.45	1554.63	1851.94	1046.55	952.638	1749.72	1395.32	1470.3	1258.58	1635.33	1312.19	0.317616	0.0393743	0.419692	EPG5	NC_037351.1	45584181	45716245	-	13254
509328	335.565	462.21	456.65	303.993	324.233	344.988	286.663	235.642	327.653	275.642	342.361	320.89	371.273	298.142	0.316104	0.039392	0.419692	CSGALNACT2	NC_037355.1	13532549	13584917	+	5025
100297073	21.5797	17.5153	24.4435	26.9108	30.6279	21.9993	21.841	30.2105	42.2778	55.1285	31.4602	39.3907	23.8461	36.7181	-0.623377	0.0394225	0.419692	BEAN1	NC_037345.1	34194600	34233186	+	3891
112443016	1548.34	2735.31	2481.02	1801.03	2549.51	2658.91	2164.08	1980.8	2002.43	1647.2	1556.36	1616.94	2295.69	1827.97	0.328731	0.0394445	0.419692	UBE2QL1	NC_037347.1	66694144	66751532	-	2221
101906267	9.71087	18.4884	4.44428	13.9538	21.1227	22.9992	3.64017	6.0421	4.80429	8.55442	1.8506	15.372	15.1199	6.71059	1.17816	0.0394496	0.419692	LOC101906267	NC_037335.1	102215391	102216280	-	653
515204	217.955	138.177	156.661	161.465	165.813	176.994	155.617	265.852	198.898	249.029	227.624	197.914	169.511	215.822	-0.348491	0.0394804	0.419692	SP110	NC_037329.1	118183281	118232904	-	2823
515809	242.772	167.369	198.881	184.389	230.237	235.992	242.981	276.93	250.784	316.513	231.325	230.58	209.94	258.186	-0.298852	0.0394833	0.419692	GALNS	NC_037345.1	14016346	14032348	-	2443
510532	288.089	293.868	395.541	313.96	388.658	267.991	355.826	489.41	365.126	673.898	393.253	303.597	324.684	430.185	-0.406175	0.0395264	0.419734	PARP9	NC_037328.1	66958506	66988365	-	3608
614279	670.05	897.175	879.967	912.974	762.529	1059.96	1346.86	1352.42	1226.06	912.471	879.961	835.852	863.777	1092.27	-0.338389	0.0395306	0.419734	ZNF706	NC_037341.1	63150498	63161176	+	3584
536513	6.47391	7.78459	14.4439	6.97688	17.9543	0	0.910042	0	1.92172	8.55442	1.8506	0.960749	8.93893	2.36625	1.91246	0.0395685	0.41985	LRRC52	NC_037330.1	3394156	3416012	-	963
100848869	118.688	240.349	157.772	155.485	137.298	217.993	131.046	116.814	129.716	108.356	149.899	141.23	171.264	129.51	0.404258	0.0395921	0.41985	LOC100848869	NC_037336.1	28083540	28116203	+	4020
100298420	3.23696	1.94615	6.66642	1.99339	6.33681	1.99993	4.55021	10.0702	6.72601	19.0098	2.7759	14.4112	3.69661	9.59056	-1.38521	0.0396442	0.41985	MROH5	NC_037341.1	2482507	2552255	+	7095
317655	2644.59	2346.08	2225.47	1880.77	1631.73	1835.94	1430.59	1455.14	2065.85	1860.11	1878.36	1480.51	2094.1	1695.09	0.304904	0.0396494	0.41985	MYH10	NC_037346.1	28061491	28183071	-	7987
525243	22.6587	8.75767	14.4439	16.9438	10.5613	27.9991	10.0105	6.0421	3.84343	9.50491	15.7301	5.76449	16.8941	8.48258	0.989552	0.0396497	0.41985	WSCD2	NC_037344.1	64603745	64737164	-	5052
513057	6331.49	5516.36	5107.59	5214.72	5384.17	4697.84	7018.25	7394.52	5492.27	5881.64	5261.26	7188.32	5375.36	6372.71	-0.245546	0.0396822	0.419965	PLCD3	NC_037346.1	44781286	44802191	-	3198
536811	2764.36	5773.25	3969.85	5212.72	3975.29	6003.8	4007.83	3192.24	3309.2	2784.94	4174.03	3866.05	4616.55	3555.71	0.37672	0.0397419	0.420267	JPH1	NC_037341.1	37502881	37595438	-	5226
514665	49.6333	12.65	12.2218	0	17.9543	3.99987	85.544	14.0982	10.5694	50.376	22.2072	85.5067	16.0765	44.7169	-1.47933	0.0397559	0.420267	SYPL2	NC_037330.1	33968204	33981459	-	2128
281363	88.4768	39.896	34.4432	27.9075	30.6279	26.9991	10.0105	9.06315	17.2954	37.0691	37.9373	21.1365	41.3918	22.0853	0.903792	0.0397758	0.420267	NT5E	NC_037336.1	63953756	64026731	-	3554
574056	15.1058	0	8.88856	15.9472	7.39294	7.99973	31.8515	12.0842	21.1389	13.3069	14.8048	26.901	9.22236	20.0145	-1.12233	0.0398063	0.420361	TNFSF8	NC_037335.1	104084879	104113971	-	2354
518910	783.344	917.609	1243.29	754.5	1101.55	780.974	879.101	809.641	839.79	490.453	719.884	581.253	930.21	720.02	0.369302	0.0398471	0.420481	ZBTB5	NC_037335.1	61565475	61594280	-	6173
506420	2317.66	1838.14	1677.71	2410.01	1788.04	1867.94	2566.32	3564.84	2319.51	1796.43	2165.2	2595.94	1983.25	2501.37	-0.334763	0.0398611	0.420481	HIGD2A	NC_037334.1	37856220	37857203	+	608
513032	256.799	60.3306	137.773	164.455	147.859	114.996	49.1423	107.751	69.1818	60.8314	93.4553	165.249	147.035	90.9351	0.693116	0.0399033	0.420698	N4BP3	NC_037334.1	39210669	39222836	+	5884
787397	71.2131	82.7113	112.218	88.706	96.1083	74.9975	38.2218	29.2035	66.2992	94.0986	55.518	73.0169	87.659	59.393	0.560683	0.0399481	0.420907	LOC787397	NC_037345.1	47653405	47675057	+	2166
493722	25620.5	37923.6	33684.3	35034.9	30415.6	38667.7	25825.2	23994.2	33268.8	25044.5	31454.7	28103.8	33557.8	27948.5	0.263881	0.039972	0.420907	QKI	NC_037336.1	98820659	98980967	+	13141
282867	325.854	177.1	291.1	291.035	149.971	281.991	505.073	390.722	305.553	377.345	196.164	353.556	252.842	354.735	-0.488804	0.0399883	0.420907	SLC2A8	NC_037338.1	98149418	98158448	+	2001
444866	211.481	263.703	257.768	263.128	289.381	329.989	213.86	208.452	194.093	231.92	275.739	180.621	269.242	217.448	0.308319	0.0400743	0.421431	ZNF470	NC_037345.1	63864037	63872963	-	2342
617723	134.873	151.8	181.104	226.25	214.395	132.996	210.22	271.895	184.485	227.167	175.807	317.047	173.57	231.103	-0.412702	0.0401029	0.421431	CRIPT	NC_037338.1	29060635	29071529	+	999
509882	116.53	55.4652	85.5524	44.8514	53.8629	50.9983	29.1213	34.2386	33.63	62.7324	41.6385	60.5272	67.8768	43.648	0.635061	0.0401031	0.421431	DLG3	NC_037357.1	79947017	80000641	-	5156
281361	0	0	3.33321	3.98679	7.39294	1.99993	0	0	0	0	0	0.960749	2.78548	0.160125	3.50923	0.0401818	1	NRG1	NC_037354.1	28421076	28655095	+	11042
112445772	7.5529	14.5961	1.11107	6.97688	5.28067	5.9998	9.10042	0	15.3737	9.50491	12.0289	89.3497	6.91957	22.5596	-1.70063	0.0401858	0.421797	LOC112445772	NW_020192147.1	72822	79529	+	4784
novel.399	49.6333	45.7345	31.1099	32.891	40.1331	37.9987	57.3327	55.3859	62.4558	38.0196	52.7421	63.4094	39.5834	54.8909	-0.47102	0.0401901	0.421797	-	NC_037352.1	3800485	3802576	-	1181
521867	29.1326	12.65	13.3328	2.99009	9.50521	3.99987	46.4121	0	24.0215	7.60393	7.4024	263.245	11.9351	58.1142	-2.28496	0.0402145	0.421797	MACC1	NC_037331.1	28788435	29109424	-	7101
517544	3062.16	3450.52	3467.65	3483.46	3204.31	3387.89	2414.34	2229.53	3296.7	3043.47	3073.85	3031.16	3342.66	2848.18	0.230956	0.040225	0.421797	UBE4A	NC_037342.1	29039731	29081828	+	5773
538455	502.807	270.515	419.984	376.751	363.31	297.99	534.195	585.077	397.795	452.434	416.385	446.748	371.893	472.106	-0.344867	0.0403206	0.422388	ZNF414	NC_037334.1	17112595	17116261	-	1392
107132189	11.8688	19.4615	5.55535	1.99339	1.05613	0.999966	1.82008	0	0	3.80196	0	2.88225	6.82253	1.41738	2.26495	0.0403249	0.422388	LOC107132189	NC_037328.1	72308132	72308442	-	311
534815	733.71	903.986	726.639	811.311	917.781	768.974	707.103	658.589	834.025	640.631	684.722	628.33	810.4	692.233	0.227579	0.0404131	0.422399	PIK3C3	NC_037351.1	13877871	14042384	-	3156
525117	0	7.78459	2.22214	3.98679	2.11227	0	11.8305	0	10.5694	10.4554	7.4024	19.215	2.6843	9.91213	-1.87497	0.0404236	0.422399	DNASE2B	NC_037330.1	59681735	59700078	-	1737
508774	188.822	194.615	184.438	216.283	182.711	213.993	146.517	154.074	178.72	161.583	180.434	170.053	196.81	165.23	0.253107	0.0404263	0.422399	GDAP2	NC_037330.1	25289416	25354119	+	2260
540142	387.356	459.291	976.63	265.121	508.001	603.98	351.276	270.887	424.699	422.018	352.539	416.965	533.396	373.064	0.515356	0.0404326	0.422399	FOXS1	NC_037340.1	61378625	61379933	-	1309
539422	5.39493	1.94615	8.88856	4.98348	0	7.99973	0	1.00702	1.92172	0	2.7759	0	4.86881	0.950772	2.35398	0.0404509	0.422399	BARX1	NC_037335.1	85252025	85255706	-	1450
407103	4.31594	129.419	96.663	139.538	46.4699	93.9968	44.5921	8.05613	62.4558	34.2177	62.9204	12.4897	85.067	37.4553	1.18312	0.0404566	0.422399	TRPC5	NC_037357.1	59975310	60163751	-	2925
512018	168.322	105.092	72.2195	147.511	107.726	54.9982	196.569	183.277	133.559	163.484	123.065	144.112	109.311	157.345	-0.525541	0.0405238	0.422412	BOC	NC_037328.1	57943521	58023212	+	6461
407174	695.946	480.699	307.766	262.131	312.616	249.992	330.345	111.779	263.275	290.85	333.108	194.071	384.858	253.905	0.5995	0.0405353	0.422412	SLC6A17	NC_037330.1	33226161	33281700	-	6423
112448083	8.63188	7.78459	6.66642	4.98348	20.0666	16.9994	12.7406	9.06315	4.80429	15.2079	23.1325	103.761	10.8554	28.1182	-1.37294	0.0405578	0.422412	LOC112448083	NC_037336.1	91374157	91380694	-	2165
616582	0	0	3.33321	1.99339	12.6736	2.9999	6.3703	12.0842	9.60858	11.4059	7.4024	15.372	3.50002	10.3739	-1.57314	0.0405671	0.422412	AJAP1	NC_037343.1	48572099	48653020	-	1446
280712	995.904	225.753	342.209	252.164	383.377	199.993	170.178	233.628	204.663	360.236	250.756	264.206	399.9	247.278	0.693143	0.040581	0.422412	ADA	NC_037340.1	73028616	73052220	-	1774
614974	4.31594	1.94615	4.44428	3.98679	0	0	8.19038	17.1193	7.68687	1.90098	16.6554	0.960749	2.44886	8.75228	-1.84413	0.0405885	0.422412	HIST2H2AB	NC_037330.1	20724127	20724608	+	482
541260	2.15797	2.91922	0	0	6.33681	0	7.28034	19.1333	13.452	5.70294	5.5518	0	1.90233	8.52007	-2.1629	0.0406284	0.422601	VGLL2	NC_037336.1	33499510	33507296	-	2803
517354	868.583	542.002	623.31	649.846	767.81	519.983	678.891	1574.97	675.483	1626.29	529.272	736.894	661.922	970.301	-0.551755	0.0407217	0.423285	CX3CL1	NC_037345.1	25382946	25395289	+	3691
529231	248.167	374.634	348.876	380.738	397.107	294.99	599.718	545.803	390.108	359.285	328.482	420.808	340.752	440.701	-0.37085	0.040749	0.423285	THOC3	NC_037337.1	5186072	5197306	+	1519
504242	4402.26	4351.59	4019.85	4531.98	4134.77	4056.86	5918	5691.66	4954.19	4908.33	3850.17	4564.52	4249.55	4981.15	-0.229136	0.0407596	0.423285	HDAC5	NC_037346.1	43913857	43951116	-	4097
505901	19.4217	15.5692	12.2218	12.9571	10.5613	11.9996	46.4121	26.1824	22.0997	18.0593	19.4313	12.4897	13.7884	24.1124	-0.808169	0.0408409	0.423902	PRKCQ	NC_037340.1	16947500	17100097	+	3478
532332	131.636	90.4959	103.329	87.7093	110.894	77.9974	80.9938	69.4842	75.9078	71.2868	90.6794	75.8992	100.344	77.3752	0.372328	0.0408871	0.424038	NEK8	NC_037346.1	20153045	20164399	+	3045
510991	182.349	180.992	347.765	172.429	161.589	214.993	244.801	434.024	186.407	374.493	205.417	351.634	210.019	299.463	-0.512183	0.0409221	0.424038	PARP10	NC_037341.1	806245	839740	+	3396
520406	23.7377	20.4346	24.4435	12.9571	27.4595	7.99973	20.0209	37.2596	22.0997	41.8216	37.9373	34.587	19.5053	32.2877	-0.730653	0.0409305	0.424038	CRB1	NC_037343.1	76188124	76401805	+	4235
540995	0	0	0	0	0	0	2.73013	1.00702	0	1.90098	0	12.4897	0	3.02131	-3.98825	0.0409377	1	ST6GALNAC5	NC_037330.1	67605888	67814273	-	1727
781056	110.057	19.4615	35.5542	90.6994	51.7506	48.9984	57.3327	58.407	165.268	124.514	111.036	96.0749	59.4201	102.105	-0.781672	0.0409414	0.424038	GPR174	NC_037357.1	73131931	73171533	-	6308
286869	63.6602	11.6769	36.6653	15.9472	31.684	18.9994	10.0105	6.0421	16.3346	14.2574	18.506	25.9402	29.7721	15.1818	0.967211	0.0410081	0.424302	CHI3L1	NC_037343.1	968434	978542	-	1750
539950	15438.1	15876.7	15592.7	14245.8	15983.5	16101.5	11826.9	9141.7	13231	13920.9	15655.2	14414.1	15539.7	13031.6	0.253928	0.0410178	0.424302	HNRNPU	NC_037343.1	32404291	32424000	+	13169
510873	134.873	180.019	98.8852	165.452	154.196	176.994	192.929	210.466	177.759	176.791	191.537	195.993	151.736	190.913	-0.329045	0.0410392	0.424302	TCF21	NC_037336.1	72066865	72069838	+	1246
281373	5243.87	6228.65	5450.91	5075.18	5883.73	5757.81	7442.32	6979.63	6440.63	6105	6404	5371.55	5606.69	6457.19	-0.203741	0.0410544	0.424302	P4HB	NC_037346.1	51034603	51044546	+	2317
100139508	2877.65	5094.04	5049.81	4085.46	3897.14	4215.86	2439.82	2504.45	4173.97	3135.67	4167.55	3213.71	4203.33	3272.53	0.36113	0.0410921	0.424465	NAV2	NC_037356.1	24801020	25224981	-	12801
617742	6.47391	2.91922	0	0	2.11227	3.99987	0	0	0	0	0	0	2.58421	0	3.88354	0.0411365	1	SDCBP2	NC_037340.1	59795076	59814239	+	1538
112443139	77.687	23.3538	72.2195	74.7523	81.3224	48.9984	20.0209	0	39.3952	69.3858	24.0578	15.372	63.0555	28.0386	1.16791	0.0411593	0.424933	LOC112443139	NC_037348.1	29265893	29308614	+	2046
539429	10.7899	0	1.11107	0.996697	6.33681	10.9996	19.1109	23.1614	4.80429	23.7623	5.5518	11.529	5.03901	14.6533	-1.54204	0.0412217	0.425231	GALR1	NC_037351.1	2145784	2156850	-	1050
784914	1157.75	906.905	1034.41	1051.52	893.49	994.967	617.009	616.294	815.769	993.263	823.517	1020.32	1006.51	814.361	0.305517	0.041232	0.425231	LOC784914	NC_037344.1	44006739	44072078	+	11874
104973774	11.8688	0	1.11107	0	2.11227	1.99993	0	0	0	0	0	0	2.84869	0	4.02055	0.0413024	1	LOC104973774	NC_037340.1	38184621	38189974	-	915
783106	91.7138	42.8153	38.8874	57.8084	55.9751	55.9981	91.0042	123.863	71.1035	63.6829	97.1565	55.7234	57.1997	83.7556	-0.550469	0.0413357	0.426063	LOC783106	NC_037342.1	19947887	19949331	+	1353
100298347	206.086	439.83	444.428	451.504	441.464	516.983	382.218	210.466	216.193	310.81	312.752	389.103	416.716	303.59	0.456873	0.0413566	0.426063	KAZN	NC_037343.1	52385883	52910769	-	7866
100137749	0	0	0	0	0	0	1.82008	0	1.92172	0	0	20.1757	0	3.98625	-4.38805	0.0413613	1	COL19A1	NC_037336.1	8866189	9294638	+	6226
535781	1749.04	2696.39	1869.93	1862.83	1750.02	2005.93	1199.44	919.406	2047.59	1292.67	1917.22	1703.41	1989.02	1513.29	0.394399	0.0414028	0.426093	CCDC186	NC_037353.1	34587676	34634133	-	8930
522921	474.754	615.956	565.534	481.405	397.107	508.983	538.745	735.122	687.014	595.958	556.105	570.685	507.29	613.938	-0.274814	0.0414093	0.426093	HBEGF	NC_037334.1	51533600	51544783	-	1602
282013	650.628	355.172	612.199	531.239	592.492	532.982	735.314	1012.05	639.932	760.393	408.057	800.304	545.785	726.009	-0.411789	0.0414599	0.426093	PSMB8	NC_037350.1	7173032	7177044	-	1555
511683	75.529	45.7345	48.8871	20.9306	45.4138	58.998	27.3013	36.2526	27.8649	41.8216	34.2361	24.0187	49.2488	31.9159	0.624714	0.0414859	0.426093	LOC511683	NC_037345.1	36235692	36240623	+	4932
100335268	39.9225	25.2999	12.2218	32.891	33.7963	20.9993	80.9938	58.407	43.2386	41.8216	28.6843	24.0187	27.5218	46.194	-0.746971	0.0414927	0.426093	LOC100335268	NC_037335.1	72442336	72443698	-	752
506426	1263.49	1176.45	969.964	1015.63	1271.59	1128.96	947.354	1001.98	1093.46	905.818	1021.53	940.573	1137.68	985.119	0.207785	0.0415148	0.426093	CRYZL1	NC_037328.1	1909488	1943320	+	1638
535668	4861.91	4430.41	4994.26	4325.66	4956.44	4763.84	6342.08	6855.77	4894.61	5292.33	5004.02	4809.51	4722.09	5533.06	-0.228672	0.0415222	0.426093	RPS13	NC_037342.1	35408334	35411055	+	525
100335242	940.875	1620.17	1364.39	1191.05	1470.14	1857.94	1049.28	928.469	1142.46	997.065	1535.07	916.554	1407.43	1094.82	0.362399	0.0415352	0.426093	ZNF654	NC_037328.1	36063775	36150217	+	7363
767936	61.5022	22.3807	46.6649	46.8448	29.5718	58.998	62.7929	85.5964	45.1603	72.2373	48.1156	89.3497	44.3271	67.2087	-0.601009	0.0416478	0.426451	P2RY14	NC_037328.1	116814055	116880518	+	3989
515193	2864.71	3192.66	3046.55	3254.22	3028.99	3189.89	2499.89	2206.37	2715.39	2997.85	3016.48	2775.6	3096.17	2701.93	0.196486	0.0416484	0.426451	SLTM	NC_037337.1	51347938	51391854	+	4172
515363	3675.02	3410.63	3145.44	3678.81	3852.78	3725.88	4837.78	5480.18	4070.2	3854.24	3644.76	3655.65	3581.43	4257.14	-0.249298	0.0416554	0.426451	PHB2	NC_037332.1	103493143	103497686	+	1277
614690	8.63188	3.8923	23.3325	17.9405	11.6175	5.9998	9.10042	49.3438	22.0997	32.3167	26.8337	10.5682	11.9024	25.0438	-1.07611	0.041658	0.426451	RBP7	NC_037343.1	43542536	43563413	-	664
768047	455.332	477.779	573.312	682.737	581.93	526.982	529.645	321.238	467.938	493.305	465.426	388.143	549.679	444.282	0.306732	0.0417667	0.426879	HAVCR2	NC_037334.1	68781847	68801885	-	4590
112445394	1.07899	7.78459	5.55535	0.996697	1.05613	0	0.910042	6.0421	7.68687	9.50491	17.5807	13.4505	2.74529	9.19585	-1.74271	0.0417788	0.426879	LOC112445394	NW_020190208.1	34469	51588	+	387
512078	605.311	552.706	629.976	576.091	601.997	522.982	696.182	551.845	662.992	671.046	805.011	680.21	581.511	677.881	-0.22195	0.0418129	0.426879	AP4B1	NC_037330.1	29479352	29491851	+	5277
538670	825.424	552.706	258.879	466.454	588.267	886.97	237.521	183.277	384.343	434.374	656.038	427.533	596.45	387.181	0.623344	0.0418283	0.426879	FAM151A	NC_037330.1	91637648	91663387	+	1968
519188	34.5275	20.4346	1.11107	13.9538	2.11227	22.9992	5.46025	0	8.64772	6.65343	8.3277	0.960749	15.8564	5.00831	1.66017	0.0418303	0.426879	KCNK3	NC_037338.1	72842946	72879528	-	1347
789613	1467.42	1374.95	1329.95	1274.78	1223	1406.95	1569.82	1456.15	1306.77	1493.22	1689.6	1785.07	1346.18	1550.1	-0.203569	0.0418319	0.426879	SMARCD2	NC_037346.1	48082271	48099877	-	2835
101907127	0	0	0	0	0	0	3.64017	0	2.88257	5.70294	0	3.843	0	2.67811	-3.81538	0.041854	1	LOC101907127	NC_037343.1	43848189	43850124	+	1340
541204	2177.39	3025.29	2883.23	2805.7	2603.37	3738.87	1844.66	1797.52	2415.6	2441.81	2686.15	2708.35	2872.31	2315.68	0.310818	0.0419031	0.427381	ATF7	NC_037332.1	26419396	26514716	+	7757
535372	11786.8	17369.4	14895	18670.1	16884.4	16520.4	13804.4	11206.1	18154.5	9168.43	12600.7	11309.9	16021	12707.3	0.334312	0.0419428	0.427508	SGCB	NC_037333.1	67878832	67905909	-	4343
508577	515.755	394.095	541.091	425.59	486.878	411.986	141.057	137.961	309.396	440.077	467.277	381.417	462.566	312.864	0.56382	0.0419597	0.427508	MSS51	NC_037355.1	29413416	29425910	-	5004
613472	174.796	124.554	94.4409	137.544	74.9856	126.996	101.925	166.158	174.876	211.009	205.417	155.641	122.219	169.171	-0.468485	0.0420127	0.427824	GDAP1	NC_037341.1	37626569	37645629	+	4014
280678	1514.9	262.73	521.092	221.267	524.899	441.985	1686.31	362.526	954.132	865.897	886.438	3001.38	581.145	1292.78	-1.15364	0.0420899	0.428329	C4A	NC_037350.1	27372094	27386921	-	5557
112448933	21.5797	19.4615	11.1107	29.9009	31.684	16.9994	10.9205	7.04912	3.84343	14.2574	21.2819	12.4897	21.7894	11.6403	0.902441	0.0421065	0.428329	LOC112448933	NC_037338.1	48729800	48729935	-	136
614849	1460.95	1489.78	1539.94	1476.11	1602.16	1619.95	2174.09	2441.01	1715.13	1479.91	1615.57	1641.92	1531.48	1844.61	-0.268326	0.0421416	0.428461	LAMTOR1	NC_037342.1	51729851	51736203	-	1057
768314	227.666	235.484	179.993	179.405	254.528	237.992	273.013	285.993	266.158	254.731	236.877	265.167	219.178	263.656	-0.265935	0.0421645	0.42847	GPATCH4	NC_037330.1	14232874	14240974	+	1976
788724	99.2667	100.227	136.662	82.7258	95.0521	83.9972	187.469	187.305	102.812	141.623	112.887	91.2712	99.655	137.228	-0.462677	0.042202	0.428599	LOC788724	NC_037330.1	22479778	22480323	+	546
528498	1023.96	1608.49	1283.29	1235.9	1112.11	1213.96	891.841	844.887	1227.02	957.144	1096.48	1137.53	1246.28	1025.82	0.281007	0.0422214	0.428599	JMY	NC_037337.1	10305710	10387185	+	8814
101904705	63.6602	69.0883	85.5524	56.8117	66.5365	56.9981	81.9038	101.709	73.0252	63.6829	99.0071	113.368	66.4412	88.7827	-0.419347	0.0423797	0.429803	LOC101904705	NC_037349.1	59113196	59114010	+	684
112446663	747.737	361.984	416.651	386.718	442.52	547.982	169.268	144.003	217.154	372.592	560.732	427.533	483.932	315.214	0.618183	0.0423843	0.429803	LOC112446663	NC_037332.1	25672646	25693196	-	5087
novel.28	31.2906	92.4421	26.6657	18.9372	44.3577	0	347.636	23.1614	119.146	31.3662	258.159	28.8225	35.6155	134.715	-1.9192	0.0424489	0.429912	-	NC_037329.1	120754122	120761190	+	5446
531676	1620.64	2005.51	1945.48	1784.09	1743.68	2019.93	2276.02	2314.12	1961.11	2317.3	2057.87	1853.28	1853.22	2129.95	-0.200689	0.042461	0.429912	KDELR2	NC_037352.1	38325862	38342141	-	1784
617515	1194.44	1805.05	1742.16	1195.04	1319.11	1325.96	1496.11	1769.33	1951.5	1787.87	1552.65	1835.03	1430.29	1732.08	-0.276141	0.0424615	0.429912	FAM198B	NC_037344.1	40795189	40809657	+	2275
504418	352.828	412.584	369.986	407.649	386.545	426.986	463.211	490.417	421.817	459.087	400.655	485.178	392.763	453.394	-0.206188	0.0425168	0.430024	SLC25A19	NC_037346.1	56205905	56217714	+	3003
616283	290.247	236.457	303.322	298.012	304.167	397.987	256.632	300.091	278.649	202.455	229.474	179.66	305.032	241.16	0.339217	0.0425216	0.430024	LIN7B	NC_037345.1	55626945	55630621	+	1116
504513	172.638	100.227	88.8856	141.531	173.206	128.996	173.818	129.905	187.367	280.395	166.554	167.17	134.247	184.202	-0.456823	0.0425579	0.430024	SH3D21	NC_037330.1	109537600	109551436	-	2212
528265	5369.03	6040.85	6597.53	6536.34	5958.71	6267.79	7935.57	9251.46	6452.16	7852.95	6006.12	6227.57	6128.37	7287.64	-0.249923	0.0425613	0.430024	SNX3	NC_037336.1	41870929	41918141	+	1295
281400	14484.3	13782.6	12331.8	11782	13248.2	12899.6	12543.1	13666.2	11517.8	8885.19	10331.9	8739.93	13088.1	10947.4	0.257674	0.0425897	0.430088	PHYH	NC_037340.1	27975606	27996313	-	1372
767839	203.928	198.507	241.102	347.847	284.1	271.991	313.965	452.151	323.809	257.583	312.752	327.615	257.913	331.312	-0.360666	0.0426188	0.430157	LRFN3	NC_037345.1	46629617	46637139	+	4205
novel.203	47.4754	35.0307	89.9966	58.8051	29.5718	42.9986	21.841	0	24.0215	18.0593	39.7879	41.3122	50.6464	24.1703	1.06492	0.0426584	0.430333	-	NC_037338.1	69458731	69465244	-	1173
538173	1300.18	1941.28	1594.38	2484.77	1889.42	2314.92	3051.37	3790.41	2399.26	2130.05	1965.34	1919.58	1920.83	2542.67	-0.404478	0.0427024	0.430552	PGP	NC_037352.1	1742545	1745400	-	2757
525346	1262.41	1882.9	1502.17	1412.32	1346.57	1545.95	1189.43	1010.04	1335.59	1272.71	1354.64	1369.07	1492.05	1255.24	0.249424	0.0427467	0.430776	NCOA1	NC_037338.1	74447679	74666711	-	7217
767896	604.232	583.845	668.864	671.774	728.733	693.977	485.963	378.638	567.867	637.779	588.491	601.429	658.571	543.361	0.277152	0.0428592	0.431512	ZFP2	NC_037334.1	2438677	2489946	-	10105
524529	771.475	469.995	686.641	731.576	627.344	676.977	516.904	520.628	647.618	548.433	503.363	552.431	660.668	548.23	0.268886	0.0428807	0.431512	GALNT7	NC_037335.1	5591751	5727829	+	4526
540089	1305.57	1413.88	1382.17	1356.5	1163.86	1438.95	1730.9	1696.82	1522	1225.18	1534.15	1662.1	1343.49	1561.86	-0.21718	0.0428865	0.431512	ANAPC16	NC_037355.1	28287297	28297665	+	1354
539202	466.122	429.126	513.314	615.959	636.849	496.983	640.67	632.406	682.209	614.017	681.946	527.451	526.392	629.783	-0.258858	0.0429761	0.43219	XPNPEP3	NC_037332.1	112115834	112159731	+	4241
104975196	48.5544	40.8691	69.9974	42.858	44.3577	48.9984	49.1423	100.702	60.5341	63.6829	66.6216	71.0954	49.2725	68.6297	-0.47893	0.0430778	0.432563	LOC104975196	NC_037347.1	5780424	5781145	+	722
509970	3795.87	4019.77	4730.93	4214.03	4100.97	4080.86	5075.31	5743.02	4677.46	4804.73	3863.13	4762.43	4157.07	4821.01	-0.213757	0.0430855	0.432563	RAB7A	NC_037349.1	59191776	59239203	-	2226
532659	612.864	579.952	511.092	753.503	668.533	720.976	705.283	806.62	770.608	717.62	767.074	743.62	641.153	751.804	-0.229146	0.0431048	0.432563	LRRC59	NC_037346.1	36285641	36297388	+	1429
112441512	9.71087	8.75767	9.99963	8.97027	9.50521	7.99973	40.9519	7.04912	16.3346	23.7623	7.4024	14.4112	9.15723	18.3186	-1.00451	0.0431095	0.432563	LOC112441512	NC_037342.1	51386883	51390829	+	2120
282459	69.0551	129.419	86.6634	32.891	51.7506	53.9982	84.6339	21.1474	6.72601	16.1583	27.759	56.6842	70.6295	35.5181	0.990384	0.0431555	0.432563	PPP1R1B	NC_037346.1	40006493	40015037	+	1703
101903572	272.983	67.1421	85.5524	98.673	108.782	76.9974	66.4331	192.34	350.713	194.851	149.899	250.755	118.355	200.832	-0.76341	0.0431627	0.432563	LOC101903572	NC_037348.1	19630064	19634231	-	3656
540990	443.463	237.43	151.105	637.886	215.451	350.988	820.858	545.803	452.564	280.395	476.53	576.449	339.387	525.433	-0.630371	0.0431693	0.432563	LCP1	NC_037339.1	16207300	16312362	-	4107
505987	535.177	849.494	732.195	630.909	847.02	932.969	733.494	1080.53	932.033	830.729	885.512	1307.58	754.627	961.646	-0.34945	0.0432052	0.432698	GK	NC_037357.1	112859360	112935548	-	3983
112443281	12.9478	31.1384	16.666	28.9042	17.9543	12.9996	3.64017	2.01403	5.76515	23.7623	7.4024	13.4505	20.1017	9.33908	1.10727	0.0432658	0.432698	LOC112443281	NC_037348.1	2099847	2099940	+	94
112448335	4.31594	6.81152	2.22214	5.98018	2.11227	1.99993	2.73013	0	0	0	1.8506	0	3.907	0.763455	2.33127	0.0432814	0.432698	LOC112448335	NC_037328.1	106970727	106971049	+	323
509176	167.243	56.4383	143.328	30.8976	48.5822	46.9984	17.2908	10.0702	45.1603	78.8907	61.9951	33.6262	82.2479	41.1722	0.996485	0.0432888	0.432698	SYCP2L	NC_037350.1	45258724	45325104	-	5655
509827	1130.78	1264.02	1167.73	1063.48	1228.28	1205.96	1014.7	879.126	1020.43	986.609	1143.67	1135.61	1176.71	1030.02	0.191961	0.0432943	0.432698	ATF2	NC_037329.1	21711928	21795313	+	4330
327703	231.982	202.399	132.217	189.372	171.094	186.994	141.057	115.807	177.759	152.079	164.703	123.937	185.676	145.89	0.348006	0.0433797	0.433247	CACNB1	NC_037346.1	39672425	39693927	-	6321
404546	154.295	148.88	113.329	87.7093	85.5469	100.997	64.613	70.4912	84.5555	67.4848	128.617	80.7029	115.126	82.744	0.475916	0.043461	0.433247	HSD11B1L	NC_037334.1	18611627	18616609	-	3523
112442062	22.6587	2.91922	2.22214	7.97358	1.05613	8.9997	5.46025	1.00702	0	0	3.7012	0	7.63824	1.69475	2.15879	0.0434666	0.433247	LOC112442062	NC_037344.1	71109244	71121526	+	3086
785478	7.5529	2.91922	6.66642	6.97688	6.33681	1.99993	1.82008	0	0.960858	3.80196	1.8506	1.9215	5.40869	1.72583	1.63574	0.0434776	0.433247	ANKRD66	NC_037350.1	19970970	19984881	+	1667
101902768	89.5558	73.9536	79.997	82.7258	86.603	68.9977	99.1946	82.5754	103.773	153.029	92.53	97.9964	80.3055	104.85	-0.385922	0.043487	0.433247	LOC101902768	NC_037346.1	33935969	33999175	+	6169
504781	1318.52	1541.35	1569.94	1557.84	1598.99	1619.95	1915.64	2093.59	1693.99	1671.91	1762.7	1499.73	1534.43	1772.93	-0.20832	0.0434886	0.433247	CHID1	NC_037356.1	50492709	50511866	+	4004
282006	727.236	794.029	578.867	680.744	563.976	909.969	848.159	1392.7	868.616	804.115	738.39	805.108	709.137	909.515	-0.35858	0.0435164	0.433247	PROS1	NC_037328.1	38203318	38267163	-	2382
100300400	2347.87	2566.97	2373.24	2786.76	2202.04	3098.9	1573.46	1572.96	3028.63	2009.34	2040.29	2008.93	2562.63	2038.93	0.329871	0.0435279	0.433247	CLOCK	NC_037333.1	70867167	70978587	-	11611
786089	7.5529	6.81152	9.99963	5.98018	17.9543	13.9995	7.28034	4.02807	0	1.90098	2.7759	8.64674	10.383	4.10534	1.33559	0.0435721	0.433464	LOC786089	NC_037332.1	37220335	37390290	+	1089
282644	2258.32	3091.46	2229.92	3712.7	2183.03	2608.91	3884.97	2586.02	3771.37	2787.79	3668.82	3489.44	2680.72	3364.73	-0.327798	0.0436113	0.433518	ITGB6	NC_037329.1	36097360	36248576	+	5564
512666	897.716	1175.47	894.411	1168.13	1002.27	1151.96	1484.28	1665.61	1229.9	1037.94	1183.46	1088.53	1048.33	1281.62	-0.289551	0.0436222	0.433518	AVEN	NC_037337.1	28535767	28727693	+	1614
512142	228.745	201.426	178.882	209.306	212.283	174.994	238.431	309.154	165.268	245.227	236.877	361.242	200.94	259.366	-0.367948	0.0436667	0.433738	SNRNP35	NC_037344.1	52157875	52162057	-	1804
534963	2.15797	7.78459	4.44428	0	2.11227	0	0	0	0	0	0.9253	0	2.74985	0.154217	3.49244	0.0436824	1	GPRC5D	NC_037332.1	96929515	96937903	+	2541
615937	32.3696	10.7038	25.5546	26.9108	23.235	4.99983	10.0105	7.04912	14.4129	15.2079	8.3277	8.64674	20.6289	10.6091	0.955274	0.043705	0.433871	RAD51AP1	NC_037332.1	105578160	105596015	-	2354
767874	20957.1	25032.3	19593.7	24766.9	20926.3	25876.1	30329.9	40087.3	33147.7	28299	24233.6	17836.3	22858.7	28989	-0.342746	0.0437248	0.433871	HSP90AB1	NC_037350.1	17752495	17758156	+	2526
281409	1361.68	1878.03	1808.82	2094.06	2011.94	2026.93	1992.99	3357.39	2503.04	2243.16	2148.55	1775.46	1863.58	2336.77	-0.326283	0.0437535	0.433933	PLOD1	NC_037343.1	41718740	41748319	-	3079
100336572	206.086	99.2536	128.884	112.627	121.455	84.9972	80.0837	52.3649	88.399	133.069	102.708	56.6842	125.551	85.5515	0.55166	0.0438068	0.434241	ARSH	NC_037357.1	138618378	138669697	-	3828
526949	1878.51	2513.45	1903.26	1994.39	1945.4	2286.92	1719.07	1604.18	2076.41	1547.4	1885.76	1851.36	2086.99	1780.7	0.229121	0.0438929	0.434688	OXSR1	NC_037349.1	11636912	11723485	+	4822
538548	750.974	837.817	781.082	867.126	870.255	949.968	950.994	1489.38	973.349	1049.34	965.088	785.893	842.87	1035.67	-0.296854	0.0438967	0.434688	FBL	NC_037345.1	49388469	49400788	-	1142
505876	211.481	170.288	212.214	184.389	204.89	154.995	187.469	121.849	157.581	137.821	172.106	137.387	189.71	152.369	0.31405	0.0439299	0.434794	NEK3	NC_037339.1	21551860	21575729	-	2665
506534	251.404	289.976	263.323	203.326	281.988	248.992	319.425	496.459	253.667	324.117	271.113	301.675	256.502	327.743	-0.353158	0.0439887	0.435154	CNPY2	NC_037332.1	57031093	57034105	+	769
521868	112.215	48.6537	111.107	71.7622	55.9751	69.9977	60.0628	11.0772	53.8081	56.0789	31.4602	69.1739	78.285	46.9435	0.735551	0.0440678	0.435544	PTPRH	NC_037345.1	62232768	62251855	+	5788
519276	280.536	133.311	245.546	169.438	160.532	224.992	164.718	125.877	99.9293	137.821	130.467	220.012	202.393	146.471	0.465556	0.0440793	0.435544	MMP28	NC_037346.1	14587763	14613457	+	2515
novel.499	92.7928	109.957	62.2199	26.9108	63.3681	39.9987	24.5711	323.252	34.5909	78.8907	174.882	330.498	65.8746	161.114	-1.2901	0.0441132	0.435544	-	NW_020191436.1	25757	32496	-	4018
528555	41048.9	57513.6	49145.9	52184.1	47970.7	50430.3	66764.3	58487.5	53502.5	48844.8	64843.2	55717.7	49715.6	58026.7	-0.223015	0.0441892	0.435544	CASQ2	NC_037330.1	27540618	27611174	+	2640
[truncated: 22,902 more rows]
