# Supplementary material for: Nutritional supplementation remodels yak cardiac molecular networks through selenoprotein activation and immune quiescence
Source: Front Nutr. 2026 Apr 14;13:1770178. doi: 10.3389/fnut.2026.1770178 (PMC13122654; doi:10.3389/fnut.2026.1770178)
Supplement: Supplementary file 3 [file Table_3.xlsx]

## Sheet: Sheet1
Table S3 DEGs list
Gene	log2FC	padj	SUP	GRA	Mean_Expr	Sig
LOC112441504	-22.2955	2.81281e-10	0	50.0648	25.0324	Down
ULBP13	-11.1549	6.36854e-09	0	434.024	217.012	Down
LOC101903765	-9.55962	6.06676e-14	0	143.637	71.8183	Down
LOC101903261	-8.76176	1.04132e-13	0	82.6232	41.3116	Down
LOC619000	7.61173	2.14419e-13	66.6808	0.31683	33.4988	Up
ULBP3	-7.47521	1.45495e-08	0.166661	47.265	23.7158	Down
LOC100850276	-6.6082	5.42633e-07	2.16764	213.273	107.72	Down
LOC522845	6.12257	6.66458e-16	66.5223	0.983937	33.7531	Up
SEMA3E	6.11294	0.0069225	12.1057	0	6.05287	Up
LOC112449359	6.05656	3.78669e-06	16.2515	0.160125	8.20583	Up
LOC112445446	-5.89174	7.38102e-08	0.68402	40.8273	20.7557	Down
CCL22	-5.3835	0.0248171	0	7.9366	3.9683	Down
LOC100294952	5.20628	0.000157411	29.1796	0.785388	14.9825	Up
LOC526041	5.00581	5.06508e-11	35.5541	1.09219	18.3231	Up
ULBP21	-4.89935	0.0414383	0.185178	7.93998	4.06258	Down
HCST	-4.85216	0.000420661	0.518161	14.9717	7.74495	Down
GZMM	-4.85019	0.00864626	0.332232	10.7014	5.51682	Down
C3H1orf146	4.80757	0.0195599	6.86115	0.154217	3.50768	Up
FGFR2	4.71377	0.0198693	8.96687	0.308433	4.63765	Up
F5	-4.50364	0.000477209	186.202	4223.76	2204.98	Down
LOC104972118	4.10777	0.0431581	10.9661	0.640499	5.80331	Up
LOC783508	-3.94996	0.0292113	1.98225	30.9993	16.4908	Down
LOC112449358	3.70993	0.0165813	12.3237	0.926141	6.62493	Up
LOC104976321	-3.57504	0.0131939	3.2406	38.7193	20.9799	Down
CES4A	3.46523	0.0420679	14.0938	1.28459	7.6892	Up
C6H4orf54	-3.22949	0.0217134	3.70071	34.5117	19.1062	Down
LOC112446792	-3.13951	0.010069	3.11517	27.3966	15.2559	Down
GPRC5A	2.72374	0.0107798	72.0418	10.8973	41.4695	Up
GZMK	-2.59622	0.0285369	4.31432	26.1029	15.2086	Down
TCTEX1D1	-2.48211	0.0240305	28.508	159.416	93.962	Down
ESYT3	2.39523	9.17095e-06	55.7684	10.5729	33.1706	Up
COCH	2.35893	0.0479494	12.1606	2.36639	7.26347	Up
FAM180A	2.35518	0.0025218	56.1196	10.9709	33.5452	Up
RDH12	2.33799	0.0289057	448.973	88.7863	268.88	Up
LOC104975822	2.32124	0.0241866	99.0077	19.8294	59.4185	Up
CCL5	-2.29903	0.00595976	17.2798	85.1496	51.2147	Down
SELENOW	2.11082	5.96124e-18	13004.5	3010.79	8007.65	Up
SNCB	2.0505	0.0278779	39.7987	9.582	24.6904	Up
LDLR	-1.9232	4.23768e-06	470.908	1786.19	1128.55	Down
CXCL10	-1.85937	0.0108898	27.8921	101.427	64.6595	Down
LOC101903873	-1.8413	0.0035637	14.0091	49.9572	31.9831	Down
INSIG1	-1.78686	0.0015861	73.9692	255.104	164.537	Down
ISG15	-1.75885	0.00895525	22.669	76.7089	49.6889	Down
IFI27	-1.69058	0.0155183	60.6531	195.551	128.102	Down
PRF1	-1.64989	0.0256615	20.3303	63.8972	42.1137	Down
LOC112447844	-1.54563	0.00132157	128.627	375.568	252.097	Down
LOC533307	1.48745	9.06285e-05	163.721	58.4098	111.066	Up
LBP	-1.47474	0.0300547	87.7356	243.982	165.859	Down
OAS1Y	-1.46306	0.0248171	57.1298	157.252	107.191	Down
AQP1	-1.45387	0.00102479	6351.18	17398.5	11874.8	Down
LOC112446734	-1.4207	0.0107558	32.1066	86.0372	59.0719	Down
NPC1L1	1.4194	0.00412321	607.48	227.174	417.327	Up
IDO1	-1.41727	0.000420661	158.659	423.481	291.07	Down
TMCO4	-1.41641	0.00310522	134.807	359.815	247.311	Down
TBC1D10C	-1.32757	0.021265	21.5615	54.1064	37.834	Down
LOC101905672	-1.31994	0.000103978	138.027	344.977	241.502	Down
PP2D1	1.27678	0.00010084	120.321	49.6246	84.9728	Up
EMILIN3	-1.27115	0.00148034	112.079	270.449	191.264	Down
LOC512486	-1.25402	0.00244212	99.6639	237.514	168.589	Down
RGS8	-1.2527	0.0222352	225.44	537.076	381.258	Down
GFRA2	-1.24292	0.0300547	19.2363	45.4354	32.3358	Down
SEMA4A	-1.2406	0.00141549	36.9405	87.2569	62.0987	Down
DHCR24	-1.23246	2.14419e-13	512.049	1203.02	857.535	Down
RASAL3	-1.20017	0.0467599	37.6657	86.6901	62.1779	Down
HSPB1	-1.19124	0.0139552	32644	74542.4	53593.2	Down
BDH1	1.14343	3.85708e-05	7306.73	3307.72	5307.22	Up
CYP51A1	-1.14241	0.00485392	206.459	455.81	331.135	Down
MYO7B	-1.11038	0.00104224	238.988	516.019	377.504	Down
DIO2	-1.09186	0.0407097	108.212	230.757	169.484	Down
LOC112448496	1.08648	0.0222352	49.1349	23.1245	36.1297	Up
SPOCK2	-1.07922	0.0123523	294.986	623.158	459.072	Down
LOC787891	-1.07442	0.0347242	26.4007	55.5227	40.9617	Down
SEPT1	-1.07232	0.0223334	40.3754	84.9632	62.6693	Down
LOC100335177	1.07155	0.0328369	147.478	70.1561	108.817	Up
LOC513659	-1.06721	0.021265	72.3004	151.226	111.763	Down
RNF183	-1.04793	0.0139552	78.6602	162.717	120.689	Down
MAP4K1	-1.02231	0.0145505	29.9692	60.8397	45.4045	Down
HRH2	-1.02091	0.0056466	62.8905	127.564	95.2275	Down
CCDC62	-1.01801	0.00412321	268.513	543.622	406.067	Down
CLEC18C	1.01328	0.02588	115.449	57.1738	86.3115	Up
ADORA1	-1.00763	0.000509238	297.795	598.714	448.255	Down
RET	-1.00513	0.0223334	69.5284	139.737	104.633	Down
LOC511531	-0.99556	0.0330176	63.3051	126.054	94.6795	Down
LOC100139916	-0.995471	0.0102142	199.286	397.295	298.29	Down
LOC507055	-0.988078	0.0240305	90.0906	178.547	134.319	Down
FHL1	-0.957467	0.000420661	6248.83	12134.6	9191.72	Down
ODC1	-0.957176	0.020564	907.412	1761.89	1334.65	Down
SELENOP	0.956387	1.61616e-05	10134.6	5222.71	7678.66	Up
LOC101902895	0.951235	0.0132972	173.684	89.7729	131.728	Up
LOC100847118	-0.946539	0.0131939	182.003	350.542	266.273	Down
LOC112441984	0.920936	0.0145505	118.947	62.9006	90.9239	Up
MBOAT1	0.911416	0.0405747	361.95	192.331	277.141	Up
HMGN5	0.909669	0.0198693	235.309	125.237	180.273	Up
OSBP2	0.903861	0.0166037	1523.71	814.408	1169.06	Up
SQLE	-0.884641	0.0285369	274.04	506.087	390.063	Down
TNNT1	-0.868832	0.00964257	964.585	1761.63	1363.11	Down
DHCR7	-0.868335	0.00441022	353.685	645.747	499.716	Down
TFRC	-0.860904	0.0270246	6807.85	12364.3	9586.09	Down
DUSP15	0.846261	0.0069225	238.958	132.957	185.958	Up
HYI	-0.824876	1.51322e-05	248.528	440.034	344.281	Down
TMEM178B	0.820898	0.0145164	553.653	313.47	433.561	Up
ABCC8	0.807753	0.0141684	2179.28	1244.85	1712.07	Up
TET3	0.803324	0.000420661	305.537	175.073	240.305	Up
BOLA-DMB	-0.798434	0.0363398	512.946	892.143	702.544	Down
REL	0.782436	0.0198693	167.263	97.177	132.22	Up
GDPD3	0.777528	0.0157398	204.367	119.095	161.731	Up
LSS	-0.774237	0.0270246	400.254	684.565	542.409	Down
ANGPTL4	-0.773747	0.0224995	1712.88	2928.34	2320.61	Down
LOC112443509	-0.753682	0.0407083	141.068	238.061	189.564	Down
TKFC	-0.747435	0.0414383	350.206	587.791	468.999	Down
MSTO1	-0.747359	4.23768e-06	295.716	496.29	396.003	Down
COL4A6	0.743803	0.0393818	2197.75	1312.4	1755.07	Up
MVK	-0.736937	0.0278779	144.976	241.597	193.286	Down
SLC25A1	-0.733404	0.0220906	1760.54	2927.15	2343.84	Down
BOLA-DRA	-0.731606	0.0139552	2682	4453.46	3567.73	Down
ARRDC3	-0.73106	0.00181643	394.522	654.961	524.742	Down
GPX1	0.726338	0.00132157	6761.67	4086.93	5424.3	Up
EIF1B	0.720901	0.0270246	2970.98	1802.63	2386.8	Up
AP5S1	-0.716008	0.00964257	219.62	360.755	290.188	Down
SCARB1	-0.714884	0.0228925	273.655	449.149	361.402	Down
TLR3	-0.709573	0.0407097	503.774	823.901	663.838	Down
MAP1A	0.696185	0.0436878	7129.04	4400.13	5764.59	Up
HILPDA	-0.687122	0.0464763	178.236	287.114	232.675	Down
NAV1	0.684867	0.0407097	2235.24	1390.46	1812.85	Up
MSMO1	-0.675551	0.0327235	820.42	1310.4	1065.41	Down
GOLGA4	0.66328	0.0117365	11376.7	7183.83	9280.26	Up
GADD45B	-0.662235	0.0431581	807.052	1277.31	1042.18	Down
SREBF2	-0.656082	0.011914	2222.64	3502.64	2862.64	Down
LARP6	-0.654929	0.0223334	777.6	1224.26	1000.93	Down
PNP	-0.650063	0.0422302	2136.88	3353.25	2745.07	Down
COL6A2	-0.62984	0.0407097	3577.59	5536.02	4556.8	Down
PECR	-0.629308	0.0285369	523.4	809.755	666.577	Down
CCDC86	-0.62052	0.00954936	245.299	377.128	311.214	Down
HMBS	-0.617677	0.0328369	616.391	945.753	781.072	Down
EBP	-0.614778	0.0439006	288.756	441.986	365.371	Down
LOC100139764	0.613119	0.0431581	406.504	265.801	336.152	Up
COL6A1	-0.609187	0.0289057	4783.93	7297.45	6040.69	Down
PNPLA2	0.606017	0.0314324	13399.5	8803.57	11101.5	Up
ACAD9	0.6022	0.0035637	1197.87	789.097	993.481	Up
PEG3	0.59409	0.0458537	1480.82	980.961	1230.89	Up
