# Supplementary material for: Nutritional supplementation remodels yak cardiac molecular networks through selenoprotein activation and immune quiescence
Source: Front Nutr. 2026 Apr 14;13:1770178. doi: 10.3389/fnut.2026.1770178 (PMC13122654; doi:10.3389/fnut.2026.1770178)
Supplement: Supplementary file 4 [file Table_4.xlsx]

## Sheet: GO_All_Results
Table S4 Function enrichment analysis
Rank	Category	ID	Description	GeneRatio	BgRatio	pvalue	p.adjust	qvalue	geneID	Count	Significance
980	GO	GO:0007049	cell cycle	1/37	387/4524	0.963941	0.964264	0.787386	C3H1orf146	1	ns
981	GO	GO:0065003	protein-containing complex assembly	1/37	388/4524	0.964264	0.964264	0.787386	ISG15	1	ns
979	GO	GO:0000003	reproduction	1/37	290/4524	0.914682	0.91655	0.748425	C3H1orf146	1	ns
978	GO	GO:0022414	reproductive process	1/37	287/4524	0.912406	0.915205	0.747327	C3H1orf146	1	ns
976	GO	GO:0007010	cytoskeleton organization	1/37	283/4524	0.909281	0.913798	0.746178	AQP1	1	ns
977	GO	GO:0006518	peptide metabolic process	1/37	284/4524	0.910072	0.913798	0.746178	GPX1	1	ns
975	GO	GO:0043933	protein-containing complex organization	2/37	440/4524	0.887859	0.893323	0.729459	ISG15/SCARB1	2	ns
974	GO	GO:0007155	cell adhesion	1/37	257/4524	0.886151	0.89252	0.728802	RASAL3	1	ns
973	GO	GO:0018193	peptidyl-amino acid modification	1/37	241/4524	0.869165	0.876311	0.715567	HMBS	1	ns
972	GO	GO:0022008	neurogenesis	1/37	240/4524	0.868025	0.876062	0.715364	LDLR	1	ns
971	GO	GO:0006259	DNA metabolic process	1/37	239/4524	0.866875	0.875803	0.715152	C3H1orf146	1	ns
970	GO	GO:0071495	cellular response to endogenous stimulus	1/37	235/4524	0.862179	0.871956	0.712011	AQP1	1	ns
969	GO	GO:0009890	negative regulation of biosynthetic process	1/37	232/4524	0.858552	0.869184	0.709747	INSIG1	1	ns
968	GO	GO:0022402	cell cycle process	1/37	230/4524	0.856082	0.867579	0.708437	C3H1orf146	1	ns
967	GO	GO:0033043	regulation of organelle organization	1/37	228/4524	0.85357	0.865928	0.707088	GPX1	1	ns
966	GO	GO:0006508	proteolysis	2/37	399/4524	0.850765	0.863975	0.705494	AQP1/GPX1	2	ns
965	GO	GO:0031327	negative regulation of cellular biosynthetic process	1/37	222/4524	0.845776	0.859799	0.702084	INSIG1	1	ns
964	GO	GO:0009891	positive regulation of biosynthetic process	2/37	358/4524	0.803324	0.817491	0.667536	LDLR/SCARB1	2	ns
963	GO	GO:0007017	microtubule-based process	1/37	191/4524	0.798622	0.81355	0.664318	HSPB1	1	ns
962	GO	GO:0033365	protein localization to organelle	1/37	189/4524	0.79514	0.810844	0.662109	ISG15	1	ns
961	GO	GO:1901566	organonitrogen compound biosynthetic process	3/37	499/4524	0.791609	0.808084	0.659855	HMBS/ODC1/PNP	3	ns
960	GO	GO:0031328	positive regulation of cellular biosynthetic process	2/37	348/4524	0.78996	0.807241	0.659166	LDLR/SCARB1	2	ns
959	GO	GO:0002520	immune system development	1/37	181/4524	0.780614	0.798522	0.652047	ISG15	1	ns
958	GO	GO:0043603	cellular amide metabolic process	2/37	340/4524	0.778723	0.797419	0.651146	GPX1/MVK	2	ns
957	GO	GO:0048468	cell development	2/37	339/4524	0.777283	0.796776	0.650622	GPX1/LDLR	2	ns
956	GO	GO:0010629	negative regulation of gene expression	1/37	178/4524	0.774913	0.795177	0.649316	LDLR	1	ns
955	GO	GO:0031401	positive regulation of protein modification process	1/37	174/4524	0.767086	0.78797	0.643431	ARRDC3	1	ns
954	GO	GO:0048534	hematopoietic or lymphoid organ development	1/37	172/4524	0.763074	0.784671	0.640737	ISG15	1	ns
953	GO	GO:0061024	membrane organization	1/37	171/4524	0.761043	0.783403	0.639702	INSIG1	1	ns
952	GO	GO:0009790	embryo development	1/37	168/4524	0.754848	0.777842	0.635161	INSIG1	1	ns
951	GO	GO:0030097	hemopoiesis	1/37	165/4524	0.748496	0.772108	0.630478	ISG15	1	ns
950	GO	GO:0016192	vesicle-mediated transport	2/37	319/4524	0.746805	0.771174	0.629716	INSIG1/LDLR	2	ns
949	GO	GO:0051603	proteolysis involved in protein catabolic process	1/37	162/4524	0.741984	0.767004	0.62631	GPX1	1	ns
948	GO	GO:0040007	growth	1/37	158/4524	0.733047	0.758564	0.619419	GPX1	1	ns
947	GO	GO:0000902	cell morphogenesis	1/37	153/4524	0.72145	0.747352	0.610263	COCH	1	ns
944	GO	GO:0006468	protein phosphorylation	2/37	295/4524	0.705791	0.733039	0.598576	GADD45B/HSPB1	2	ns
945	GO	GO:0000165	MAPK cascade	1/37	147/4524	0.706886	0.733039	0.598576	GADD45B	1	ns
946	GO	GO:0045597	positive regulation of cell differentiation	1/37	147/4524	0.706886	0.733039	0.598576	ISG15	1	ns
943	GO	GO:0030029	actin filament-based process	1/37	146/4524	0.704387	0.732772	0.598358	AQP1	1	ns
940	GO	GO:0006753	nucleoside phosphate metabolic process	1/37	140/4524	0.688956	0.717633	0.585996	MVK	1	ns
941	GO	GO:1901137	carbohydrate derivative biosynthetic process	1/37	140/4524	0.688956	0.717633	0.585996	PNP	1	ns
942	GO	GO:0044093	positive regulation of molecular function	2/37	286/4524	0.689103	0.717633	0.585996	ARRDC3/SCARB1	2	ns
939	GO	GO:0098609	cell-cell adhesion	1/37	138/4524	0.683641	0.714219	0.583208	RASAL3	1	ns
938	GO	GO:0009117	nucleotide metabolic process	1/37	137/4524	0.68095	0.712166	0.581532	MVK	1	ns
937	GO	GO:0051247	positive regulation of protein metabolic process	2/37	278/4524	0.673653	0.705286	0.575914	ARRDC3/LDLR	2	ns
934	GO	GO:0030036	actin cytoskeleton organization	1/37	133/4524	0.669962	0.702172	0.573371	AQP1	1	ns
935	GO	GO:0030155	regulation of cell adhesion	1/37	133/4524	0.669962	0.702172	0.573371	RASAL3	1	ns
936	GO	GO:0050801	ion homeostasis	1/37	133/4524	0.669962	0.702172	0.573371	CXCL10	1	ns
932	GO	GO:0009725	response to hormone	1/37	132/4524	0.667158	0.701481	0.572807	AQP1	1	ns
933	GO	GO:0090407	organophosphate biosynthetic process	1/37	132/4524	0.667158	0.701481	0.572807	MVK	1	ns
930	GO	GO:0002252	immune effector process	1/37	131/4524	0.664331	0.700009	0.571605	LBP	1	ns
931	GO	GO:1901699	cellular response to nitrogen compound	1/37	131/4524	0.664331	0.700009	0.571605	AQP1	1	ns
926	GO	GO:0009719	response to endogenous stimulus	2/37	271/4524	0.659651	0.698506	0.570377	AQP1/LDLR	2	ns
927	GO	GO:0043408	regulation of MAPK cascade	1/37	130/4524	0.66148	0.698506	0.570377	GADD45B	1	ns
928	GO	GO:0046649	lymphocyte activation	1/37	130/4524	0.66148	0.698506	0.570377	RASAL3	1	ns
929	GO	GO:0098771	inorganic ion homeostasis	1/37	130/4524	0.66148	0.698506	0.570377	CXCL10	1	ns
925	GO	GO:0055080	cation homeostasis	1/37	126/4524	0.649841	0.689183	0.562764	CXCL10	1	ns
924	GO	GO:0006812	cation transport	2/37	259/4524	0.634588	0.673735	0.55015	AQP1/CXCL10	2	ns
923	GO	GO:0030855	epithelial cell differentiation	1/37	120/4524	0.631648	0.67134	0.548194	GPX1	1	ns
921	GO	GO:0045184	establishment of protein localization	3/37	390/4524	0.630178	0.670612	0.5476	CCL5/HSPB1/INSIG1	3	ns
922	GO	GO:1901135	carbohydrate derivative metabolic process	2/37	257/4524	0.63028	0.670612	0.5476	MVK/PNP	2	ns
920	GO	GO:0043269	regulation of ion transport	1/37	117/4524	0.62221	0.663466	0.541764	CXCL10	1	ns
918	GO	GO:0051640	organelle localization	1/37	115/4524	0.615788	0.657332	0.536756	MSTO1	1	ns
919	GO	GO:0070848	response to growth factor	1/37	115/4524	0.615788	0.657332	0.536756	HSPB1	1	ns
917	GO	GO:0007267	cell-cell signaling	2/37	248/4524	0.610429	0.653032	0.533245	AQP1/CCL5	2	ns
916	GO	GO:0006325	chromatin organization	1/37	113/4524	0.60926	0.652493	0.532805	GPX1	1	ns
915	GO	GO:0071417	cellular response to organonitrogen compound	1/37	112/4524	0.605955	0.649663	0.530494	AQP1	1	ns
914	GO	GO:0051276	chromosome organization	1/37	111/4524	0.602623	0.646798	0.528154	C3H1orf146	1	ns
911	GO	GO:0010498	proteasomal protein catabolic process	1/37	110/4524	0.599264	0.643897	0.525786	GPX1	1	ns
912	GO	GO:0048589	developmental growth	1/37	110/4524	0.599264	0.643897	0.525786	GPX1	1	ns
913	GO	GO:0071363	cellular response to growth factor stimulus	1/37	110/4524	0.599264	0.643897	0.525786	HSPB1	1	ns
907	GO	GO:0003013	circulatory system process	1/37	109/4524	0.595878	0.642369	0.524538	GPX1	1	ns
908	GO	GO:0006163	purine nucleotide metabolic process	1/37	109/4524	0.595878	0.642369	0.524538	MVK	1	ns
909	GO	GO:0006897	endocytosis	1/37	109/4524	0.595878	0.642369	0.524538	LDLR	1	ns
910	GO	GO:0010256	endomembrane system organization	1/37	109/4524	0.595878	0.642369	0.524538	AQP1	1	ns
904	GO	GO:0019693	ribose phosphate metabolic process	1/37	108/4524	0.592463	0.641508	0.523834	MVK	1	ns
905	GO	GO:0044282	small molecule catabolic process	1/37	108/4524	0.592463	0.641508	0.523834	SCARB1	1	ns
906	GO	GO:0051347	positive regulation of transferase activity	1/37	108/4524	0.592463	0.641508	0.523834	ARRDC3	1	ns
903	GO	GO:0009259	ribonucleotide metabolic process	1/37	107/4524	0.58902	0.639899	0.522521	MVK	1	ns
902	GO	GO:0015031	protein transport	3/37	367/4524	0.58755	0.639009	0.521794	CCL5/HSPB1/INSIG1	3	ns
901	GO	GO:0034330	cell junction organization	1/37	106/4524	0.585549	0.63754	0.520595	SEMA4A	1	ns
900	GO	GO:0071407	cellular response to organic cyclic compound	1/37	105/4524	0.58205	0.634434	0.518058	AQP1	1	ns
899	GO	GO:0016053	organic acid biosynthetic process	1/37	104/4524	0.578522	0.63129	0.515491	INSIG1	1	ns
895	GO	GO:0042325	regulation of phosphorylation	2/37	232/4524	0.573262	0.628107	0.512892	GADD45B/HSPB1	2	ns
896	GO	GO:0006820	anion transport	1/37	103/4524	0.574964	0.628107	0.512892	SLC25A1	1	ns
897	GO	GO:0008015	blood circulation	1/37	103/4524	0.574964	0.628107	0.512892	GPX1	1	ns
898	GO	GO:0046394	carboxylic acid biosynthetic process	1/37	103/4524	0.574964	0.628107	0.512892	INSIG1	1	ns
893	GO	GO:0019439	aromatic compound catabolic process	1/37	102/4524	0.571378	0.626982	0.511973	DIO2	1	ns
894	GO	GO:0032870	cellular response to hormone stimulus	1/37	102/4524	0.571378	0.626982	0.511973	AQP1	1	ns
891	GO	GO:0009150	purine ribonucleotide metabolic process	1/37	101/4524	0.567762	0.624411	0.509874	MVK	1	ns
892	GO	GO:0050778	positive regulation of immune response	1/37	101/4524	0.567762	0.624411	0.509874	COCH	1	ns
890	GO	GO:0006873	cellular ion homeostasis	1/37	100/4524	0.564117	0.621796	0.507738	CXCL10	1	ns
889	GO	GO:0071705	nitrogen compound transport	4/37	480/4524	0.562971	0.621231	0.507277	AQP1/CCL5/HSPB1/INSIG1	4	ns
888	GO	GO:0055065	metal ion homeostasis	1/37	99/4524	0.560441	0.619136	0.505566	CXCL10	1	ns
887	GO	GO:0006811	ion transport	3/37	352/4524	0.558238	0.617398	0.504147	AQP1/CXCL10/SLC25A1	3	ns
884	GO	GO:0009628	response to abiotic stimulus	2/37	225/4524	0.556252	0.616431	0.503357	AQP1/GPX1	2	ns
885	GO	GO:0034762	regulation of transmembrane transport	1/37	98/4524	0.556736	0.616431	0.503357	CXCL10	1	ns
886	GO	GO:0048285	organelle fission	1/37	98/4524	0.556736	0.616431	0.503357	C3H1orf146	1	ns
883	GO	GO:0030003	cellular cation homeostasis	1/37	97/4524	0.553	0.614375	0.501678	CXCL10	1	ns
881	GO	GO:0006520	cellular amino acid metabolic process	1/37	96/4524	0.549233	0.610882	0.498826	ODC1	1	ns
882	GO	GO:0048729	tissue morphogenesis	1/37	96/4524	0.549233	0.610882	0.498826	CXCL10	1	ns
879	GO	GO:0042110	T cell activation	1/37	95/4524	0.545436	0.608037	0.496503	RASAL3	1	ns
880	GO	GO:0050878	regulation of body fluid levels	1/37	95/4524	0.545436	0.608037	0.496503	AQP1	1	ns
877	GO	GO:0043410	positive regulation of MAPK cascade	1/37	93/4524	0.537747	0.601197	0.490918	GADD45B	1	ns
878	GO	GO:0007399	nervous system development	3/37	342/4524	0.538075	0.601197	0.490918	AQP1/LDLR/SEMA4A	3	ns
875	GO	GO:0002250	adaptive immune response	1/37	90/4524	0.525977	0.589022	0.480976	SEMA4A	1	ns
876	GO	GO:1903530	regulation of secretion by cell	1/37	90/4524	0.525977	0.589022	0.480976	CCL5	1	ns
874	GO	GO:0001501	skeletal system development	1/37	89/4524	0.521989	0.585894	0.478422	INSIG1	1	ns
869	GO	GO:0000280	nuclear division	1/37	87/4524	0.513915	0.577492	0.471561	C3H1orf146	1	ns
870	GO	GO:0001503	ossification	1/37	87/4524	0.513915	0.577492	0.471561	ISG15	1	ns
871	GO	GO:0010035	response to inorganic substance	1/37	87/4524	0.513915	0.577492	0.471561	AQP1	1	ns
872	GO	GO:0043254	regulation of protein-containing complex assembly	1/37	87/4524	0.513915	0.577492	0.471561	ISG15	1	ns
873	GO	GO:0060322	head development	1/37	87/4524	0.513915	0.577492	0.471561	AQP1	1	ns
868	GO	GO:0034765	regulation of ion transmembrane transport	1/37	86/4524	0.509828	0.5762	0.470506	CXCL10	1	ns
867	GO	GO:0098660	inorganic ion transmembrane transport	2/37	206/4524	0.507846	0.574622	0.469218	AQP1/CXCL10	2	ns
864	GO	GO:0001932	regulation of protein phosphorylation	2/37	205/4524	0.50521	0.572863	0.467782	GADD45B/HSPB1	2	ns
865	GO	GO:0045785	positive regulation of cell adhesion	1/37	85/4524	0.505708	0.572863	0.467782	RASAL3	1	ns
866	GO	GO:0051259	protein complex oligomerization	1/37	85/4524	0.505708	0.572863	0.467782	ISG15	1	ns
863	GO	GO:0003012	muscle system process	1/37	84/4524	0.501555	0.570133	0.465552	TNNT1	1	ns
861	GO	GO:0006816	calcium ion transport	1/37	83/4524	0.497367	0.566029	0.462201	CXCL10	1	ns
862	GO	GO:0022407	regulation of cell-cell adhesion	1/37	83/4524	0.497367	0.566029	0.462201	RASAL3	1	ns
860	GO	GO:0098655	cation transmembrane transport	2/37	201/4524	0.494582	0.564168	0.460681	AQP1/CXCL10	2	ns
859	GO	GO:0043085	positive regulation of catalytic activity	2/37	200/4524	0.491904	0.561766	0.45872	ARRDC3/SCARB1	2	ns
855	GO	GO:0006875	cellular metal ion homeostasis	1/37	81/4524	0.488889	0.558974	0.45644	CXCL10	1	ns
856	GO	GO:0030099	myeloid cell differentiation	1/37	81/4524	0.488889	0.558974	0.45644	ISG15	1	ns
857	GO	GO:0048598	embryonic morphogenesis	1/37	81/4524	0.488889	0.558974	0.45644	INSIG1	1	ns
858	GO	GO:0051051	negative regulation of transport	1/37	81/4524	0.488889	0.558974	0.45644	INSIG1	1	ns
853	GO	GO:0007420	brain development	1/37	80/4524	0.484597	0.556663	0.454553	AQP1	1	ns
854	GO	GO:0051249	regulation of lymphocyte activation	1/37	80/4524	0.484597	0.556663	0.454553	RASAL3	1	ns
851	GO	GO:0007018	microtubule-based movement	1/37	77/4524	0.471513	0.542904	0.443317	HSPB1	1	ns
852	GO	GO:0009991	response to extracellular stimulus	1/37	77/4524	0.471513	0.542904	0.443317	LDLR	1	ns
849	GO	GO:0007059	chromosome segregation	1/37	76/4524	0.46708	0.539065	0.440183	C3H1orf146	1	ns
850	GO	GO:1903706	regulation of hemopoiesis	1/37	76/4524	0.46708	0.539065	0.440183	ISG15	1	ns
848	GO	GO:0060341	regulation of cellular localization	2/37	190/4524	0.46467	0.537548	0.438944	CCL5/INSIG1	2	ns
847	GO	GO:0046907	intracellular transport	3/37	307/4524	0.464024	0.537435	0.438852	HSPB1/INSIG1/LDLR	3	ns
845	GO	GO:0002009	morphogenesis of an epithelium	1/37	75/4524	0.46261	0.536431	0.438032	CXCL10	1	ns
846	GO	GO:1901605	alpha-amino acid metabolic process	1/37	75/4524	0.46261	0.536431	0.438032	ODC1	1	ns
843	GO	GO:0016032	viral process	1/37	74/4524	0.458105	0.532465	0.434794	ISG15	1	ns
844	GO	GO:0060537	muscle tissue development	1/37	74/4524	0.458105	0.532465	0.434794	GPX1	1	ns
841	GO	GO:0015711	organic anion transport	1/37	73/4524	0.453562	0.528438	0.431505	SLC25A1	1	ns
842	GO	GO:0034976	response to endoplasmic reticulum stress	1/37	73/4524	0.453562	0.528438	0.431505	RNF183	1	ns
837	GO	GO:0098662	inorganic cation transmembrane transport	2/37	184/4524	0.44795	0.524348	0.428165	AQP1/CXCL10	2	ns
838	GO	GO:0007159	leukocyte cell-cell adhesion	1/37	72/4524	0.448983	0.524348	0.428165	RASAL3	1	ns
839	GO	GO:0010639	negative regulation of organelle organization	1/37	72/4524	0.448983	0.524348	0.428165	GPX1	1	ns
840	GO	GO:0060284	regulation of cell development	1/37	72/4524	0.448983	0.524348	0.428165	LDLR	1	ns
834	GO	GO:0007264	small GTPase mediated signal transduction	1/37	71/4524	0.444366	0.521439	0.42579	RASAL3	1	ns
835	GO	GO:0031667	response to nutrient levels	1/37	71/4524	0.444366	0.521439	0.42579	LDLR	1	ns
836	GO	GO:0032386	regulation of intracellular transport	1/37	71/4524	0.444366	0.521439	0.42579	INSIG1	1	ns
830	GO	GO:0007005	mitochondrion organization	2/37	181/4524	0.439489	0.517836	0.422848	GPX1/MSTO1	2	ns
831	GO	GO:0010959	regulation of metal ion transport	1/37	70/4524	0.439712	0.517836	0.422848	CXCL10	1	ns
832	GO	GO:0071692	protein localization to extracellular region	1/37	70/4524	0.439712	0.517836	0.422848	CCL5	1	ns
833	GO	GO:1904062	regulation of cation transmembrane transport	1/37	70/4524	0.439712	0.517836	0.422848	CXCL10	1	ns
828	GO	GO:0035592	establishment of protein localization to extracellular region	1/37	69/4524	0.435019	0.515068	0.420588	CCL5	1	ns
829	GO	GO:0051649	establishment of localization in cell	4/37	410/4524	0.435262	0.515068	0.420588	AQP1/HSPB1/INSIG1/LDLR	4	ns
827	GO	GO:0046903	secretion	2/37	178/4524	0.430963	0.511215	0.417442	AQP1/CCL5	2	ns
825	GO	GO:0009306	protein secretion	1/37	68/4524	0.430289	0.511033	0.417293	CCL5	1	ns
826	GO	GO:0048568	embryonic organ development	1/37	68/4524	0.430289	0.511033	0.417293	INSIG1	1	ns
822	GO	GO:0007517	muscle organ development	1/37	67/4524	0.42552	0.506596	0.41367	GPX1	1	ns
823	GO	GO:0070661	leukocyte proliferation	1/37	67/4524	0.42552	0.506596	0.41367	RASAL3	1	ns
824	GO	GO:0072330	monocarboxylic acid biosynthetic process	1/37	67/4524	0.42552	0.506596	0.41367	INSIG1	1	ns
821	GO	GO:0044087	regulation of cellular component biogenesis	2/37	175/4524	0.422374	0.504688	0.412112	ISG15/SEMA4A	2	ns
816	GO	GO:0009057	macromolecule catabolic process	3/37	287/4524	0.419734	0.503315	0.410991	GPX1/LDLR/ODC1	3	ns
817	GO	GO:0002263	cell activation involved in immune response	1/37	66/4524	0.420712	0.503315	0.410991	LBP	1	ns
818	GO	GO:0031331	positive regulation of cellular catabolic process	1/37	66/4524	0.420712	0.503315	0.410991	PNPLA2	1	ns
819	GO	GO:0071214	cellular response to abiotic stimulus	1/37	66/4524	0.420712	0.503315	0.410991	AQP1	1	ns
820	GO	GO:0104004	cellular response to environmental stimulus	1/37	66/4524	0.420712	0.503315	0.410991	AQP1	1	ns
813	GO	GO:0002366	leukocyte activation involved in immune response	1/37	65/4524	0.415865	0.500569	0.408748	LBP	1	ns
814	GO	GO:0048732	gland development	1/37	65/4524	0.415865	0.500569	0.408748	GPX1	1	ns
815	GO	GO:0050867	positive regulation of cell activation	1/37	65/4524	0.415865	0.500569	0.408748	RASAL3	1	ns
807	GO	GO:0030001	metal ion transport	2/37	169/4524	0.405016	0.490563	0.400578	AQP1/CXCL10	2	ns
808	GO	GO:0002696	positive regulation of leukocyte activation	1/37	63/4524	0.406052	0.490563	0.400578	RASAL3	1	ns
809	GO	GO:0006936	muscle contraction	1/37	63/4524	0.406052	0.490563	0.400578	TNNT1	1	ns
810	GO	GO:0070588	calcium ion transmembrane transport	1/37	63/4524	0.406052	0.490563	0.400578	CXCL10	1	ns
811	GO	GO:0072507	divalent inorganic cation homeostasis	1/37	63/4524	0.406052	0.490563	0.400578	CXCL10	1	ns
812	GO	GO:1903037	regulation of leukocyte cell-cell adhesion	1/37	63/4524	0.406052	0.490563	0.400578	RASAL3	1	ns
805	GO	GO:0007601	visual perception	1/37	62/4524	0.401086	0.48817	0.398624	RDH12	1	ns
806	GO	GO:0050953	sensory perception of light stimulus	1/37	62/4524	0.401086	0.48817	0.398624	RDH12	1	ns
802	GO	GO:0006310	DNA recombination	1/37	61/4524	0.396079	0.483487	0.3948	C3H1orf146	1	ns
803	GO	GO:0050863	regulation of T cell activation	1/37	61/4524	0.396079	0.483487	0.3948	RASAL3	1	ns
804	GO	GO:0051050	positive regulation of transport	2/37	166/4524	0.396252	0.483487	0.3948	AQP1/CXCL10	2	ns
799	GO	GO:0032787	monocarboxylic acid metabolic process	2/37	164/4524	0.39038	0.478904	0.391057	GPX1/INSIG1	2	ns
800	GO	GO:0034329	cell junction assembly	1/37	60/4524	0.391032	0.478904	0.391057	SEMA4A	1	ns
801	GO	GO:0048880	sensory system development	1/37	60/4524	0.391032	0.478904	0.391057	AQP1	1	ns
798	GO	GO:0006082	organic acid metabolic process	3/37	273/4524	0.388139	0.477148	0.389624	GPX1/INSIG1/ODC1	3	ns
795	GO	GO:0001655	urogenital system development	1/37	59/4524	0.385943	0.475044	0.387906	AQP1	1	ns
796	GO	GO:0072503	cellular divalent inorganic cation homeostasis	1/37	59/4524	0.385943	0.475044	0.387906	CXCL10	1	ns
797	GO	GO:0150063	visual system development	1/37	59/4524	0.385943	0.475044	0.387906	AQP1	1	ns
792	GO	GO:0043436	oxoacid metabolic process	3/37	271/4524	0.383597	0.475037	0.3879	GPX1/INSIG1/ODC1	3	ns
793	GO	GO:0030162	regulation of proteolysis	2/37	162/4524	0.384484	0.475037	0.3879	AQP1/GPX1	2	ns
794	GO	GO:0032880	regulation of protein localization	2/37	162/4524	0.384484	0.475037	0.3879	CCL5/INSIG1	2	ns
781	GO	GO:0016310	phosphorylation	4/37	380/4524	0.377885	0.473172	0.386377	GADD45B/HSPB1/MVK/TKFC	4	ns
782	GO	GO:0032535	regulation of cellular component size	1/37	58/4524	0.380813	0.473172	0.386377	AQP1	1	ns
783	GO	GO:0032943	mononuclear cell proliferation	1/37	58/4524	0.380813	0.473172	0.386377	RASAL3	1	ns
784	GO	GO:0048193	Golgi vesicle transport	1/37	58/4524	0.380813	0.473172	0.386377	INSIG1	1	ns
785	GO	GO:0050808	synapse organization	1/37	58/4524	0.380813	0.473172	0.386377	SEMA4A	1	ns
786	GO	GO:0051251	positive regulation of lymphocyte activation	1/37	58/4524	0.380813	0.473172	0.386377	RASAL3	1	ns
787	GO	GO:0055074	calcium ion homeostasis	1/37	58/4524	0.380813	0.473172	0.386377	CXCL10	1	ns
788	GO	GO:0098656	anion transmembrane transport	1/37	58/4524	0.380813	0.473172	0.386377	SLC25A1	1	ns
789	GO	GO:0098813	nuclear chromosome segregation	1/37	58/4524	0.380813	0.473172	0.386377	C3H1orf146	1	ns
790	GO	GO:0019752	carboxylic acid metabolic process	3/37	270/4524	0.381324	0.473172	0.386377	GPX1/INSIG1/ODC1	3	ns
791	GO	GO:0055086	nucleobase-containing small molecule metabolic process	2/37	161/4524	0.381528	0.473172	0.386377	MVK/PNP	2	ns
775	GO	GO:0097435	supramolecular fiber organization	2/37	159/4524	0.3756	0.472442	0.38578	GPX1/LDLR	2	ns
776	GO	GO:0001654	eye development	1/37	57/4524	0.375642	0.472442	0.38578	AQP1	1	ns
777	GO	GO:0010632	regulation of epithelial cell migration	1/37	57/4524	0.375642	0.472442	0.38578	HSPB1	1	ns
778	GO	GO:0022409	positive regulation of cell-cell adhesion	1/37	57/4524	0.375642	0.472442	0.38578	RASAL3	1	ns
779	GO	GO:0042180	cellular ketone metabolic process	1/37	57/4524	0.375642	0.472442	0.38578	INSIG1	1	ns
780	GO	GO:0046651	lymphocyte proliferation	1/37	57/4524	0.375642	0.472442	0.38578	RASAL3	1	ns
771	GO	GO:0006886	intracellular protein transport	2/37	157/4524	0.369652	0.469496	0.383375	HSPB1/INSIG1	2	ns
772	GO	GO:0006633	fatty acid biosynthetic process	1/37	56/4524	0.370428	0.469496	0.383375	INSIG1	1	ns
773	GO	GO:0007265	Ras protein signal transduction	1/37	56/4524	0.370428	0.469496	0.383375	RASAL3	1	ns
774	GO	GO:0015849	organic acid transport	1/37	56/4524	0.370428	0.469496	0.383375	SLC25A1	1	ns
770	GO	GO:0140352	export from cell	2/37	156/4524	0.36667	0.467147	0.381457	AQP1/CCL5	2	ns
763	GO	GO:0000209	protein polyubiquitination	1/37	55/4524	0.365172	0.465844	0.380393	RNF183	1	ns
764	GO	GO:0008654	phospholipid biosynthetic process	1/37	55/4524	0.365172	0.465844	0.380393	MVK	1	ns
765	GO	GO:0040013	negative regulation of locomotion	1/37	55/4524	0.365172	0.465844	0.380393	ARRDC3	1	ns
766	GO	GO:0051047	positive regulation of secretion	1/37	55/4524	0.365172	0.465844	0.380393	AQP1	1	ns
767	GO	GO:0070482	response to oxygen levels	1/37	55/4524	0.365172	0.465844	0.380393	AQP1	1	ns
768	GO	GO:0072001	renal system development	1/37	55/4524	0.365172	0.465844	0.380393	AQP1	1	ns
769	GO	GO:1901214	regulation of neuron death	1/37	55/4524	0.365172	0.465844	0.380393	CCL5	1	ns
759	GO	GO:0006874	cellular calcium ion homeostasis	1/37	54/4524	0.359874	0.463302	0.378317	CXCL10	1	ns
760	GO	GO:0022604	regulation of cell morphogenesis	1/37	54/4524	0.359874	0.463302	0.378317	COCH	1	ns
761	GO	GO:0051321	meiotic cell cycle	1/37	54/4524	0.359874	0.463302	0.378317	C3H1orf146	1	ns
762	GO	GO:0071496	cellular response to external stimulus	1/37	54/4524	0.359874	0.463302	0.378317	AQP1	1	ns
758	GO	GO:0009887	animal organ morphogenesis	2/37	153/4524	0.357696	0.462928	0.378012	AQP1/INSIG1	2	ns
756	GO	GO:0001822	kidney development	1/37	53/4524	0.354532	0.45944	0.375164	AQP1	1	ns
757	GO	GO:0019058	viral life cycle	1/37	53/4524	0.354532	0.45944	0.375164	ISG15	1	ns
755	GO	GO:0032940	secretion by cell	2/37	151/4524	0.351691	0.456965	0.373143	AQP1/CCL5	2	ns
744	GO	GO:0034220	ion transmembrane transport	3/37	254/4524	0.344817	0.454577	0.371193	AQP1/CXCL10/SLC25A1	3	ns
745	GO	GO:0007167	enzyme-linked receptor protein signaling pathway	2/37	150/4524	0.348682	0.454577	0.371193	GFRA2/HSPB1	2	ns
746	GO	GO:0006898	receptor-mediated endocytosis	1/37	52/4524	0.349147	0.454577	0.371193	LDLR	1	ns
747	GO	GO:0006909	phagocytosis	1/37	52/4524	0.349147	0.454577	0.371193	LDLR	1	ns
748	GO	GO:0010038	response to metal ion	1/37	52/4524	0.349147	0.454577	0.371193	AQP1	1	ns
749	GO	GO:0030522	intracellular receptor signaling pathway	1/37	52/4524	0.349147	0.454577	0.371193	TKFC	1	ns
750	GO	GO:0042063	gliogenesis	1/37	52/4524	0.349147	0.454577	0.371193	LDLR	1	ns
751	GO	GO:0070663	regulation of leukocyte proliferation	1/37	52/4524	0.349147	0.454577	0.371193	RASAL3	1	ns
752	GO	GO:0072522	purine-containing compound biosynthetic process	1/37	52/4524	0.349147	0.454577	0.371193	PNP	1	ns
753	GO	GO:0090257	regulation of muscle system process	1/37	52/4524	0.349147	0.454577	0.371193	TNNT1	1	ns
754	GO	GO:0019637	organophosphate metabolic process	3/37	256/4524	0.34939	0.454577	0.371193	LDLR/MVK/SCARB1	3	ns
740	GO	GO:0003018	vascular process in circulatory system	1/37	51/4524	0.343718	0.453819	0.370574	GPX1	1	ns
741	GO	GO:0007249	I-kappaB kinase/NF-kappaB signaling	1/37	51/4524	0.343718	0.453819	0.370574	HSPB1	1	ns
742	GO	GO:0046942	carboxylic acid transport	1/37	51/4524	0.343718	0.453819	0.370574	SLC25A1	1	ns
743	GO	GO:0060562	epithelial tube morphogenesis	1/37	51/4524	0.343718	0.453819	0.370574	CXCL10	1	ns
736	GO	GO:0070647	protein modification by small protein conjugation or removal	3/37	251/4524	0.337957	0.449011	0.366648	ARRDC3/ISG15/RNF183	3	ns
737	GO	GO:0003015	heart process	1/37	50/4524	0.338246	0.449011	0.366648	GPX1	1	ns
738	GO	GO:0061448	connective tissue development	1/37	50/4524	0.338246	0.449011	0.366648	ARRDC3	1	ns
739	GO	GO:1903039	positive regulation of leukocyte cell-cell adhesion	1/37	50/4524	0.338246	0.449011	0.366648	RASAL3	1	ns
735	GO	GO:0043549	regulation of kinase activity	2/37	145/4524	0.33358	0.445227	0.363558	GADD45B/HSPB1	2	ns
733	GO	GO:0048872	homeostasis of number of cells	1/37	49/4524	0.332729	0.444696	0.363124	ISG15	1	ns
734	GO	GO:0060047	heart contraction	1/37	49/4524	0.332729	0.444696	0.363124	GPX1	1	ns
732	GO	GO:0055085	transmembrane transport	4/37	355/4524	0.329939	0.442173	0.361064	AQP1/CXCL10/SCARB1/SLC25A1	4	ns
728	GO	GO:0006457	protein folding	1/37	48/4524	0.327167	0.439057	0.35852	HSPB1	1	ns
729	GO	GO:0033157	regulation of intracellular protein transport	1/37	48/4524	0.327167	0.439057	0.35852	INSIG1	1	ns
730	GO	GO:0043010	camera-type eye development	1/37	48/4524	0.327167	0.439057	0.35852	AQP1	1	ns
731	GO	GO:0048545	response to steroid hormone	1/37	48/4524	0.327167	0.439057	0.35852	AQP1	1	ns
727	GO	GO:0036293	response to decreased oxygen levels	1/37	47/4524	0.32156	0.433907	0.354314	AQP1	1	ns
726	GO	GO:0044248	cellular catabolic process	5/37	459/4524	0.320113	0.43255	0.353206	DIO2/GPX1/LDLR/PNPLA2/SCARB1	5	ns
716	GO	GO:0001666	response to hypoxia	1/37	46/4524	0.315907	0.427455	0.349046	AQP1	1	ns
717	GO	GO:0019932	second-messenger-mediated signaling	1/37	46/4524	0.315907	0.427455	0.349046	AQP1	1	ns
718	GO	GO:0032944	regulation of mononuclear cell proliferation	1/37	46/4524	0.315907	0.427455	0.349046	RASAL3	1	ns
719	GO	GO:0045637	regulation of myeloid cell differentiation	1/37	46/4524	0.315907	0.427455	0.349046	ISG15	1	ns
720	GO	GO:0050670	regulation of lymphocyte proliferation	1/37	46/4524	0.315907	0.427455	0.349046	RASAL3	1	ns
721	GO	GO:0050708	regulation of protein secretion	1/37	46/4524	0.315907	0.427455	0.349046	CCL5	1	ns
722	GO	GO:0051402	neuron apoptotic process	1/37	46/4524	0.315907	0.427455	0.349046	GPX1	1	ns
723	GO	GO:0051651	maintenance of location in cell	1/37	46/4524	0.315907	0.427455	0.349046	CXCL10	1	ns
724	GO	GO:0060348	bone development	1/37	46/4524	0.315907	0.427455	0.349046	INSIG1	1	ns
725	GO	GO:0072593	reactive oxygen species metabolic process	1/37	46/4524	0.315907	0.427455	0.349046	GPX1	1	ns
713	GO	GO:0031214	biomineral tissue development	1/37	45/4524	0.310209	0.425616	0.347544	ISG15	1	ns
714	GO	GO:0043491	protein kinase B signaling	1/37	45/4524	0.310209	0.425616	0.347544	GPX1	1	ns
715	GO	GO:0051924	regulation of calcium ion transport	1/37	45/4524	0.310209	0.425616	0.347544	CXCL10	1	ns
712	GO	GO:0031324	negative regulation of cellular metabolic process	4/37	342/4524	0.305215	0.420528	0.34339	GADD45B/HSPB1/INSIG1/LDLR	4	ns
704	GO	GO:0010594	regulation of endothelial cell migration	1/37	44/4524	0.304465	0.420084	0.343027	HSPB1	1	ns
705	GO	GO:0010821	regulation of mitochondrion organization	1/37	44/4524	0.304465	0.420084	0.343027	GPX1	1	ns
706	GO	GO:0030900	forebrain development	1/37	44/4524	0.304465	0.420084	0.343027	AQP1	1	ns
707	GO	GO:0043087	regulation of GTPase activity	1/37	44/4524	0.304465	0.420084	0.343027	RASAL3	1	ns
708	GO	GO:0043270	positive regulation of ion transport	1/37	44/4524	0.304465	0.420084	0.343027	CXCL10	1	ns
709	GO	GO:0050870	positive regulation of T cell activation	1/37	44/4524	0.304465	0.420084	0.343027	RASAL3	1	ns
710	GO	GO:0071478	cellular response to radiation	1/37	44/4524	0.304465	0.420084	0.343027	AQP1	1	ns
711	GO	GO:0098869	cellular oxidant detoxification	1/37	44/4524	0.304465	0.420084	0.343027	GPX1	1	ns
702	GO	GO:0042098	T cell proliferation	1/37	43/4524	0.298674	0.416784	0.340332	RASAL3	1	ns
703	GO	GO:1903828	negative regulation of protein localization	1/37	43/4524	0.298674	0.416784	0.340332	INSIG1	1	ns
700	GO	GO:0048562	embryonic organ morphogenesis	1/37	42/4524	0.292836	0.409803	0.334632	INSIG1	1	ns
701	GO	GO:1903050	regulation of proteolysis involved in protein catabolic process	1/37	42/4524	0.292836	0.409803	0.334632	GPX1	1	ns
699	GO	GO:0055082	cellular chemical homeostasis	2/37	130/4524	0.28785	0.403979	0.329876	AQP1/CXCL10	2	ns
696	GO	GO:0002064	epithelial cell development	1/37	41/4524	0.286951	0.403294	0.329316	GPX1	1	ns
697	GO	GO:0010001	glial cell differentiation	1/37	41/4524	0.286951	0.403294	0.329316	LDLR	1	ns
698	GO	GO:0071241	cellular response to inorganic substance	1/37	41/4524	0.286951	0.403294	0.329316	AQP1	1	ns
688	GO	GO:0051049	regulation of transport	4/37	329/4524	0.280776	0.39666	0.3239	AQP1/CCL5/CXCL10/INSIG1	4	ns
689	GO	GO:0006813	potassium ion transport	1/37	40/4524	0.281018	0.39666	0.3239	AQP1	1	ns
690	GO	GO:0031334	positive regulation of protein-containing complex assembly	1/37	40/4524	0.281018	0.39666	0.3239	ISG15	1	ns
691	GO	GO:0035150	regulation of tube size	1/37	40/4524	0.281018	0.39666	0.3239	GPX1	1	ns
692	GO	GO:0035296	regulation of tube diameter	1/37	40/4524	0.281018	0.39666	0.3239	GPX1	1	ns
693	GO	GO:0061136	regulation of proteasomal protein catabolic process	1/37	40/4524	0.281018	0.39666	0.3239	GPX1	1	ns
694	GO	GO:0070665	positive regulation of leukocyte proliferation	1/37	40/4524	0.281018	0.39666	0.3239	RASAL3	1	ns
695	GO	GO:0097746	blood vessel diameter maintenance	1/37	40/4524	0.281018	0.39666	0.3239	GPX1	1	ns
679	GO	GO:0007417	central nervous system development	2/37	125/4524	0.272536	0.392739	0.320698	AQP1/LDLR	2	ns
680	GO	GO:0000302	response to reactive oxygen species	1/37	39/4524	0.275038	0.392739	0.320698	AQP1	1	ns
681	GO	GO:0006937	regulation of muscle contraction	1/37	39/4524	0.275038	0.392739	0.320698	TNNT1	1	ns
682	GO	GO:0007519	skeletal muscle tissue development	1/37	39/4524	0.275038	0.392739	0.320698	GPX1	1	ns
683	GO	GO:0009410	response to xenobiotic stimulus	1/37	39/4524	0.275038	0.392739	0.320698	GPX1	1	ns
684	GO	GO:0043122	regulation of I-kappaB kinase/NF-kappaB signaling	1/37	39/4524	0.275038	0.392739	0.320698	HSPB1	1	ns
685	GO	GO:0043588	skin development	1/37	39/4524	0.275038	0.392739	0.320698	ARRDC3	1	ns
686	GO	GO:0050767	regulation of neurogenesis	1/37	39/4524	0.275038	0.392739	0.320698	LDLR	1	ns
687	GO	GO:0060538	skeletal muscle organ development	1/37	39/4524	0.275038	0.392739	0.320698	GPX1	1	ns
678	GO	GO:0045859	regulation of protein kinase activity	2/37	124/4524	0.269472	0.3899	0.31838	GADD45B/HSPB1	2	ns
673	GO	GO:0008643	carbohydrate transport	1/37	38/4524	0.269008	0.389804	0.318301	AQP1	1	ns
674	GO	GO:0045732	positive regulation of protein catabolic process	1/37	38/4524	0.269008	0.389804	0.318301	LDLR	1	ns
675	GO	GO:0050679	positive regulation of epithelial cell proliferation	1/37	38/4524	0.269008	0.389804	0.318301	CCL5	1	ns
676	GO	GO:0097191	extrinsic apoptotic signaling pathway	1/37	38/4524	0.269008	0.389804	0.318301	GPX1	1	ns
677	GO	GO:1903046	meiotic cell cycle process	1/37	38/4524	0.269008	0.389804	0.318301	C3H1orf146	1	ns
668	GO	GO:0046883	regulation of hormone secretion	1/37	37/4524	0.262931	0.383832	0.313424	CCL5	1	ns
669	GO	GO:0051701	biological process involved in interaction with host	1/37	37/4524	0.262931	0.383832	0.313424	SCARB1	1	ns
670	GO	GO:0051896	regulation of protein kinase B signaling	1/37	37/4524	0.262931	0.383832	0.313424	GPX1	1	ns
671	GO	GO:0099111	microtubule-based transport	1/37	37/4524	0.262931	0.383832	0.313424	HSPB1	1	ns
672	GO	GO:1902904	negative regulation of supramolecular fiber organization	1/37	37/4524	0.262931	0.383832	0.313424	LDLR	1	ns
667	GO	GO:0010942	positive regulation of cell death	2/37	121/4524	0.260285	0.382819	0.312597	GADD45B/RNF183	2	ns
666	GO	GO:0051128	regulation of cellular component organization	5/37	422/4524	0.259562	0.382328	0.312197	CXCL10/GPX1/ISG15/LDLR/SEMA4A	5	ns
657	GO	GO:0007626	locomotory behavior	1/37	36/4524	0.256803	0.378833	0.309343	ARRDC3	1	ns
658	GO	GO:0008637	apoptotic mitochondrial changes	1/37	36/4524	0.256803	0.378833	0.309343	GPX1	1	ns
659	GO	GO:0030073	insulin secretion	1/37	36/4524	0.256803	0.378833	0.309343	CCL5	1	ns
660	GO	GO:0042129	regulation of T cell proliferation	1/37	36/4524	0.256803	0.378833	0.309343	RASAL3	1	ns
661	GO	GO:0042157	lipoprotein metabolic process	1/37	36/4524	0.256803	0.378833	0.309343	LDLR	1	ns
662	GO	GO:0051056	regulation of small GTPase mediated signal transduction	1/37	36/4524	0.256803	0.378833	0.309343	RASAL3	1	ns
663	GO	GO:0055001	muscle cell development	1/37	36/4524	0.256803	0.378833	0.309343	GPX1	1	ns
664	GO	GO:0071248	cellular response to metal ion	1/37	36/4524	0.256803	0.378833	0.309343	AQP1	1	ns
665	GO	GO:1902905	positive regulation of supramolecular fiber organization	1/37	36/4524	0.256803	0.378833	0.309343	GPX1	1	ns
656	GO	GO:0032446	protein modification by small protein conjugation	3/37	213/4524	0.25184	0.376608	0.307526	ARRDC3/ISG15/RNF183	3	ns
655	GO	GO:0072521	purine-containing compound metabolic process	2/37	118/4524	0.251107	0.376086	0.307099	MVK/PNP	2	ns
647	GO	GO:0030163	protein catabolic process	3/37	212/4524	0.249617	0.37594	0.306981	GPX1/LDLR/ODC1	3	ns
648	GO	GO:0002833	positive regulation of response to biotic stimulus	1/37	35/4524	0.250627	0.37594	0.306981	COCH	1	ns
649	GO	GO:0010634	positive regulation of epithelial cell migration	1/37	35/4524	0.250627	0.37594	0.306981	HSPB1	1	ns
650	GO	GO:0031098	stress-activated protein kinase signaling cascade	1/37	35/4524	0.250627	0.37594	0.306981	GADD45B	1	ns
651	GO	GO:0032946	positive regulation of mononuclear cell proliferation	1/37	35/4524	0.250627	0.37594	0.306981	RASAL3	1	ns
652	GO	GO:0034764	positive regulation of transmembrane transport	1/37	35/4524	0.250627	0.37594	0.306981	CXCL10	1	ns
653	GO	GO:0050671	positive regulation of lymphocyte proliferation	1/37	35/4524	0.250627	0.37594	0.306981	RASAL3	1	ns
654	GO	GO:0071383	cellular response to steroid hormone stimulus	1/37	35/4524	0.250627	0.37594	0.306981	AQP1	1	ns
646	GO	GO:0061061	muscle structure development	2/37	116/4524	0.244996	0.372045	0.3038	CXCL10/GPX1	2	ns
641	GO	GO:0001935	endothelial cell proliferation	1/37	34/4524	0.2444	0.371716	0.303531	SCARB1	1	ns
642	GO	GO:0043583	ear development	1/37	34/4524	0.2444	0.371716	0.303531	INSIG1	1	ns
643	GO	GO:0045598	regulation of fat cell differentiation	1/37	34/4524	0.2444	0.371716	0.303531	INSIG1	1	ns
644	GO	GO:0046578	regulation of Ras protein signal transduction	1/37	34/4524	0.2444	0.371716	0.303531	RASAL3	1	ns
645	GO	GO:0051403	stress-activated MAPK cascade	1/37	34/4524	0.2444	0.371716	0.303531	GADD45B	1	ns
640	GO	GO:0033554	cellular response to stress	5/37	409/4524	0.239074	0.366456	0.299236	AQP1/GADD45B/GPX1/HSPB1/RNF183	5	ns
631	GO	GO:0002224	toll-like receptor signaling pathway	1/37	33/4524	0.238123	0.36557	0.298512	TLR3	1	ns
632	GO	GO:0010212	response to ionizing radiation	1/37	33/4524	0.238123	0.36557	0.298512	GPX1	1	ns
633	GO	GO:0030282	bone mineralization	1/37	33/4524	0.238123	0.36557	0.298512	ISG15	1	ns
634	GO	GO:0033559	unsaturated fatty acid metabolic process	1/37	33/4524	0.238123	0.36557	0.298512	GPX1	1	ns
635	GO	GO:0048705	skeletal system morphogenesis	1/37	33/4524	0.238123	0.36557	0.298512	INSIG1	1	ns
636	GO	GO:0051224	negative regulation of protein transport	1/37	33/4524	0.238123	0.36557	0.298512	INSIG1	1	ns
637	GO	GO:0051606	detection of stimulus	1/37	33/4524	0.238123	0.36557	0.298512	SCARB1	1	ns
638	GO	GO:0071805	potassium ion transmembrane transport	1/37	33/4524	0.238123	0.36557	0.298512	AQP1	1	ns
639	GO	GO:1904950	negative regulation of establishment of protein localization	1/37	33/4524	0.238123	0.36557	0.298512	INSIG1	1	ns
624	GO	GO:0003014	renal system process	1/37	32/4524	0.231796	0.360939	0.294731	AQP1	1	ns
625	GO	GO:0006690	icosanoid metabolic process	1/37	32/4524	0.231796	0.360939	0.294731	GPX1	1	ns
626	GO	GO:0050954	sensory perception of mechanical stimulus	1/37	32/4524	0.231796	0.360939	0.294731	GPX1	1	ns
627	GO	GO:0071482	cellular response to light stimulus	1/37	32/4524	0.231796	0.360939	0.294731	AQP1	1	ns
628	GO	GO:1901888	regulation of cell junction assembly	1/37	32/4524	0.231796	0.360939	0.294731	SEMA4A	1	ns
629	GO	GO:1903169	regulation of calcium ion transmembrane transport	1/37	32/4524	0.231796	0.360939	0.294731	CXCL10	1	ns
630	GO	GO:2001235	positive regulation of apoptotic signaling pathway	1/37	32/4524	0.231796	0.360939	0.294731	RNF183	1	ns
623	GO	GO:0023056	positive regulation of signaling	4/37	300/4524	0.227867	0.358808	0.292991	ARRDC3/GADD45B/GPX1/RNF183	4	ns
622	GO	GO:0043068	positive regulation of programmed cell death	2/37	110/4524	0.226721	0.357578	0.291986	GADD45B/RNF183	2	ns
621	GO	GO:0010647	positive regulation of cell communication	4/37	299/4524	0.226093	0.357162	0.291647	ARRDC3/GADD45B/GPX1/RNF183	4	ns
614	GO	GO:0002262	myeloid cell homeostasis	1/37	31/4524	0.225417	0.356668	0.291243	ISG15	1	ns
615	GO	GO:0018958	phenol-containing compound metabolic process	1/37	31/4524	0.225417	0.356668	0.291243	DIO2	1	ns
616	GO	GO:0021537	telencephalon development	1/37	31/4524	0.225417	0.356668	0.291243	AQP1	1	ns
617	GO	GO:0050792	regulation of viral process	1/37	31/4524	0.225417	0.356668	0.291243	ISG15	1	ns
618	GO	GO:0071453	cellular response to oxygen levels	1/37	31/4524	0.225417	0.356668	0.291243	AQP1	1	ns
619	GO	GO:0090087	regulation of peptide transport	1/37	31/4524	0.225417	0.356668	0.291243	CCL5	1	ns
620	GO	GO:1903321	negative regulation of protein modification by small protein conjugation or removal	1/37	31/4524	0.225417	0.356668	0.291243	ISG15	1	ns
613	GO	GO:0043065	positive regulation of apoptotic process	2/37	108/4524	0.220655	0.35312	0.288346	GADD45B/RNF183	2	ns
604	GO	GO:0051046	regulation of secretion	2/37	107/4524	0.217628	0.351023	0.286634	AQP1/CCL5	2	ns
605	GO	GO:0002791	regulation of peptide secretion	1/37	30/4524	0.218987	0.351023	0.286634	CCL5	1	ns
606	GO	GO:0008277	regulation of G protein-coupled receptor signaling pathway	1/37	30/4524	0.218987	0.351023	0.286634	ARRDC3	1	ns
607	GO	GO:0008360	regulation of cell shape	1/37	30/4524	0.218987	0.351023	0.286634	COCH	1	ns
608	GO	GO:0046631	alpha-beta T cell activation	1/37	30/4524	0.218987	0.351023	0.286634	RASAL3	1	ns
609	GO	GO:0060759	regulation of response to cytokine stimulus	1/37	30/4524	0.218987	0.351023	0.286634	ISG15	1	ns
610	GO	GO:0070302	regulation of stress-activated protein kinase signaling cascade	1/37	30/4524	0.218987	0.351023	0.286634	GADD45B	1	ns
611	GO	GO:0140013	meiotic nuclear division	1/37	30/4524	0.218987	0.351023	0.286634	C3H1orf146	1	ns
612	GO	GO:1990542	mitochondrial transmembrane transport	1/37	30/4524	0.218987	0.351023	0.286634	SLC25A1	1	ns
603	GO	GO:1901361	organic cyclic compound catabolic process	2/37	106/4524	0.214605	0.349134	0.285092	DIO2/SCARB1	2	ns
571	GO	GO:0009611	response to wounding	2/37	103/4524	0.205566	0.346291	0.28277	AQP1/GPX1	2	ns
572	GO	GO:0050865	regulation of cell activation	2/37	103/4524	0.205566	0.346291	0.28277	LDLR/RASAL3	2	ns
573	GO	GO:0010565	regulation of cellular ketone metabolic process	1/37	28/4524	0.20597	0.346291	0.28277	INSIG1	1	ns
574	GO	GO:0030705	cytoskeleton-dependent intracellular transport	1/37	28/4524	0.20597	0.346291	0.28277	HSPB1	1	ns
575	GO	GO:0032479	regulation of type I interferon production	1/37	28/4524	0.20597	0.346291	0.28277	ISG15	1	ns
576	GO	GO:0042102	positive regulation of T cell proliferation	1/37	28/4524	0.20597	0.346291	0.28277	RASAL3	1	ns
577	GO	GO:0044106	cellular amine metabolic process	1/37	28/4524	0.20597	0.346291	0.28277	ODC1	1	ns
578	GO	GO:0050890	cognition	1/37	28/4524	0.20597	0.346291	0.28277	LDLR	1	ns
579	GO	GO:0051962	positive regulation of nervous system development	1/37	28/4524	0.20597	0.346291	0.28277	SEMA4A	1	ns
580	GO	GO:1901654	response to ketone	1/37	28/4524	0.20597	0.346291	0.28277	AQP1	1	ns
581	GO	GO:0051130	positive regulation of cellular component organization	3/37	194/4524	0.210295	0.346291	0.28277	GPX1/ISG15/SEMA4A	3	ns
582	GO	GO:0006631	fatty acid metabolic process	2/37	105/4524	0.211587	0.346291	0.28277	GPX1/INSIG1	2	ns
583	GO	GO:0009314	response to radiation	2/37	105/4524	0.211587	0.346291	0.28277	AQP1/GPX1	2	ns
584	GO	GO:0044057	regulation of system process	2/37	105/4524	0.211587	0.346291	0.28277	AQP1/TNNT1	2	ns
585	GO	GO:0052547	regulation of peptidase activity	2/37	105/4524	0.211587	0.346291	0.28277	AQP1/GPX1	2	ns
586	GO	GO:0070201	regulation of establishment of protein localization	2/37	105/4524	0.211587	0.346291	0.28277	CCL5/INSIG1	2	ns
587	GO	GO:0016567	protein ubiquitination	3/37	195/4524	0.21244	0.346291	0.28277	ARRDC3/ISG15/RNF183	3	ns
588	GO	GO:0060429	epithelium development	3/37	195/4524	0.21244	0.346291	0.28277	AQP1/CXCL10/GPX1	3	ns
589	GO	GO:0007163	establishment or maintenance of cell polarity	1/37	29/4524	0.212505	0.346291	0.28277	AQP1	1	ns
590	GO	GO:0007605	sensory perception of sound	1/37	29/4524	0.212505	0.346291	0.28277	GPX1	1	ns
591	GO	GO:0009308	amine metabolic process	1/37	29/4524	0.212505	0.346291	0.28277	ODC1	1	ns
592	GO	GO:0010721	negative regulation of cell development	1/37	29/4524	0.212505	0.346291	0.28277	LDLR	1	ns
593	GO	GO:0032606	type I interferon production	1/37	29/4524	0.212505	0.346291	0.28277	ISG15	1	ns
594	GO	GO:0032872	regulation of stress-activated MAPK cascade	1/37	29/4524	0.212505	0.346291	0.28277	GADD45B	1	ns
595	GO	GO:0034644	cellular response to UV	1/37	29/4524	0.212505	0.346291	0.28277	AQP1	1	ns
596	GO	GO:0034767	positive regulation of ion transmembrane transport	1/37	29/4524	0.212505	0.346291	0.28277	CXCL10	1	ns
597	GO	GO:0072006	nephron development	1/37	29/4524	0.212505	0.346291	0.28277	AQP1	1	ns
598	GO	GO:0090276	regulation of peptide hormone secretion	1/37	29/4524	0.212505	0.346291	0.28277	CCL5	1	ns
599	GO	GO:0097553	calcium ion transmembrane import into cytosol	1/37	29/4524	0.212505	0.346291	0.28277	CXCL10	1	ns
600	GO	GO:1903322	positive regulation of protein modification by small protein conjugation or removal	1/37	29/4524	0.212505	0.346291	0.28277	ARRDC3	1	ns
601	GO	GO:1903825	organic acid transmembrane transport	1/37	29/4524	0.212505	0.346291	0.28277	SLC25A1	1	ns
602	GO	GO:1905039	carboxylic acid transmembrane transport	1/37	29/4524	0.212505	0.346291	0.28277	SLC25A1	1	ns
570	GO	GO:0010605	negative regulation of macromolecule metabolic process	6/37	486/4524	0.200731	0.345469	0.282099	AQP1/GADD45B/GPX1/HSPB1/ISG15/LDLR	6	ns
558	GO	GO:0001959	regulation of cytokine-mediated signaling pathway	1/37	27/4524	0.199383	0.343752	0.280696	ISG15	1	ns
559	GO	GO:0006576	cellular biogenic amine metabolic process	1/37	27/4524	0.199383	0.343752	0.280696	ODC1	1	ns
560	GO	GO:0010970	transport along microtubule	1/37	27/4524	0.199383	0.343752	0.280696	HSPB1	1	ns
561	GO	GO:0034101	erythrocyte homeostasis	1/37	27/4524	0.199383	0.343752	0.280696	ISG15	1	ns
562	GO	GO:0034219	carbohydrate transmembrane transport	1/37	27/4524	0.199383	0.343752	0.280696	AQP1	1	ns
563	GO	GO:0034614	cellular response to reactive oxygen species	1/37	27/4524	0.199383	0.343752	0.280696	AQP1	1	ns
564	GO	GO:0045089	positive regulation of innate immune response	1/37	27/4524	0.199383	0.343752	0.280696	COCH	1	ns
565	GO	GO:0050918	positive chemotaxis	1/37	27/4524	0.199383	0.343752	0.280696	CXCL10	1	ns
566	GO	GO:0051208	sequestering of calcium ion	1/37	27/4524	0.199383	0.343752	0.280696	CXCL10	1	ns
567	GO	GO:0051702	biological process involved in interaction with symbiont	1/37	27/4524	0.199383	0.343752	0.280696	GPX1	1	ns
568	GO	GO:0070585	protein localization to mitochondrion	1/37	27/4524	0.199383	0.343752	0.280696	ISG15	1	ns
569	GO	GO:2001236	regulation of extrinsic apoptotic signaling pathway	1/37	27/4524	0.199383	0.343752	0.280696	GPX1	1	ns
557	GO	GO:0031399	regulation of protein modification process	4/37	280/4524	0.193218	0.340299	0.277877	ARRDC3/GADD45B/HSPB1/ISG15	4	ns
552	GO	GO:0030278	regulation of ossification	1/37	26/4524	0.192743	0.340073	0.277692	ISG15	1	ns
553	GO	GO:0031397	negative regulation of protein ubiquitination	1/37	26/4524	0.192743	0.340073	0.277692	ISG15	1	ns
554	GO	GO:0051282	regulation of sequestering of calcium ion	1/37	26/4524	0.192743	0.340073	0.277692	CXCL10	1	ns
555	GO	GO:0051283	negative regulation of sequestering of calcium ion	1/37	26/4524	0.192743	0.340073	0.277692	CXCL10	1	ns
556	GO	GO:0072073	kidney epithelium development	1/37	26/4524	0.192743	0.340073	0.277692	AQP1	1	ns
550	GO	GO:0007610	behavior	2/37	98/4524	0.190614	0.339368	0.277117	ARRDC3/LDLR	2	ns
551	GO	GO:0051223	regulation of protein transport	2/37	98/4524	0.190614	0.339368	0.277117	CCL5/INSIG1	2	ns
549	GO	GO:0009967	positive regulation of signal transduction	4/37	277/4524	0.188182	0.33626	0.274579	ARRDC3/GADD45B/GPX1/RNF183	4	ns
538	GO	GO:0090066	regulation of anatomical structure size	2/37	96/4524	0.184679	0.333054	0.271961	AQP1/GPX1	2	ns
539	GO	GO:0002275	myeloid cell activation involved in immune response	1/37	25/4524	0.186049	0.333054	0.271961	LBP	1	ns
540	GO	GO:0002526	acute inflammatory response	1/37	25/4524	0.186049	0.333054	0.271961	LBP	1	ns
541	GO	GO:0007589	body fluid secretion	1/37	25/4524	0.186049	0.333054	0.271961	AQP1	1	ns
542	GO	GO:0009612	response to mechanical stimulus	1/37	25/4524	0.186049	0.333054	0.271961	AQP1	1	ns
543	GO	GO:0031398	positive regulation of protein ubiquitination	1/37	25/4524	0.186049	0.333054	0.271961	ARRDC3	1	ns
544	GO	GO:0032481	positive regulation of type I interferon production	1/37	25/4524	0.186049	0.333054	0.271961	ISG15	1	ns
545	GO	GO:0050803	regulation of synapse structure or activity	1/37	25/4524	0.186049	0.333054	0.271961	SEMA4A	1	ns
546	GO	GO:0051897	positive regulation of protein kinase B signaling	1/37	25/4524	0.186049	0.333054	0.271961	GPX1	1	ns
547	GO	GO:0072676	lymphocyte migration	1/37	25/4524	0.186049	0.333054	0.271961	CXCL10	1	ns
548	GO	GO:1904064	positive regulation of cation transmembrane transport	1/37	25/4524	0.186049	0.333054	0.271961	CXCL10	1	ns
523	GO	GO:0051241	negative regulation of multicellular organismal process	3/37	177/4524	0.17473	0.327549	0.267466	ARRDC3/CXCL10/LDLR	3	ns
524	GO	GO:0044089	positive regulation of cellular component biogenesis	2/37	94/4524	0.178774	0.327549	0.267466	ISG15/SEMA4A	2	ns
525	GO	GO:0051338	regulation of transferase activity	3/37	179/4524	0.178818	0.327549	0.267466	ARRDC3/GADD45B/HSPB1	3	ns
526	GO	GO:0010595	positive regulation of endothelial cell migration	1/37	24/4524	0.179301	0.327549	0.267466	HSPB1	1	ns
527	GO	GO:0019079	viral genome replication	1/37	24/4524	0.179301	0.327549	0.267466	ISG15	1	ns
528	GO	GO:0030218	erythrocyte differentiation	1/37	24/4524	0.179301	0.327549	0.267466	ISG15	1	ns
529	GO	GO:0030879	mammary gland development	1/37	24/4524	0.179301	0.327549	0.267466	GPX1	1	ns
530	GO	GO:0032612	interleukin-1 production	1/37	24/4524	0.179301	0.327549	0.267466	HSPB1	1	ns
531	GO	GO:0032652	regulation of interleukin-1 production	1/37	24/4524	0.179301	0.327549	0.267466	HSPB1	1	ns
532	GO	GO:0048839	inner ear development	1/37	24/4524	0.179301	0.327549	0.267466	INSIG1	1	ns
533	GO	GO:0050796	regulation of insulin secretion	1/37	24/4524	0.179301	0.327549	0.267466	CCL5	1	ns
534	GO	GO:0050807	regulation of synapse organization	1/37	24/4524	0.179301	0.327549	0.267466	SEMA4A	1	ns
535	GO	GO:0051209	release of sequestered calcium ion into cytosol	1/37	24/4524	0.179301	0.327549	0.267466	CXCL10	1	ns
536	GO	GO:0062207	regulation of pattern recognition receptor signaling pathway	1/37	24/4524	0.179301	0.327549	0.267466	TKFC	1	ns
537	GO	GO:1901264	carbohydrate derivative transport	1/37	24/4524	0.179301	0.327549	0.267466	SCARB1	1	ns
522	GO	GO:0052548	regulation of endopeptidase activity	2/37	92/4524	0.172901	0.324936	0.265332	AQP1/GPX1	2	ns
516	GO	GO:0021782	glial cell development	1/37	23/4524	0.172498	0.3248	0.265221	LDLR	1	ns
517	GO	GO:0042440	pigment metabolic process	1/37	23/4524	0.172498	0.3248	0.265221	HMBS	1	ns
518	GO	GO:0051865	protein autoubiquitination	1/37	23/4524	0.172498	0.3248	0.265221	RNF183	1	ns
519	GO	GO:0062014	negative regulation of small molecule metabolic process	1/37	23/4524	0.172498	0.3248	0.265221	INSIG1	1	ns
520	GO	GO:0072009	nephron epithelium development	1/37	23/4524	0.172498	0.3248	0.265221	AQP1	1	ns
521	GO	GO:1903900	regulation of viral life cycle	1/37	23/4524	0.172498	0.3248	0.265221	ISG15	1	ns
514	GO	GO:0002694	regulation of leukocyte activation	2/37	91/4524	0.169978	0.323784	0.264391	LDLR/RASAL3	2	ns
515	GO	GO:0009896	positive regulation of catabolic process	2/37	91/4524	0.169978	0.323784	0.264391	LDLR/PNPLA2	2	ns
506	GO	GO:0019217	regulation of fatty acid metabolic process	1/37	22/4524	0.165641	0.316752	0.258649	INSIG1	1	ns
507	GO	GO:0036294	cellular response to decreased oxygen levels	1/37	22/4524	0.165641	0.316752	0.258649	AQP1	1	ns
508	GO	GO:0045446	endothelial cell differentiation	1/37	22/4524	0.165641	0.316752	0.258649	GPX1	1	ns
509	GO	GO:0048592	eye morphogenesis	1/37	22/4524	0.165641	0.316752	0.258649	AQP1	1	ns
510	GO	GO:0050866	negative regulation of cell activation	1/37	22/4524	0.165641	0.316752	0.258649	LDLR	1	ns
511	GO	GO:1905897	regulation of response to endoplasmic reticulum stress	1/37	22/4524	0.165641	0.316752	0.258649	RNF183	1	ns
512	GO	GO:1905954	positive regulation of lipid localization	1/37	22/4524	0.165641	0.316752	0.258649	SCARB1	1	ns
513	GO	GO:2001244	positive regulation of intrinsic apoptotic signaling pathway	1/37	22/4524	0.165641	0.316752	0.258649	RNF183	1	ns
505	GO	GO:0010243	response to organonitrogen compound	3/37	170/4524	0.160656	0.312087	0.25484	ADORA1/AQP1/LDLR	3	ns
485	GO	GO:0045321	leukocyte activation	3/37	167/4524	0.154741	0.308954	0.252281	LBP/LDLR/RASAL3	3	ns
486	GO	GO:0007423	sensory organ development	2/37	86/4524	0.155506	0.308954	0.252281	AQP1/INSIG1	2	ns
487	GO	GO:0019220	regulation of phosphate metabolic process	4/37	258/4524	0.157429	0.308954	0.252281	GADD45B/HSPB1/LDLR/SCARB1	4	ns
488	GO	GO:0051174	regulation of phosphorus metabolic process	4/37	258/4524	0.157429	0.308954	0.252281	GADD45B/HSPB1/LDLR/SCARB1	4	ns
489	GO	GO:0007169	transmembrane receptor protein tyrosine kinase signaling pathway	2/37	87/4524	0.15838	0.308954	0.252281	GFRA2/HSPB1	2	ns
490	GO	GO:0042060	wound healing	2/37	87/4524	0.15838	0.308954	0.252281	AQP1/GPX1	2	ns
491	GO	GO:0045861	negative regulation of proteolysis	2/37	87/4524	0.15838	0.308954	0.252281	AQP1/GPX1	2	ns
492	GO	GO:0006888	endoplasmic reticulum to Golgi vesicle-mediated transport	1/37	21/4524	0.158728	0.308954	0.252281	INSIG1	1	ns
493	GO	GO:0007611	learning or memory	1/37	21/4524	0.158728	0.308954	0.252281	LDLR	1	ns
494	GO	GO:0008361	regulation of cell size	1/37	21/4524	0.158728	0.308954	0.252281	AQP1	1	ns
495	GO	GO:0031099	regeneration	1/37	21/4524	0.158728	0.308954	0.252281	GPX1	1	ns
496	GO	GO:0032611	interleukin-1 beta production	1/37	21/4524	0.158728	0.308954	0.252281	HSPB1	1	ns
497	GO	GO:0032651	regulation of interleukin-1 beta production	1/37	21/4524	0.158728	0.308954	0.252281	HSPB1	1	ns
498	GO	GO:0042542	response to hydrogen peroxide	1/37	21/4524	0.158728	0.308954	0.252281	AQP1	1	ns
499	GO	GO:0043535	regulation of blood vessel endothelial cell migration	1/37	21/4524	0.158728	0.308954	0.252281	HSPB1	1	ns
500	GO	GO:0045833	negative regulation of lipid metabolic process	1/37	21/4524	0.158728	0.308954	0.252281	INSIG1	1	ns
501	GO	GO:0046148	pigment biosynthetic process	1/37	21/4524	0.158728	0.308954	0.252281	HMBS	1	ns
502	GO	GO:0051928	positive regulation of calcium ion transport	1/37	21/4524	0.158728	0.308954	0.252281	CXCL10	1	ns
503	GO	GO:0071456	cellular response to hypoxia	1/37	21/4524	0.158728	0.308954	0.252281	AQP1	1	ns
504	GO	GO:1901890	positive regulation of cell junction assembly	1/37	21/4524	0.158728	0.308954	0.252281	SEMA4A	1	ns
466	GO	GO:1902903	regulation of supramolecular fiber organization	2/37	83/4524	0.14695	0.307597	0.251173	GPX1/LDLR	2	ns
467	GO	GO:0010563	negative regulation of phosphorus metabolic process	2/37	84/4524	0.149791	0.307597	0.251173	GADD45B/HSPB1	2	ns
468	GO	GO:0045936	negative regulation of phosphate metabolic process	2/37	84/4524	0.149791	0.307597	0.251173	GADD45B/HSPB1	2	ns
469	GO	GO:0050900	leukocyte migration	2/37	84/4524	0.149791	0.307597	0.251173	CCL5/CXCL10	2	ns
470	GO	GO:0007127	meiosis I	1/37	20/4524	0.15176	0.307597	0.251173	C3H1orf146	1	ns
471	GO	GO:0019233	sensory perception of pain	1/37	20/4524	0.15176	0.307597	0.251173	AQP1	1	ns
472	GO	GO:0032609	interferon-gamma production	1/37	20/4524	0.15176	0.307597	0.251173	ISG15	1	ns
473	GO	GO:0032649	regulation of interferon-gamma production	1/37	20/4524	0.15176	0.307597	0.251173	ISG15	1	ns
474	GO	GO:0033865	nucleoside bisphosphate metabolic process	1/37	20/4524	0.15176	0.307597	0.251173	MVK	1	ns
475	GO	GO:0033875	ribonucleoside bisphosphate metabolic process	1/37	20/4524	0.15176	0.307597	0.251173	MVK	1	ns
476	GO	GO:0034032	purine nucleoside bisphosphate metabolic process	1/37	20/4524	0.15176	0.307597	0.251173	MVK	1	ns
477	GO	GO:0042476	odontogenesis	1/37	20/4524	0.15176	0.307597	0.251173	AQP1	1	ns
478	GO	GO:0051961	negative regulation of nervous system development	1/37	20/4524	0.15176	0.307597	0.251173	LDLR	1	ns
479	GO	GO:0060349	bone morphogenesis	1/37	20/4524	0.15176	0.307597	0.251173	INSIG1	1	ns
480	GO	GO:0061326	renal tubule development	1/37	20/4524	0.15176	0.307597	0.251173	AQP1	1	ns
481	GO	GO:0061982	meiosis I cell cycle process	1/37	20/4524	0.15176	0.307597	0.251173	C3H1orf146	1	ns
482	GO	GO:0070167	regulation of biomineral tissue development	1/37	20/4524	0.15176	0.307597	0.251173	ISG15	1	ns
483	GO	GO:0110149	regulation of biomineralization	1/37	20/4524	0.15176	0.307597	0.251173	ISG15	1	ns
484	GO	GO:1901343	negative regulation of vasculature development	1/37	20/4524	0.15176	0.307597	0.251173	CXCL10	1	ns
451	GO	GO:0009416	response to light stimulus	2/37	81/4524	0.141305	0.305346	0.249336	AQP1/GPX1	2	ns
452	GO	GO:0019221	cytokine-mediated signaling pathway	2/37	81/4524	0.141305	0.305346	0.249336	CCL5/ISG15	2	ns
453	GO	GO:0045595	regulation of cell differentiation	4/37	248/4524	0.142112	0.305346	0.249336	CXCL10/INSIG1/ISG15/LDLR	4	ns
454	GO	GO:0034097	response to cytokine	3/37	161/4524	0.143137	0.305346	0.249336	CCL5/CXCL10/ISG15	3	ns
455	GO	GO:0016525	negative regulation of angiogenesis	1/37	19/4524	0.144736	0.305346	0.249336	CXCL10	1	ns
456	GO	GO:0030104	water homeostasis	1/37	19/4524	0.144736	0.305346	0.249336	AQP1	1	ns
457	GO	GO:0030500	regulation of bone mineralization	1/37	19/4524	0.144736	0.305346	0.249336	ISG15	1	ns
458	GO	GO:0032387	negative regulation of intracellular transport	1/37	19/4524	0.144736	0.305346	0.249336	INSIG1	1	ns
459	GO	GO:0042471	ear morphogenesis	1/37	19/4524	0.144736	0.305346	0.249336	INSIG1	1	ns
460	GO	GO:0045639	positive regulation of myeloid cell differentiation	1/37	19/4524	0.144736	0.305346	0.249336	ISG15	1	ns
461	GO	GO:0051438	regulation of ubiquitin-protein transferase activity	1/37	19/4524	0.144736	0.305346	0.249336	ARRDC3	1	ns
462	GO	GO:0070059	intrinsic apoptotic signaling pathway in response to endoplasmic reticulum stress	1/37	19/4524	0.144736	0.305346	0.249336	RNF183	1	ns
463	GO	GO:0072080	nephron tubule development	1/37	19/4524	0.144736	0.305346	0.249336	AQP1	1	ns
464	GO	GO:0072678	T cell migration	1/37	19/4524	0.144736	0.305346	0.249336	CXCL10	1	ns
465	GO	GO:2000181	negative regulation of blood vessel morphogenesis	1/37	19/4524	0.144736	0.305346	0.249336	CXCL10	1	ns
450	GO	GO:0006650	glycerophospholipid metabolic process	2/37	80/4524	0.138501	0.301933	0.246549	LDLR/SCARB1	2	ns
435	GO	GO:0009888	tissue development	5/37	337/4524	0.137191	0.300756	0.245588	AQP1/ARRDC3/CXCL10/GPX1/ISG15	5	ns
436	GO	GO:0001836	release of cytochrome c from mitochondria	1/37	18/4524	0.137655	0.300756	0.245588	GPX1	1	ns
437	GO	GO:0002695	negative regulation of leukocyte activation	1/37	18/4524	0.137655	0.300756	0.245588	LDLR	1	ns
438	GO	GO:0031663	lipopolysaccharide-mediated signaling pathway	1/37	18/4524	0.137655	0.300756	0.245588	SCARB1	1	ns
439	GO	GO:0031960	response to corticosteroid	1/37	18/4524	0.137655	0.300756	0.245588	AQP1	1	ns
440	GO	GO:0032602	chemokine production	1/37	18/4524	0.137655	0.300756	0.245588	TLR3	1	ns
441	GO	GO:0032642	regulation of chemokine production	1/37	18/4524	0.137655	0.300756	0.245588	TLR3	1	ns
442	GO	GO:0032732	positive regulation of interleukin-1 production	1/37	18/4524	0.137655	0.300756	0.245588	HSPB1	1	ns
443	GO	GO:0034340	response to type I interferon	1/37	18/4524	0.137655	0.300756	0.245588	ISG15	1	ns
444	GO	GO:0050768	negative regulation of neurogenesis	1/37	18/4524	0.137655	0.300756	0.245588	LDLR	1	ns
445	GO	GO:0050891	multicellular organismal water homeostasis	1/37	18/4524	0.137655	0.300756	0.245588	AQP1	1	ns
446	GO	GO:0051341	regulation of oxidoreductase activity	1/37	18/4524	0.137655	0.300756	0.245588	SCARB1	1	ns
447	GO	GO:0061077	chaperone-mediated protein folding	1/37	18/4524	0.137655	0.300756	0.245588	HSPB1	1	ns
448	GO	GO:0071887	leukocyte apoptotic process	1/37	18/4524	0.137655	0.300756	0.245588	CCL5	1	ns
449	GO	GO:2001237	negative regulation of extrinsic apoptotic signaling pathway	1/37	18/4524	0.137655	0.300756	0.245588	GPX1	1	ns
434	GO	GO:0023061	signal release	2/37	78/4524	0.132934	0.300479	0.245361	AQP1/CCL5	2	ns
422	GO	GO:0019725	cellular homeostasis	3/37	153/4524	0.128169	0.295698	0.241457	AQP1/CXCL10/GPX1	3	ns
423	GO	GO:0001656	metanephros development	1/37	17/4524	0.130517	0.295698	0.241457	AQP1	1	ns
424	GO	GO:0007416	synapse assembly	1/37	17/4524	0.130517	0.295698	0.241457	SEMA4A	1	ns
425	GO	GO:0008088	axo-dendritic transport	1/37	17/4524	0.130517	0.295698	0.241457	HSPB1	1	ns
426	GO	GO:0032729	positive regulation of interferon-gamma production	1/37	17/4524	0.130517	0.295698	0.241457	ISG15	1	ns
427	GO	GO:0048593	camera-type eye morphogenesis	1/37	17/4524	0.130517	0.295698	0.241457	AQP1	1	ns
428	GO	GO:0050688	regulation of defense response to virus	1/37	17/4524	0.130517	0.295698	0.241457	TKFC	1	ns
429	GO	GO:0060191	regulation of lipase activity	1/37	17/4524	0.130517	0.295698	0.241457	ANGPTL4	1	ns
430	GO	GO:0070301	cellular response to hydrogen peroxide	1/37	17/4524	0.130517	0.295698	0.241457	AQP1	1	ns
431	GO	GO:0070304	positive regulation of stress-activated protein kinase signaling cascade	1/37	17/4524	0.130517	0.295698	0.241457	GADD45B	1	ns
432	GO	GO:0098930	axonal transport	1/37	17/4524	0.130517	0.295698	0.241457	HSPB1	1	ns
433	GO	GO:2000401	regulation of lymphocyte migration	1/37	17/4524	0.130517	0.295698	0.241457	CXCL10	1	ns
399	GO	GO:0071345	cellular response to cytokine stimulus	3/37	147/4524	0.117351	0.28736	0.234648	CCL5/CXCL10/ISG15	3	ns
400	GO	GO:0042326	negative regulation of phosphorylation	2/37	73/4524	0.119264	0.28736	0.234648	GADD45B/HSPB1	2	ns
401	GO	GO:0008284	positive regulation of cell population proliferation	3/37	149/4524	0.120916	0.28736	0.234648	AQP1/CCL5/RASAL3	3	ns
402	GO	GO:0001885	endothelial cell development	1/37	16/4524	0.123321	0.28736	0.234648	GPX1	1	ns
403	GO	GO:0006637	acyl-CoA metabolic process	1/37	16/4524	0.123321	0.28736	0.234648	MVK	1	ns
404	GO	GO:0006900	vesicle budding from membrane	1/37	16/4524	0.123321	0.28736	0.234648	INSIG1	1	ns
405	GO	GO:0007254	JNK cascade	1/37	16/4524	0.123321	0.28736	0.234648	GADD45B	1	ns
406	GO	GO:0032608	interferon-beta production	1/37	16/4524	0.123321	0.28736	0.234648	ISG15	1	ns
407	GO	GO:0032648	regulation of interferon-beta production	1/37	16/4524	0.123321	0.28736	0.234648	ISG15	1	ns
408	GO	GO:0032731	positive regulation of interleukin-1 beta production	1/37	16/4524	0.123321	0.28736	0.234648	HSPB1	1	ns
409	GO	GO:0032835	glomerulus development	1/37	16/4524	0.123321	0.28736	0.234648	AQP1	1	ns
410	GO	GO:0032874	positive regulation of stress-activated MAPK cascade	1/37	16/4524	0.123321	0.28736	0.234648	GADD45B	1	ns
411	GO	GO:0033013	tetrapyrrole metabolic process	1/37	16/4524	0.123321	0.28736	0.234648	HMBS	1	ns
412	GO	GO:0035383	thioester metabolic process	1/37	16/4524	0.123321	0.28736	0.234648	MVK	1	ns
413	GO	GO:0042246	tissue regeneration	1/37	16/4524	0.123321	0.28736	0.234648	GPX1	1	ns
414	GO	GO:0042304	regulation of fatty acid biosynthetic process	1/37	16/4524	0.123321	0.28736	0.234648	INSIG1	1	ns
415	GO	GO:0043331	response to dsRNA	1/37	16/4524	0.123321	0.28736	0.234648	TLR3	1	ns
416	GO	GO:0045069	regulation of viral genome replication	1/37	16/4524	0.123321	0.28736	0.234648	ISG15	1	ns
417	GO	GO:0048145	regulation of fibroblast proliferation	1/37	16/4524	0.123321	0.28736	0.234648	AQP1	1	ns
418	GO	GO:0050795	regulation of behavior	1/37	16/4524	0.123321	0.28736	0.234648	ARRDC3	1	ns
419	GO	GO:0051279	regulation of release of sequestered calcium ion into cytosol	1/37	16/4524	0.123321	0.28736	0.234648	CXCL10	1	ns
420	GO	GO:0051646	mitochondrion localization	1/37	16/4524	0.123321	0.28736	0.234648	MSTO1	1	ns
421	GO	GO:1901655	cellular response to ketone	1/37	16/4524	0.123321	0.28736	0.234648	AQP1	1	ns
380	GO	GO:0062012	regulation of small molecule metabolic process	2/37	70/4524	0.111249	0.286087	0.23361	INSIG1/LDLR	2	ns
381	GO	GO:0006790	sulfur compound metabolic process	2/37	71/4524	0.113904	0.286087	0.23361	GPX1/MVK	2	ns
382	GO	GO:1901565	organonitrogen compound catabolic process	5/37	319/4524	0.115626	0.286087	0.23361	DIO2/GPX1/LDLR/ODC1/SCARB1	5	ns
383	GO	GO:0006749	glutathione metabolic process	1/37	15/4524	0.116068	0.286087	0.23361	GPX1	1	ns
384	GO	GO:0006949	syncytium formation	1/37	15/4524	0.116068	0.286087	0.23361	CXCL10	1	ns
385	GO	GO:0018198	peptidyl-cysteine modification	1/37	15/4524	0.116068	0.286087	0.23361	HMBS	1	ns
386	GO	GO:0019935	cyclic-nucleotide-mediated signaling	1/37	15/4524	0.116068	0.286087	0.23361	AQP1	1	ns
387	GO	GO:0032722	positive regulation of chemokine production	1/37	15/4524	0.116068	0.286087	0.23361	TLR3	1	ns
388	GO	GO:0032728	positive regulation of interferon-beta production	1/37	15/4524	0.116068	0.286087	0.23361	ISG15	1	ns
389	GO	GO:0040029	epigenetic regulation of gene expression	1/37	15/4524	0.116068	0.286087	0.23361	GPX1	1	ns
390	GO	GO:0046164	alcohol catabolic process	1/37	15/4524	0.116068	0.286087	0.23361	SCARB1	1	ns
391	GO	GO:0046634	regulation of alpha-beta T cell activation	1/37	15/4524	0.116068	0.286087	0.23361	RASAL3	1	ns
392	GO	GO:0050886	endocrine process	1/37	15/4524	0.116068	0.286087	0.23361	AQP1	1	ns
393	GO	GO:1901657	glycosyl compound metabolic process	1/37	15/4524	0.116068	0.286087	0.23361	PNP	1	ns
394	GO	GO:1904019	epithelial cell apoptotic process	1/37	15/4524	0.116068	0.286087	0.23361	ANGPTL4	1	ns
395	GO	GO:1904427	positive regulation of calcium ion transmembrane transport	1/37	15/4524	0.116068	0.286087	0.23361	CXCL10	1	ns
396	GO	GO:1990868	response to chemokine	1/37	15/4524	0.116068	0.286087	0.23361	CCL5	1	ns
397	GO	GO:1990869	cellular response to chemokine	1/37	15/4524	0.116068	0.286087	0.23361	CCL5	1	ns
398	GO	GO:2000106	regulation of leukocyte apoptotic process	1/37	15/4524	0.116068	0.286087	0.23361	CCL5	1	ns
360	GO	GO:0050678	regulation of epithelial cell proliferation	2/37	67/4524	0.10339	0.281504	0.229867	CCL5/GPX1	2	ns
361	GO	GO:0032879	regulation of localization	6/37	401/4524	0.104136	0.281504	0.229867	AQP1/CCL5/CXCL10/INSIG1/PNPLA2/SCARB1	6	ns
362	GO	GO:0042692	muscle cell differentiation	2/37	68/4524	0.105992	0.281504	0.229867	CXCL10/GPX1	2	ns
363	GO	GO:0051094	positive regulation of developmental process	4/37	223/4524	0.106818	0.281504	0.229867	AQP1/HSPB1/ISG15/SEMA4A	4	ns
364	GO	GO:0002764	immune response-regulating signaling pathway	2/37	69/4524	0.108612	0.281504	0.229867	TKFC/TLR3	2	ns
365	GO	GO:0051093	negative regulation of developmental process	3/37	142/4524	0.108623	0.281504	0.229867	CXCL10/INSIG1/LDLR	3	ns
366	GO	GO:0000768	syncytium formation by plasma membrane fusion	1/37	14/4524	0.108756	0.281504	0.229867	CXCL10	1	ns
367	GO	GO:0006953	acute-phase response	1/37	14/4524	0.108756	0.281504	0.229867	LBP	1	ns
368	GO	GO:0007229	integrin-mediated signaling pathway	1/37	14/4524	0.108756	0.281504	0.229867	ISG15	1	ns
369	GO	GO:0008089	anterograde axonal transport	1/37	14/4524	0.108756	0.281504	0.229867	HSPB1	1	ns
370	GO	GO:0009309	amine biosynthetic process	1/37	14/4524	0.108756	0.281504	0.229867	ODC1	1	ns
371	GO	GO:0042401	cellular biogenic amine biosynthetic process	1/37	14/4524	0.108756	0.281504	0.229867	ODC1	1	ns
372	GO	GO:0045132	meiotic chromosome segregation	1/37	14/4524	0.108756	0.281504	0.229867	C3H1orf146	1	ns
373	GO	GO:0045824	negative regulation of innate immune response	1/37	14/4524	0.108756	0.281504	0.229867	ISG15	1	ns
374	GO	GO:0048525	negative regulation of viral process	1/37	14/4524	0.108756	0.281504	0.229867	ISG15	1	ns
375	GO	GO:0048708	astrocyte differentiation	1/37	14/4524	0.108756	0.281504	0.229867	LDLR	1	ns
376	GO	GO:0050873	brown fat cell differentiation	1/37	14/4524	0.108756	0.281504	0.229867	DIO2	1	ns
377	GO	GO:0090199	regulation of release of cytochrome c from mitochondria	1/37	14/4524	0.108756	0.281504	0.229867	GPX1	1	ns
378	GO	GO:0090317	negative regulation of intracellular protein transport	1/37	14/4524	0.108756	0.281504	0.229867	INSIG1	1	ns
379	GO	GO:0140253	cell-cell fusion	1/37	14/4524	0.108756	0.281504	0.229867	CXCL10	1	ns
312	GO	GO:0010951	negative regulation of endopeptidase activity	2/37	61/4524	0.0881843	0.277046	0.226227	AQP1/GPX1	2	ns
313	GO	GO:1903320	regulation of protein modification by small protein conjugation or removal	2/37	62/4524	0.0906679	0.277046	0.226227	ARRDC3/ISG15	2	ns
314	GO	GO:0070997	neuron death	2/37	63/4524	0.0931724	0.277046	0.226227	CCL5/GPX1	2	ns
315	GO	GO:0001960	negative regulation of cytokine-mediated signaling pathway	1/37	12/4524	0.0939559	0.277046	0.226227	ISG15	1	ns
316	GO	GO:0009116	nucleoside metabolic process	1/37	12/4524	0.0939559	0.277046	0.226227	PNP	1	ns
317	GO	GO:0030501	positive regulation of bone mineralization	1/37	12/4524	0.0939559	0.277046	0.226227	ISG15	1	ns
318	GO	GO:0032527	protein exit from endoplasmic reticulum	1/37	12/4524	0.0939559	0.277046	0.226227	INSIG1	1	ns
319	GO	GO:0035924	cellular response to vascular endothelial growth factor stimulus	1/37	12/4524	0.0939559	0.277046	0.226227	HSPB1	1	ns
320	GO	GO:0038066	p38MAPK cascade	1/37	12/4524	0.0939559	0.277046	0.226227	GADD45B	1	ns
321	GO	GO:0042446	hormone biosynthetic process	1/37	12/4524	0.0939559	0.277046	0.226227	DIO2	1	ns
322	GO	GO:0042743	hydrogen peroxide metabolic process	1/37	12/4524	0.0939559	0.277046	0.226227	GPX1	1	ns
323	GO	GO:0045744	negative regulation of G protein-coupled receptor signaling pathway	1/37	12/4524	0.0939559	0.277046	0.226227	ARRDC3	1	ns
324	GO	GO:0046635	positive regulation of alpha-beta T cell activation	1/37	12/4524	0.0939559	0.277046	0.226227	RASAL3	1	ns
325	GO	GO:0051384	response to glucocorticoid	1/37	12/4524	0.0939559	0.277046	0.226227	AQP1	1	ns
326	GO	GO:0070098	chemokine-mediated signaling pathway	1/37	12/4524	0.0939559	0.277046	0.226227	CCL5	1	ns
327	GO	GO:0070169	positive regulation of biomineral tissue development	1/37	12/4524	0.0939559	0.277046	0.226227	ISG15	1	ns
328	GO	GO:0070293	renal absorption	1/37	12/4524	0.0939559	0.277046	0.226227	AQP1	1	ns
329	GO	GO:0070633	transepithelial transport	1/37	12/4524	0.0939559	0.277046	0.226227	AQP1	1	ns
330	GO	GO:0110151	positive regulation of biomineralization	1/37	12/4524	0.0939559	0.277046	0.226227	ISG15	1	ns
331	GO	GO:1902414	protein localization to cell junction	1/37	12/4524	0.0939559	0.277046	0.226227	HSPB1	1	ns
332	GO	GO:2000404	regulation of T cell migration	1/37	12/4524	0.0939559	0.277046	0.226227	CXCL10	1	ns
333	GO	GO:0001933	negative regulation of protein phosphorylation	2/37	64/4524	0.0956973	0.277046	0.226227	GADD45B/HSPB1	2	ns
334	GO	GO:0010466	negative regulation of peptidase activity	2/37	64/4524	0.0956973	0.277046	0.226227	AQP1/GPX1	2	ns
335	GO	GO:0014070	response to organic cyclic compound	3/37	136/4524	0.0985128	0.277046	0.226227	ADORA1/AQP1/TLR3	3	ns
336	GO	GO:0051172	negative regulation of nitrogen compound metabolic process	6/37	395/4524	0.0985273	0.277046	0.226227	AQP1/GADD45B/GPX1/HSPB1/ISG15/LDLR	6	ns
337	GO	GO:0001676	long-chain fatty acid metabolic process	1/37	13/4524	0.101386	0.277046	0.226227	GPX1	1	ns
338	GO	GO:0002437	inflammatory response to antigenic stimulus	1/37	13/4524	0.101386	0.277046	0.226227	GPX1	1	ns
339	GO	GO:0006778	porphyrin-containing compound metabolic process	1/37	13/4524	0.101386	0.277046	0.226227	HMBS	1	ns
340	GO	GO:0007520	myoblast fusion	1/37	13/4524	0.101386	0.277046	0.226227	CXCL10	1	ns
341	GO	GO:0008625	extrinsic apoptotic signaling pathway via death domain receptors	1/37	13/4524	0.101386	0.277046	0.226227	GPX1	1	ns
342	GO	GO:0010823	negative regulation of mitochondrion organization	1/37	13/4524	0.101386	0.277046	0.226227	GPX1	1	ns
343	GO	GO:0032526	response to retinoic acid	1/37	13/4524	0.101386	0.277046	0.226227	AQP1	1	ns
344	GO	GO:0042168	heme metabolic process	1/37	13/4524	0.101386	0.277046	0.226227	HMBS	1	ns
345	GO	GO:0042311	vasodilation	1/37	13/4524	0.101386	0.277046	0.226227	GPX1	1	ns
346	GO	GO:0043330	response to exogenous dsRNA	1/37	13/4524	0.101386	0.277046	0.226227	TLR3	1	ns
347	GO	GO:0045661	regulation of myoblast differentiation	1/37	13/4524	0.101386	0.277046	0.226227	CXCL10	1	ns
348	GO	GO:0045778	positive regulation of ossification	1/37	13/4524	0.101386	0.277046	0.226227	ISG15	1	ns
349	GO	GO:0046328	regulation of JNK cascade	1/37	13/4524	0.101386	0.277046	0.226227	GADD45B	1	ns
350	GO	GO:0046461	neutral lipid catabolic process	1/37	13/4524	0.101386	0.277046	0.226227	PNPLA2	1	ns
351	GO	GO:0046464	acylglycerol catabolic process	1/37	13/4524	0.101386	0.277046	0.226227	PNPLA2	1	ns
352	GO	GO:0046683	response to organophosphorus	1/37	13/4524	0.101386	0.277046	0.226227	AQP1	1	ns
353	GO	GO:0050810	regulation of steroid biosynthetic process	1/37	13/4524	0.101386	0.277046	0.226227	INSIG1	1	ns
354	GO	GO:0060337	type I interferon signaling pathway	1/37	13/4524	0.101386	0.277046	0.226227	ISG15	1	ns
355	GO	GO:0060761	negative regulation of response to cytokine stimulus	1/37	13/4524	0.101386	0.277046	0.226227	ISG15	1	ns
356	GO	GO:0071357	cellular response to type I interferon	1/37	13/4524	0.101386	0.277046	0.226227	ISG15	1	ns
357	GO	GO:0120162	positive regulation of cold-induced thermogenesis	1/37	13/4524	0.101386	0.277046	0.226227	DIO2	1	ns
358	GO	GO:1904035	regulation of epithelial cell apoptotic process	1/37	13/4524	0.101386	0.277046	0.226227	ANGPTL4	1	ns
359	GO	GO:1905330	regulation of morphogenesis of an epithelium	1/37	13/4524	0.101386	0.277046	0.226227	CXCL10	1	ns
286	GO	GO:0001775	cell activation	4/37	201/4524	0.079714	0.272744	0.222714	CXCL10/LBP/LDLR/RASAL3	4	ns
287	GO	GO:0044403	biological process involved in symbiotic interaction	2/37	58/4524	0.080864	0.272744	0.222714	GPX1/SCARB1	2	ns
288	GO	GO:0051348	negative regulation of transferase activity	2/37	58/4524	0.080864	0.272744	0.222714	GADD45B/HSPB1	2	ns
289	GO	GO:0051129	negative regulation of cellular component organization	3/37	126/4524	0.0826027	0.272744	0.222714	CXCL10/GPX1/LDLR	3	ns
290	GO	GO:0042886	amide transport	2/37	59/4524	0.0832819	0.272744	0.222714	AQP1/CCL5	2	ns
291	GO	GO:0097190	apoptotic signaling pathway	3/37	128/4524	0.085687	0.272744	0.222714	GPX1/HSPB1/RNF183	3	ns
292	GO	GO:0006779	porphyrin-containing compound biosynthetic process	1/37	11/4524	0.0864662	0.272744	0.222714	HMBS	1	ns
293	GO	GO:0006783	heme biosynthetic process	1/37	11/4524	0.0864662	0.272744	0.222714	HMBS	1	ns
294	GO	GO:0014013	regulation of gliogenesis	1/37	11/4524	0.0864662	0.272744	0.222714	LDLR	1	ns
295	GO	GO:0014904	myotube cell development	1/37	11/4524	0.0864662	0.272744	0.222714	GPX1	1	ns
296	GO	GO:0032941	secretion by tissue	1/37	11/4524	0.0864662	0.272744	0.222714	AQP1	1	ns
297	GO	GO:0033014	tetrapyrrole biosynthetic process	1/37	11/4524	0.0864662	0.272744	0.222714	HMBS	1	ns
298	GO	GO:0033363	secretory granule organization	1/37	11/4524	0.0864662	0.272744	0.222714	AQP1	1	ns
299	GO	GO:0042044	fluid transport	1/37	11/4524	0.0864662	0.272744	0.222714	AQP1	1	ns
300	GO	GO:0042472	inner ear morphogenesis	1/37	11/4524	0.0864662	0.272744	0.222714	INSIG1	1	ns
301	GO	GO:0043403	skeletal muscle tissue regeneration	1/37	11/4524	0.0864662	0.272744	0.222714	GPX1	1	ns
302	GO	GO:0051058	negative regulation of small GTPase mediated signal transduction	1/37	11/4524	0.0864662	0.272744	0.222714	RASAL3	1	ns
303	GO	GO:0060021	roof of mouth development	1/37	11/4524	0.0864662	0.272744	0.222714	INSIG1	1	ns
304	GO	GO:0060840	artery development	1/37	11/4524	0.0864662	0.272744	0.222714	LDLR	1	ns
305	GO	GO:0061180	mammary gland epithelium development	1/37	11/4524	0.0864662	0.272744	0.222714	GPX1	1	ns
306	GO	GO:0071825	protein-lipid complex subunit organization	1/37	11/4524	0.0864662	0.272744	0.222714	SCARB1	1	ns
307	GO	GO:0071827	plasma lipoprotein particle organization	1/37	11/4524	0.0864662	0.272744	0.222714	SCARB1	1	ns
308	GO	GO:0150076	neuroinflammatory response	1/37	11/4524	0.0864662	0.272744	0.222714	LDLR	1	ns
309	GO	GO:1900744	regulation of p38MAPK cascade	1/37	11/4524	0.0864662	0.272744	0.222714	GADD45B	1	ns
310	GO	GO:1904888	cranial skeletal system development	1/37	11/4524	0.0864662	0.272744	0.222714	INSIG1	1	ns
311	GO	GO:2000403	positive regulation of lymphocyte migration	1/37	11/4524	0.0864662	0.272744	0.222714	CXCL10	1	ns
256	GO	GO:0009914	hormone transport	2/37	54/4524	0.071427	0.271638	0.221811	AQP1/CCL5	2	ns
257	GO	GO:2000116	regulation of cysteine-type endopeptidase activity	2/37	54/4524	0.071427	0.271638	0.221811	AQP1/GPX1	2	ns
258	GO	GO:0007600	sensory perception	3/37	119/4524	0.0722095	0.271638	0.221811	AQP1/GPX1/RDH12	3	ns
259	GO	GO:1901698	response to nitrogen compound	4/37	195/4524	0.0730161	0.271638	0.221811	ADORA1/AQP1/LDLR/TLR3	4	ns
260	GO	GO:0006575	cellular modified amino acid metabolic process	2/37	55/4524	0.07375	0.271638	0.221811	DIO2/GPX1	2	ns
261	GO	GO:0002237	response to molecule of bacterial origin	2/37	56/4524	0.0760976	0.271638	0.221811	LBP/SCARB1	2	ns
262	GO	GO:0009636	response to toxic substance	2/37	56/4524	0.0760976	0.271638	0.221811	GPX1/RDH12	2	ns
263	GO	GO:0031329	regulation of cellular catabolic process	3/37	123/4524	0.078071	0.271638	0.221811	LDLR/PNPLA2/SCARB1	3	ns
264	GO	GO:0002753	cytoplasmic pattern recognition receptor signaling pathway	1/37	10/4524	0.0789164	0.271638	0.221811	TKFC	1	ns
265	GO	GO:0002861	regulation of inflammatory response to antigenic stimulus	1/37	10/4524	0.0789164	0.271638	0.221811	GPX1	1	ns
266	GO	GO:0006084	acetyl-CoA metabolic process	1/37	10/4524	0.0789164	0.271638	0.221811	MVK	1	ns
267	GO	GO:0006970	response to osmotic stress	1/37	10/4524	0.0789164	0.271638	0.221811	AQP1	1	ns
268	GO	GO:0007613	memory	1/37	10/4524	0.0789164	0.271638	0.221811	LDLR	1	ns
269	GO	GO:0010332	response to gamma radiation	1/37	10/4524	0.0789164	0.271638	0.221811	GPX1	1	ns
270	GO	GO:0010761	fibroblast migration	1/37	10/4524	0.0789164	0.271638	0.221811	AQP1	1	ns
271	GO	GO:0014002	astrocyte development	1/37	10/4524	0.0789164	0.271638	0.221811	LDLR	1	ns
272	GO	GO:0035590	purinergic nucleotide receptor signaling pathway	1/37	10/4524	0.0789164	0.271638	0.221811	ADORA1	1	ns
273	GO	GO:0045599	negative regulation of fat cell differentiation	1/37	10/4524	0.0789164	0.271638	0.221811	INSIG1	1	ns
274	GO	GO:0046339	diacylglycerol metabolic process	1/37	10/4524	0.0789164	0.271638	0.221811	PNPLA2	1	ns
275	GO	GO:0046580	negative regulation of Ras protein signal transduction	1/37	10/4524	0.0789164	0.271638	0.221811	RASAL3	1	ns
276	GO	GO:0048741	skeletal muscle fiber development	1/37	10/4524	0.0789164	0.271638	0.221811	GPX1	1	ns
277	GO	GO:0048844	artery morphogenesis	1/37	10/4524	0.0789164	0.271638	0.221811	LDLR	1	ns
278	GO	GO:0051055	negative regulation of lipid biosynthetic process	1/37	10/4524	0.0789164	0.271638	0.221811	INSIG1	1	ns
279	GO	GO:0051180	vitamin transport	1/37	10/4524	0.0789164	0.271638	0.221811	SCARB1	1	ns
280	GO	GO:0070192	chromosome organization involved in meiotic cell cycle	1/37	10/4524	0.0789164	0.271638	0.221811	C3H1orf146	1	ns
281	GO	GO:0070542	response to fatty acid	1/37	10/4524	0.0789164	0.271638	0.221811	LDLR	1	ns
282	GO	GO:0090114	COPII-coated vesicle budding	1/37	10/4524	0.0789164	0.271638	0.221811	INSIG1	1	ns
283	GO	GO:1990000	amyloid fibril formation	1/37	10/4524	0.0789164	0.271638	0.221811	LDLR	1	ns
284	GO	GO:2000107	negative regulation of leukocyte apoptotic process	1/37	10/4524	0.0789164	0.271638	0.221811	CCL5	1	ns
285	GO	GO:2000406	positive regulation of T cell migration	1/37	10/4524	0.0789164	0.271638	0.221811	CXCL10	1	ns
255	GO	GO:1902533	positive regulation of intracellular signal transduction	4/37	192/4524	0.0697825	0.268457	0.219214	ARRDC3/GADD45B/GPX1/RNF183	4	ns
254	GO	GO:0031396	regulation of protein ubiquitination	2/37	53/4524	0.0691289	0.26699	0.218015	ARRDC3/ISG15	2	ns
252	GO	GO:0042330	taxis	3/37	116/4524	0.0679521	0.263692	0.215322	CCL5/CXCL10/HSPB1	3	ns
253	GO	GO:0007166	cell surface receptor signaling pathway	7/37	449/4524	0.0680061	0.263692	0.215322	ADORA1/CCL5/GFRA2/GPX1/HSPB1/ISG15/SCARB1	7	ns
249	GO	GO:0006935	chemotaxis	3/37	115/4524	0.0665598	0.2613	0.213369	CCL5/CXCL10/HSPB1	3	ns
250	GO	GO:2000145	regulation of cell motility	4/37	189/4524	0.0666265	0.2613	0.213369	AQP1/CCL5/CXCL10/HSPB1	4	ns
251	GO	GO:0016050	vesicle organization	2/37	52/4524	0.0668565	0.2613	0.213369	AQP1/INSIG1	2	ns
248	GO	GO:0051336	regulation of hydrolase activity	4/37	188/4524	0.0655919	0.259458	0.211865	ANGPTL4/AQP1/GPX1/RASAL3	4	ns
247	GO	GO:0046879	hormone secretion	2/37	51/4524	0.0646101	0.256609	0.209539	AQP1/CCL5	2	ns
246	GO	GO:0042127	regulation of cell population proliferation	5/37	267/4524	0.0640278	0.25533	0.208494	AQP1/CCL5/CXCL10/GPX1/RASAL3	5	ns
245	GO	GO:0050877	nervous system process	4/37	186/4524	0.0635487	0.254454	0.207779	AQP1/GPX1/LDLR/RDH12	4	ns
237	GO	GO:0015833	peptide transport	2/37	50/4524	0.0623904	0.25084	0.204828	AQP1/CCL5	2	ns
238	GO	GO:0032496	response to lipopolysaccharide	2/37	50/4524	0.0623904	0.25084	0.204828	LBP/SCARB1	2	ns
239	GO	GO:0051960	regulation of nervous system development	2/37	50/4524	0.0623904	0.25084	0.204828	LDLR/SEMA4A	2	ns
240	GO	GO:0097237	cellular response to toxic substance	2/37	50/4524	0.0623904	0.25084	0.204828	GPX1/RDH12	2	ns
241	GO	GO:0097529	myeloid leukocyte migration	2/37	50/4524	0.0623904	0.25084	0.204828	CCL5/CXCL10	2	ns
242	GO	GO:0098754	detoxification	2/37	50/4524	0.0623904	0.25084	0.204828	GPX1/RDH12	2	ns
243	GO	GO:1990748	cellular detoxification	2/37	50/4524	0.0623904	0.25084	0.204828	GPX1/RDH12	2	ns
244	GO	GO:2001234	negative regulation of apoptotic signaling pathway	2/37	50/4524	0.0623904	0.25084	0.204828	GPX1/HSPB1	2	ns
234	GO	GO:0002274	myeloid leukocyte activation	2/37	49/4524	0.060198	0.25023	0.20433	LBP/LDLR	2	ns
235	GO	GO:0030595	leukocyte chemotaxis	2/37	49/4524	0.060198	0.25023	0.20433	CCL5/CXCL10	2	ns
236	GO	GO:0071216	cellular response to biotic stimulus	2/37	49/4524	0.060198	0.25023	0.20433	LBP/SCARB1	2	ns
230	GO	GO:0040011	locomotion	5/37	259/4524	0.057574	0.244338	0.199519	AQP1/ARRDC3/CCL5/CXCL10/HSPB1	5	ns
231	GO	GO:0002685	regulation of leukocyte migration	2/37	48/4524	0.0580334	0.244338	0.199519	CCL5/CXCL10	2	ns
232	GO	GO:0033673	negative regulation of kinase activity	2/37	48/4524	0.0580334	0.244338	0.199519	GADD45B/HSPB1	2	ns
233	GO	GO:0051146	striated muscle cell differentiation	2/37	48/4524	0.0580334	0.244338	0.199519	CXCL10/GPX1	2	ns
228	GO	GO:0043281	regulation of cysteine-type endopeptidase activity involved in apoptotic process	2/37	47/4524	0.0558972	0.239471	0.195544	AQP1/GPX1	2	ns
229	GO	GO:0003008	system process	6/37	341/4524	0.0559009	0.239471	0.195544	AQP1/GPX1/LDLR/RDH12/SCARB1/TNNT1	6	ns
227	GO	GO:0030334	regulation of cell migration	4/37	177/4524	0.0547884	0.236773	0.193341	AQP1/CCL5/CXCL10/HSPB1	4	ns
222	GO	GO:0008283	cell population proliferation	6/37	337/4524	0.0533076	0.233486	0.190657	AQP1/CCL5/CXCL10/GPX1/RASAL3/SCARB1	6	ns
223	GO	GO:0031400	negative regulation of protein modification process	3/37	105/4524	0.0533973	0.233486	0.190657	GADD45B/HSPB1/ISG15	3	ns
224	GO	GO:0002790	peptide secretion	2/37	46/4524	0.05379	0.233486	0.190657	AQP1/CCL5	2	ns
225	GO	GO:0009411	response to UV	2/37	46/4524	0.05379	0.233486	0.190657	AQP1/GPX1	2	ns
226	GO	GO:0110148	biomineralization	2/37	46/4524	0.05379	0.233486	0.190657	ADORA1/ISG15	2	ns
221	GO	GO:0030072	peptide hormone secretion	2/37	45/4524	0.0517123	0.229546	0.18744	AQP1/CCL5	2	ns
220	GO	GO:0006644	phospholipid metabolic process	3/37	101/4524	0.0485297	0.216398	0.176704	LDLR/MVK/SCARB1	3	ns
218	GO	GO:0002684	positive regulation of immune system process	4/37	169/4524	0.0476024	0.213437	0.174286	CCL5/COCH/CXCL10/RASAL3	4	ns
219	GO	GO:0006469	negative regulation of protein kinase activity	2/37	43/4524	0.0476481	0.213437	0.174286	GADD45B/HSPB1	2	ns
217	GO	GO:0045596	negative regulation of cell differentiation	3/37	99/4524	0.0461831	0.208782	0.170484	CXCL10/INSIG1/LDLR	3	ns
211	GO	GO:0006979	response to oxidative stress	3/37	98/4524	0.0450319	0.207385	0.169344	AQP1/GPX1/HSPB1	3	ns
212	GO	GO:0010628	positive regulation of gene expression	5/37	242/4524	0.0451913	0.207385	0.169344	HSPB1/ISG15/LBP/LDLR/TLR3	5	ns
213	GO	GO:0002221	pattern recognition receptor signaling pathway	2/37	42/4524	0.0456627	0.207385	0.169344	TKFC/TLR3	2	ns
214	GO	GO:0015748	organophosphate ester transport	2/37	42/4524	0.0456627	0.207385	0.169344	LDLR/SCARB1	2	ns
215	GO	GO:0045088	regulation of innate immune response	2/37	42/4524	0.0456627	0.207385	0.169344	COCH/ISG15	2	ns
216	GO	GO:0090596	sensory organ morphogenesis	2/37	42/4524	0.0456627	0.207385	0.169344	AQP1/INSIG1	2	ns
210	GO	GO:0071219	cellular response to molecule of bacterial origin	2/37	41/4524	0.0437094	0.204185	0.166731	LBP/SCARB1	2	ns
209	GO	GO:0007186	G protein-coupled receptor signaling pathway	4/37	160/4524	0.0401979	0.18868	0.15407	ADORA1/ARRDC3/CCL5/CXCL10	4	ns
207	GO	GO:0016042	lipid catabolic process	3/37	92/4524	0.0384363	0.181279	0.148027	LDLR/PNPLA2/SCARB1	3	ns
208	GO	GO:0050673	epithelial cell proliferation	3/37	92/4524	0.0384363	0.181279	0.148027	CCL5/GPX1/SCARB1	3	ns
206	GO	GO:0050729	positive regulation of inflammatory response	2/37	38/4524	0.0380479	0.181189	0.147953	LDLR/TLR3	2	ns
200	GO	GO:0034754	cellular hormone metabolic process	2/37	37/4524	0.0362291	0.174164	0.142216	PNPLA2/RDH12	2	ns
201	GO	GO:0046434	organophosphate catabolic process	2/37	37/4524	0.0362291	0.174164	0.142216	LDLR/SCARB1	2	ns
202	GO	GO:0071222	cellular response to lipopolysaccharide	2/37	37/4524	0.0362291	0.174164	0.142216	LBP/SCARB1	2	ns
203	GO	GO:0048870	cell motility	6/37	307/4524	0.0362707	0.174164	0.142216	AQP1/CCL5/CXCL10/GPX1/HSPB1/SCARB1	6	ns
204	GO	GO:0044092	negative regulation of molecular function	5/37	228/4524	0.0363373	0.174164	0.142216	ANGPTL4/AQP1/GADD45B/GPX1/HSPB1	5	ns
205	GO	GO:0001816	cytokine production	4/37	155/4524	0.0363951	0.174164	0.142216	HSPB1/ISG15/LBP/TLR3	4	ns
199	GO	GO:0035556	intracellular signal transduction	8/37	475/4524	0.0347945	0.171525	0.140062	AQP1/ARRDC3/GADD45B/GPX1/HSPB1/RASAL3/RNF183/TKFC	8	ns
198	GO	GO:0071674	mononuclear cell migration	2/37	36/4524	0.0344454	0.170661	0.139357	CCL5/CXCL10	2	ns
195	GO	GO:0050790	regulation of catalytic activity	8/37	473/4524	0.0340369	0.170402	0.139145	ANGPTL4/AQP1/ARRDC3/GADD45B/GPX1/HSPB1/RASAL3/SCARB1	8	ns
196	GO	GO:0001817	regulation of cytokine production	4/37	152/4524	0.0342194	0.170402	0.139145	HSPB1/ISG15/LBP/TLR3	4	ns
197	GO	GO:0022603	regulation of anatomical structure morphogenesis	4/37	152/4524	0.0342194	0.170402	0.139145	AQP1/COCH/CXCL10/HSPB1	4	ns
194	GO	GO:0006869	lipid transport	3/37	87/4524	0.0333535	0.168659	0.137721	LBP/LDLR/SCARB1	3	ns
192	GO	GO:0048878	chemical homeostasis	5/37	221/4524	0.0323555	0.164597	0.134405	AQP1/CXCL10/INSIG1/LDLR/SCARB1	5	ns
193	GO	GO:0051346	negative regulation of hydrolase activity	3/37	86/4524	0.0323825	0.164597	0.134405	ANGPTL4/AQP1/GPX1	3	ns
191	GO	GO:0007188	adenylate cyclase-modulating G protein-coupled receptor signaling pathway	2/37	33/4524	0.0293128	0.150554	0.122938	ARRDC3/CXCL10	2	ns
190	GO	GO:1901701	cellular response to oxygen-containing compound	5/37	214/4524	0.0286637	0.147995	0.120848	AQP1/LBP/LDLR/RDH12/SCARB1	5	ns
188	GO	GO:0034308	primary alcohol metabolic process	2/37	32/4524	0.0276769	0.144071	0.117644	PNPLA2/RDH12	2	ns
189	GO	GO:2001233	regulation of apoptotic signaling pathway	3/37	81/4524	0.0277568	0.144071	0.117644	GPX1/HSPB1/RNF183	3	ns
187	GO	GO:1901700	response to oxygen-containing compound	6/37	285/4524	0.0263681	0.138327	0.112953	AQP1/GPX1/LBP/LDLR/RDH12/SCARB1	6	ns
182	GO	GO:0090130	tissue migration	3/37	77/4524	0.0243326	0.129333	0.10561	GPX1/HSPB1/SCARB1	3	ns
183	GO	GO:0002687	positive regulation of leukocyte migration	2/37	30/4524	0.0245219	0.129333	0.10561	CCL5/CXCL10	2	ns
184	GO	GO:0071706	tumor necrosis factor superfamily cytokine production	2/37	30/4524	0.0245219	0.129333	0.10561	HSPB1/LBP	2	ns
185	GO	GO:1903555	regulation of tumor necrosis factor superfamily cytokine production	2/37	30/4524	0.0245219	0.129333	0.10561	HSPB1/LBP	2	ns
186	GO	GO:1905952	regulation of lipid localization	2/37	30/4524	0.0245219	0.129333	0.10561	PNPLA2/SCARB1	2	ns
177	GO	GO:0032640	tumor necrosis factor production	2/37	29/4524	0.0230043	0.124681	0.10181	HSPB1/LBP	2	ns
178	GO	GO:0032680	regulation of tumor necrosis factor production	2/37	29/4524	0.0230043	0.124681	0.10181	HSPB1/LBP	2	ns
179	GO	GO:0045766	positive regulation of angiogenesis	2/37	29/4524	0.0230043	0.124681	0.10181	AQP1/HSPB1	2	ns
180	GO	GO:1904018	positive regulation of vasculature development	2/37	29/4524	0.0230043	0.124681	0.10181	AQP1/HSPB1	2	ns
181	GO	GO:2000117	negative regulation of cysteine-type endopeptidase activity	2/37	29/4524	0.0230043	0.124681	0.10181	AQP1/GPX1	2	ns
176	GO	GO:0033993	response to lipid	4/37	133/4524	0.0222592	0.12407	0.101311	AQP1/LBP/LDLR/SCARB1	4	ns
175	GO	GO:0080135	regulation of cellular response to stress	4/37	132/4524	0.0217151	0.121729	0.0993996	GADD45B/GPX1/HSPB1/RNF183	4	ns
174	GO	GO:0060548	negative regulation of cell death	5/37	198/4524	0.021278	0.119964	0.0979586	ANGPTL4/AQP1/CCL5/GPX1/HSPB1	5	ns
170	GO	GO:0010631	epithelial cell migration	3/37	73/4524	0.0211544	0.119957	0.0979526	GPX1/HSPB1/SCARB1	3	ns
171	GO	GO:0042176	regulation of protein catabolic process	3/37	73/4524	0.0211544	0.119957	0.0979526	GPX1/LDLR/ODC1	3	ns
172	GO	GO:0051235	maintenance of location	3/37	73/4524	0.0211544	0.119957	0.0979526	CXCL10/PNPLA2/SCARB1	3	ns
173	GO	GO:0090132	epithelium migration	3/37	73/4524	0.0211544	0.119957	0.0979526	GPX1/HSPB1/SCARB1	3	ns
169	GO	GO:0040012	regulation of locomotion	5/37	196/4524	0.0204544	0.118732	0.0969528	AQP1/ARRDC3/CCL5/CXCL10/HSPB1	5	ns
167	GO	GO:0015914	phospholipid transport	2/37	27/4524	0.0200921	0.117324	0.0958026	LDLR/SCARB1	2	ns
168	GO	GO:1990845	adaptive thermogenesis	2/37	27/4524	0.0200921	0.117324	0.0958026	ARRDC3/DIO2	2	ns
166	GO	GO:0071310	cellular response to organic substance	8/37	427/4524	0.0196468	0.116105	0.0948078	AQP1/CCL5/CXCL10/HSPB1/ISG15/LBP/LDLR/SCARB1	8	ns
163	GO	GO:0002683	negative regulation of immune system process	3/37	70/4524	0.0189321	0.113821	0.0929422	GPX1/ISG15/LDLR	3	ns
164	GO	GO:0016477	cell migration	6/37	265/4524	0.0191209	0.113821	0.0929422	AQP1/CCL5/CXCL10/GPX1/HSPB1/SCARB1	6	ns
165	GO	GO:0050793	regulation of developmental process	8/37	425/4524	0.0191441	0.113821	0.0929422	AQP1/COCH/CXCL10/HSPB1/INSIG1/ISG15/LDLR/SEMA4A	8	ns
161	GO	GO:0003158	endothelium development	2/37	26/4524	0.0186992	0.113234	0.092463	CXCL10/GPX1	2	ns
162	GO	GO:0043154	negative regulation of cysteine-type endopeptidase activity involved in apoptotic process	2/37	26/4524	0.0186992	0.113234	0.092463	AQP1/GPX1	2	ns
159	GO	GO:0031349	positive regulation of defense response	3/37	69/4524	0.018222	0.111723	0.0912297	COCH/LDLR/TLR3	3	ns
160	GO	GO:0062197	cellular response to chemical stress	3/37	69/4524	0.018222	0.111723	0.0912297	AQP1/GPX1/HSPB1	3	ns
158	GO	GO:0097193	intrinsic apoptotic signaling pathway	3/37	68/4524	0.0175271	0.108823	0.0888616	GPX1/HSPB1/RNF183	3	ns
154	GO	GO:0014902	myotube differentiation	2/37	25/4524	0.0173493	0.108405	0.0885202	CXCL10/GPX1	2	ns
155	GO	GO:0046889	positive regulation of lipid biosynthetic process	2/37	25/4524	0.0173493	0.108405	0.0885202	LDLR/SCARB1	2	ns
156	GO	GO:0050777	negative regulation of immune response	2/37	25/4524	0.0173493	0.108405	0.0885202	GPX1/ISG15	2	ns
157	GO	GO:0071675	regulation of mononuclear cell migration	2/37	25/4524	0.0173493	0.108405	0.0885202	CCL5/CXCL10	2	ns
153	GO	GO:0043069	negative regulation of programmed cell death	5/37	185/4524	0.0163019	0.104524	0.0853511	ANGPTL4/AQP1/CCL5/GPX1/HSPB1	5	ns
152	GO	GO:0002831	regulation of response to biotic stimulus	3/37	66/4524	0.0161831	0.104445	0.0852864	COCH/ISG15/TKFC	3	ns
148	GO	GO:0001523	retinoid metabolic process	2/37	24/4524	0.0160432	0.104228	0.0851089	PNPLA2/RDH12	2	ns
149	GO	GO:0002688	regulation of leukocyte chemotaxis	2/37	24/4524	0.0160432	0.104228	0.0851089	CCL5/CXCL10	2	ns
150	GO	GO:0015918	sterol transport	2/37	24/4524	0.0160432	0.104228	0.0851089	LDLR/SCARB1	2	ns
151	GO	GO:0016101	diterpenoid metabolic process	2/37	24/4524	0.0160432	0.104228	0.0851089	PNPLA2/RDH12	2	ns
147	GO	GO:0045087	innate immune response	5/37	181/4524	0.0149455	0.0997381	0.0814429	COCH/CXCL10/ISG15/LBP/TLR3	5	ns
141	GO	GO:0009894	regulation of catabolic process	5/37	179/4524	0.0142969	0.0993212	0.0811024	GPX1/LDLR/ODC1/PNPLA2/SCARB1	5	ns
142	GO	GO:0010648	negative regulation of cell communication	6/37	249/4524	0.0144225	0.0993212	0.0811024	ARRDC3/GPX1/HSPB1/ISG15/RASAL3/TKFC	6	ns
143	GO	GO:0002832	negative regulation of response to biotic stimulus	2/37	23/4524	0.0147817	0.0993212	0.0811024	ISG15/TKFC	2	ns
144	GO	GO:0007189	adenylate cyclase-activating G protein-coupled receptor signaling pathway	2/37	23/4524	0.0147817	0.0993212	0.0811024	ARRDC3/CXCL10	2	ns
145	GO	GO:0019915	lipid storage	2/37	23/4524	0.0147817	0.0993212	0.0811024	PNPLA2/SCARB1	2	ns
146	GO	GO:0030301	cholesterol transport	2/37	23/4524	0.0147817	0.0993212	0.0811024	LDLR/SCARB1	2	ns
140	GO	GO:0001819	positive regulation of cytokine production	4/37	116/4524	0.0141184	0.0989294	0.0807825	HSPB1/ISG15/LBP/TLR3	4	ns
139	GO	GO:0043066	negative regulation of apoptotic process	5/37	178/4524	0.0139799	0.0986638	0.0805657	ANGPTL4/AQP1/CCL5/GPX1/HSPB1	5	ns
134	GO	GO:0106106	cold-induced thermogenesis	2/37	22/4524	0.0135657	0.0974594	0.0795822	ARRDC3/DIO2	2	ns
135	GO	GO:0120161	regulation of cold-induced thermogenesis	2/37	22/4524	0.0135657	0.0974594	0.0795822	ARRDC3/DIO2	2	ns
136	GO	GO:1901616	organic hydroxy compound catabolic process	2/37	22/4524	0.0135657	0.0974594	0.0795822	DIO2/SCARB1	2	ns
137	GO	GO:0060326	cell chemotaxis	3/37	62/4524	0.013677	0.0974594	0.0795822	CCL5/CXCL10/HSPB1	3	ns
138	GO	GO:1902531	regulation of intracellular signal transduction	7/37	321/4524	0.0137099	0.0974594	0.0795822	ARRDC3/GADD45B/GPX1/HSPB1/RASAL3/RNF183/TKFC	7	ns
126	GO	GO:0006954	inflammatory response	5/37	171/4524	0.0118942	0.0924487	0.0754906	GPX1/LBP/LDLR/MVK/TLR3	5	ns
127	GO	GO:0019218	regulation of steroid metabolic process	2/37	21/4524	0.0123958	0.0924487	0.0754906	INSIG1/LDLR	2	ns
128	GO	GO:0048144	fibroblast proliferation	2/37	21/4524	0.0123958	0.0924487	0.0754906	AQP1/GPX1	2	ns
129	GO	GO:1903557	positive regulation of tumor necrosis factor superfamily cytokine production	2/37	21/4524	0.0123958	0.0924487	0.0754906	HSPB1/LBP	2	ns
130	GO	GO:2001243	negative regulation of intrinsic apoptotic signaling pathway	2/37	21/4524	0.0123958	0.0924487	0.0754906	GPX1/HSPB1	2	ns
131	GO	GO:0034599	cellular response to oxidative stress	3/37	60/4524	0.0125141	0.0924487	0.0754906	AQP1/GPX1/HSPB1	3	ns
132	GO	GO:0045017	glycerolipid biosynthetic process	3/37	60/4524	0.0125141	0.0924487	0.0754906	LDLR/PNPLA2/SCARB1	3	ns
133	GO	GO:0040017	positive regulation of locomotion	4/37	112/4524	0.0125338	0.0924487	0.0754906	AQP1/CCL5/CXCL10/HSPB1	4	ns
124	GO	GO:0009653	anatomical structure morphogenesis	9/37	471/4524	0.0115851	0.0911534	0.0744329	ANGPTL4/AQP1/COCH/CXCL10/GPX1/HSPB1/INSIG1/LDLR/SEMA4A	9	ns
125	GO	GO:0044283	small molecule biosynthetic process	5/37	170/4524	0.0116149	0.0911534	0.0744329	CYP51A1/DHCR7/INSIG1/LSS/PNP	5	ns
123	GO	GO:1901342	regulation of vasculature development	3/37	58/4524	0.0114107	0.0910069	0.0743133	AQP1/CXCL10/HSPB1	3	ns
121	GO	GO:0032760	positive regulation of tumor necrosis factor production	2/37	20/4524	0.0112729	0.0906452	0.0740179	HSPB1/LBP	2	ns
122	GO	GO:0046470	phosphatidylcholine metabolic process	2/37	20/4524	0.0112729	0.0906452	0.0740179	LDLR/SCARB1	2	ns
120	GO	GO:2000147	positive regulation of cell motility	4/37	108/4524	0.011069	0.0904891	0.0738904	AQP1/CCL5/CXCL10/HSPB1	4	ns
117	GO	GO:2000026	regulation of multicellular organismal development	6/37	234/4524	0.0108208	0.0897004	0.0732464	AQP1/CXCL10/HSPB1/ISG15/LDLR/SEMA4A	6	ns
118	GO	GO:0042445	hormone metabolic process	3/37	57/4524	0.0108811	0.0897004	0.0732464	DIO2/PNPLA2/RDH12	3	ns
119	GO	GO:1901617	organic hydroxy compound biosynthetic process	3/37	57/4524	0.0108811	0.0897004	0.0732464	CYP51A1/DHCR7/LSS	3	ns
116	GO	GO:0043086	negative regulation of catalytic activity	5/37	166/4524	0.0105427	0.0891586	0.072804	ANGPTL4/AQP1/GADD45B/GPX1/HSPB1	5	ns
111	GO	GO:0010876	lipid localization	4/37	105/4524	0.0100469	0.0885494	0.0723065	LBP/LDLR/PNPLA2/SCARB1	4	ns
112	GO	GO:0009968	negative regulation of signal transduction	6/37	231/4524	0.0101866	0.0885494	0.0723065	ARRDC3/GPX1/HSPB1/ISG15/RASAL3/TKFC	6	ns
113	GO	GO:0045444	fat cell differentiation	3/37	56/4524	0.0103662	0.0885494	0.0723065	DIO2/GPX1/INSIG1	3	ns
114	GO	GO:0045765	regulation of angiogenesis	3/37	56/4524	0.0103662	0.0885494	0.0723065	AQP1/CXCL10/HSPB1	3	ns
115	GO	GO:1902532	negative regulation of intracellular signal transduction	4/37	106/4524	0.0103804	0.0885494	0.0723065	GPX1/HSPB1/RASAL3/TKFC	4	ns
109	GO	GO:0008219	cell death	9/37	459/4524	0.00984147	0.0879855	0.0718461	ANGPTL4/AQP1/CCL5/CXCL10/GADD45B/GPX1/HSPB1/PEG3/RNF183	9	ns
110	GO	GO:0043542	endothelial cell migration	3/37	55/4524	0.00986586	0.0879855	0.0718461	GPX1/HSPB1/SCARB1	3	ns
108	GO	GO:0051248	negative regulation of protein metabolic process	6/37	228/4524	0.00957973	0.0870159	0.0710543	AQP1/GADD45B/GPX1/HSPB1/ISG15/LDLR	6	ns
105	GO	GO:0030335	positive regulation of cell migration	4/37	102/4524	0.00908855	0.0840845	0.0686606	AQP1/CCL5/CXCL10/HSPB1	4	ns
106	GO	GO:0002690	positive regulation of leukocyte chemotaxis	2/37	18/4524	0.00917129	0.0840845	0.0686606	CCL5/CXCL10	2	ns
107	GO	GO:0097006	regulation of plasma lipoprotein particle levels	2/37	18/4524	0.00917129	0.0840845	0.0686606	LDLR/SCARB1	2	ns
104	GO	GO:0044242	cellular lipid catabolic process	3/37	53/4524	0.00890861	0.0840322	0.068618	LDLR/PNPLA2/SCARB1	3	ns
101	GO	GO:0014074	response to purine-containing compound	2/37	17/4524	0.00819423	0.0780441	0.0637282	ADORA1/AQP1	2	ns
102	GO	GO:0042572	retinol metabolic process	2/37	17/4524	0.00819423	0.0780441	0.0637282	PNPLA2/RDH12	2	ns
103	GO	GO:0045445	myoblast differentiation	2/37	17/4524	0.00819423	0.0780441	0.0637282	CXCL10/GPX1	2	ns
99	GO	GO:0048871	multicellular organismal homeostasis	4/37	94/4524	0.00683236	0.0670254	0.0547308	AQP1/ARRDC3/DIO2/GPX1	4	ns
100	GO	GO:0071396	cellular response to lipid	4/37	94/4524	0.00683236	0.0670254	0.0547308	AQP1/LBP/LDLR/SCARB1	4	ns
98	GO	GO:0012501	programmed cell death	9/37	432/4524	0.00665814	0.0666493	0.0544237	ANGPTL4/AQP1/CCL5/CXCL10/GADD45B/GPX1/HSPB1/PEG3/RNF183	9	ns
92	GO	GO:0048646	anatomical structure formation involved in morphogenesis	6/37	208/4524	0.00618119	0.0646427	0.0527851	ANGPTL4/AQP1/CXCL10/GPX1/HSPB1/SEMA4A	6	ns
93	GO	GO:0015850	organic hydroxy compound transport	3/37	47/4524	0.00637702	0.0646427	0.0527851	AQP1/LDLR/SCARB1	3	ns
94	GO	GO:0009395	phospholipid catabolic process	2/37	15/4524	0.00639179	0.0646427	0.0527851	LDLR/SCARB1	2	ns
95	GO	GO:0019432	triglyceride biosynthetic process	2/37	15/4524	0.00639179	0.0646427	0.0527851	LDLR/SCARB1	2	ns
96	GO	GO:0036473	cell death in response to oxidative stress	2/37	15/4524	0.00639179	0.0646427	0.0527851	GPX1/HSPB1	2	ns
97	GO	GO:0071677	positive regulation of mononuclear cell migration	2/37	15/4524	0.00639179	0.0646427	0.0527851	CCL5/CXCL10	2	ns
91	GO	GO:0001667	ameboidal-type cell migration	4/37	90/4524	0.0058596	0.0631677	0.0515807	AQP1/GPX1/HSPB1/SCARB1	4	ns
84	GO	GO:0006915	apoptotic process	9/37	417/4524	0.00527691	0.0608075	0.0496534	ANGPTL4/AQP1/CCL5/CXCL10/GADD45B/GPX1/HSPB1/PEG3/RNF183	9	ns
85	GO	GO:0051607	defense response to virus	4/37	88/4524	0.0054101	0.0608075	0.0496534	CXCL10/ISG15/TKFC/TLR3	4	ns
86	GO	GO:0140546	defense response to symbiont	4/37	88/4524	0.0054101	0.0608075	0.0496534	CXCL10/ISG15/TKFC/TLR3	4	ns
87	GO	GO:0008299	isoprenoid biosynthetic process	2/37	14/4524	0.00556811	0.0608075	0.0496534	LSS/MVK	2	ns
88	GO	GO:0098586	cellular response to virus	2/37	14/4524	0.00556811	0.0608075	0.0496534	CXCL10/TKFC	2	ns
89	GO	GO:1902882	regulation of response to oxidative stress	2/37	14/4524	0.00556811	0.0608075	0.0496534	GPX1/HSPB1	2	ns
90	GO	GO:0051240	positive regulation of multicellular organismal process	7/37	271/4524	0.00557867	0.0608075	0.0496534	AQP1/DIO2/HSPB1/ISG15/LBP/SEMA4A/TLR3	7	ns
82	GO	GO:0046890	regulation of lipid biosynthetic process	3/37	43/4524	0.0049635	0.058665	0.0479039	INSIG1/LDLR/SCARB1	3	ns
83	GO	GO:2001242	regulation of intrinsic apoptotic signaling pathway	3/37	43/4524	0.0049635	0.058665	0.0479039	GPX1/HSPB1/RNF183	3	ns
78	GO	GO:0050920	regulation of chemotaxis	3/37	42/4524	0.00464318	0.0581005	0.047443	CCL5/CXCL10/HSPB1	3	ns
79	GO	GO:0019216	regulation of lipid metabolic process	4/37	85/4524	0.00478033	0.0581005	0.047443	INSIG1/LDLR/PNPLA2/SCARB1	4	ns
80	GO	GO:0042116	macrophage activation	2/37	13/4524	0.00479729	0.0581005	0.047443	LBP/LDLR	2	ns
81	GO	GO:0050829	defense response to Gram-negative bacterium	2/37	13/4524	0.00479729	0.0581005	0.047443	AQP1/LBP	2	ns
72	GO	GO:0010941	regulation of cell death	8/37	325/4524	0.00397788	0.0519827	0.0424474	ANGPTL4/AQP1/CCL5/CXCL10/GADD45B/GPX1/HSPB1/RNF183	8	ns
73	GO	GO:0045834	positive regulation of lipid metabolic process	3/37	40/4524	0.00404114	0.0519827	0.0424474	LDLR/PNPLA2/SCARB1	3	ns
74	GO	GO:0098542	defense response to other organism	7/37	256/4524	0.00407587	0.0519827	0.0424474	AQP1/COCH/CXCL10/ISG15/LBP/TKFC/TLR3	7	ns
75	GO	GO:0010866	regulation of triglyceride biosynthetic process	2/37	12/4524	0.00408019	0.0519827	0.0424474	LDLR/SCARB1	2	ns
76	GO	GO:0010883	regulation of lipid storage	2/37	12/4524	0.00408019	0.0519827	0.0424474	PNPLA2/SCARB1	2	ns
77	GO	GO:1900407	regulation of cellular response to oxidative stress	2/37	12/4524	0.00408019	0.0519827	0.0424474	GPX1/HSPB1	2	ns
71	GO	GO:0023057	negative regulation of signaling	7/37	251/4524	0.0036514	0.050451	0.0411966	ARRDC3/GPX1/HSPB1/ISG15/LDLR/RASAL3/TKFC	7	ns
70	GO	GO:0050727	regulation of inflammatory response	4/37	78/4524	0.00350773	0.0491584	0.0401411	GPX1/LDLR/MVK/TLR3	4	*
69	GO	GO:0034381	plasma lipoprotein particle clearance	2/37	11/4524	0.00341772	0.0485911	0.0396779	LDLR/SCARB1	2	*
67	GO	GO:0010867	positive regulation of triglyceride biosynthetic process	2/37	10/4524	0.00281076	0.0405494	0.0331113	LDLR/SCARB1	2	*
68	GO	GO:1903201	regulation of oxidative stress-induced cell death	2/37	10/4524	0.00281076	0.0405494	0.0331113	GPX1/HSPB1	2	*
66	GO	GO:0043067	regulation of programmed cell death	8/37	302/4524	0.00251715	0.037414	0.0305511	ANGPTL4/AQP1/CCL5/CXCL10/GADD45B/GPX1/HSPB1/RNF183	8	*
65	GO	GO:0048585	negative regulation of response to stimulus	8/37	301/4524	0.00246501	0.0372028	0.0303786	ARRDC3/GPX1/HSPB1/ISG15/LDLR/MVK/RASAL3/TKFC	8	*
61	GO	GO:0042981	regulation of apoptotic process	8/37	292/4524	0.00203329	0.0325262	0.0265598	ANGPTL4/AQP1/CCL5/CXCL10/GADD45B/GPX1/HSPB1/RNF183	8	*
62	GO	GO:0001659	temperature homeostasis	3/37	32/4524	0.00212199	0.0325262	0.0265598	ARRDC3/DIO2/GPX1	3	*
63	GO	GO:0007586	digestion	3/37	32/4524	0.00212199	0.0325262	0.0265598	AQP1/LDLR/SCARB1	3	*
64	GO	GO:0055088	lipid homeostasis	3/37	32/4524	0.00212199	0.0325262	0.0265598	INSIG1/LDLR/SCARB1	3	*
59	GO	GO:0046165	alcohol biosynthetic process	3/37	31/4524	0.0019339	0.0316192	0.0258192	CYP51A1/DHCR7/LSS	3	*
60	GO	GO:0120254	olefinic compound metabolic process	3/37	31/4524	0.0019339	0.0316192	0.0258192	GPX1/PNPLA2/RDH12	3	*
58	GO	GO:0010817	regulation of hormone levels	5/37	110/4524	0.00181822	0.0307531	0.025112	AQP1/CCL5/DIO2/PNPLA2/RDH12	5	*
57	GO	GO:0050776	regulation of immune response	6/37	162/4524	0.00177672	0.0305782	0.0249692	COCH/GPX1/HCST/ISG15/TKFC/TLR3	6	*
56	GO	GO:0048584	positive regulation of response to stimulus	10/37	425/4524	0.00163794	0.0286932	0.02343	ARRDC3/CCL5/COCH/CXCL10/GADD45B/GPX1/HSPB1/LDLR/RNF183/TLR3	10	*
55	GO	GO:0050921	positive regulation of chemotaxis	3/37	29/4524	0.00158986	0.0283573	0.0231556	CCL5/CXCL10/HSPB1	3	*
54	GO	GO:0046486	glycerolipid metabolic process	5/37	106/4524	0.00154158	0.0280054	0.0228683	GPX1/INSIG1/LDLR/PNPLA2/SCARB1	5	*
50	GO	GO:0009615	response to virus	5/37	103/4524	0.00135553	0.026532	0.0216652	CXCL10/HSPB1/ISG15/TKFC/TLR3	5	*
51	GO	GO:0072359	circulatory system development	7/37	213/4524	0.00142852	0.026532	0.0216652	ANGPTL4/AQP1/CXCL10/GPX1/HSPB1/LDLR/SEMA4A	7	*
52	GO	GO:0006721	terpenoid metabolic process	3/37	28/4524	0.00143343	0.026532	0.0216652	LSS/PNPLA2/RDH12	3	*
53	GO	GO:0050728	negative regulation of inflammatory response	3/37	28/4524	0.00143343	0.026532	0.0216652	GPX1/LDLR/MVK	3	*
49	GO	GO:0043534	blood vessel endothelial cell migration	3/37	27/4524	0.00128707	0.0257677	0.0210411	GPX1/HSPB1/SCARB1	3	*
48	GO	GO:0035295	tube development	7/37	208/4524	0.00124311	0.025406	0.0207457	ANGPTL4/AQP1/CXCL10/GPX1/HSPB1/LDLR/SEMA4A	7	*
46	GO	GO:0006955	immune response	9/37	333/4524	0.0011164	0.0238077	0.0194406	COCH/CXCL10/GPX1/HCST/ISG15/LBP/SEMA4A/TKFC/TLR3	9	*
47	GO	GO:0042592	homeostatic process	9/37	334/4524	0.00114063	0.0238077	0.0194406	AQP1/ARRDC3/CXCL10/DIO2/GPX1/INSIG1/ISG15/LDLR/SCARB1	9	*
45	GO	GO:0042742	defense response to bacterium	4/37	50/4524	0.000666783	0.0145359	0.0118695	AQP1/COCH/ISG15/LBP	4	*
44	GO	GO:0022600	digestive system process	3/37	21/4524	0.000605347	0.0134965	0.0110208	AQP1/LDLR/SCARB1	3	*
43	GO	GO:0006952	defense response	10/37	372/4524	0.000578322	0.0131938	0.0107736	AQP1/COCH/CXCL10/GPX1/ISG15/LBP/LDLR/MVK/TKFC/TLR3	10	*
41	GO	GO:0046460	neutral lipid biosynthetic process	3/37	20/4524	0.000521802	0.0121878	0.00995216	LDLR/PNPLA2/SCARB1	3	*
42	GO	GO:0046463	acylglycerol biosynthetic process	3/37	20/4524	0.000521802	0.0121878	0.00995216	LDLR/PNPLA2/SCARB1	3	*
38	GO	GO:0042632	cholesterol homeostasis	3/37	19/4524	0.000446039	0.0109391	0.00893252	INSIG1/LDLR/SCARB1	3	*
39	GO	GO:0046503	glycerolipid catabolic process	3/37	19/4524	0.000446039	0.0109391	0.00893252	LDLR/PNPLA2/SCARB1	3	*
40	GO	GO:0055092	sterol homeostasis	3/37	19/4524	0.000446039	0.0109391	0.00893252	INSIG1/LDLR/SCARB1	3	*
36	GO	GO:0016126	sterol biosynthetic process	3/37	18/4524	0.000377736	0.0102912	0.00840347	CYP51A1/DHCR7/LSS	3	*
37	GO	GO:0044419	biological process involved in interspecies interaction between organisms	10/37	354/4524	0.00038815	0.0102912	0.00840347	AQP1/COCH/CXCL10/GPX1/HSPB1/ISG15/LBP/SCARB1/TKFC/TLR3	10	*
34	GO	GO:0001525	angiogenesis	6/37	119/4524	0.00034823	0.0100201	0.00818209	ANGPTL4/AQP1/CXCL10/GPX1/HSPB1/SEMA4A	6	*
35	GO	GO:0035239	tube morphogenesis	7/37	169/4524	0.000357496	0.0100201	0.00818209	ANGPTL4/AQP1/CXCL10/GPX1/HSPB1/LDLR/SEMA4A	7	*
27	GO	GO:0090207	regulation of triglyceride metabolic process	3/37	16/4524	0.000262171	0.00941047	0.00768428	LDLR/PNPLA2/SCARB1	3	**
28	GO	GO:0009617	response to bacterium	6/37	115/4524	0.000289147	0.00941047	0.00768428	AQP1/COCH/GPX1/ISG15/LBP/SCARB1	6	**
29	GO	GO:0006694	steroid biosynthetic process	4/37	41/4524	0.000309031	0.00941047	0.00768428	CYP51A1/DHCR7/INSIG1/LSS	4	**
30	GO	GO:0032102	negative regulation of response to external stimulus	5/37	75/4524	0.000315451	0.00941047	0.00768428	GPX1/ISG15/LDLR/MVK/TKFC	5	**
31	GO	GO:0006695	cholesterol biosynthetic process	3/37	17/4524	0.00031656	0.00941047	0.00768428	CYP51A1/DHCR7/LSS	3	**
32	GO	GO:0050994	regulation of lipid catabolic process	3/37	17/4524	0.00031656	0.00941047	0.00768428	LDLR/PNPLA2/SCARB1	3	**
33	GO	GO:1902653	secondary alcohol biosynthetic process	3/37	17/4524	0.00031656	0.00941047	0.00768428	CYP51A1/DHCR7/LSS	3	**
26	GO	GO:0001944	vasculature development	7/37	159/4524	0.000245494	0.00926269	0.00756361	ANGPTL4/AQP1/CXCL10/GPX1/HSPB1/LDLR/SEMA4A	7	**
25	GO	GO:0044255	cellular lipid metabolic process	9/37	267/4524	0.000218503	0.00857407	0.00700131	DIO2/GPX1/INSIG1/LDLR/LSS/MVK/PNPLA2/RDH12/SCARB1	9	**
22	GO	GO:0009607	response to biotic stimulus	10/37	325/4524	0.000192731	0.00843277	0.00688592	AQP1/COCH/CXCL10/GPX1/HSPB1/ISG15/LBP/SCARB1/TKFC/TLR3	10	**
23	GO	GO:0001568	blood vessel development	7/37	154/4524	0.000201291	0.00843277	0.00688592	ANGPTL4/AQP1/CXCL10/GPX1/HSPB1/LDLR/SEMA4A	7	**
24	GO	GO:0006720	isoprenoid metabolic process	4/37	37/4524	0.000206306	0.00843277	0.00688592	LSS/MVK/PNPLA2/RDH12	4	**
18	GO	GO:0090208	positive regulation of triglyceride metabolic process	3/37	13/4524	0.000136181	0.00712901	0.00582132	LDLR/PNPLA2/SCARB1	3	**
19	GO	GO:0051707	response to other organism	10/37	315/4524	0.000148626	0.00712901	0.00582132	AQP1/COCH/CXCL10/GPX1/HSPB1/ISG15/LBP/SCARB1/TKFC/TLR3	10	**
20	GO	GO:0032103	positive regulation of response to external stimulus	6/37	102/4524	0.000149474	0.00712901	0.00582132	CCL5/COCH/CXCL10/HSPB1/LDLR/TLR3	6	**
21	GO	GO:0043207	response to external biotic stimulus	10/37	316/4524	0.000152609	0.00712901	0.00582132	AQP1/COCH/CXCL10/GPX1/HSPB1/ISG15/LBP/SCARB1/TKFC/TLR3	10	**
17	GO	GO:0008610	lipid biosynthetic process	8/37	185/4524	9.35628e-05	0.00539912	0.00440875	CYP51A1/DHCR7/INSIG1/LDLR/LSS/MVK/PNPLA2/SCARB1	8	**
16	GO	GO:0048514	blood vessel morphogenesis	7/37	135/4524	8.783e-05	0.00538508	0.00439728	ANGPTL4/AQP1/CXCL10/GPX1/HSPB1/LDLR/SEMA4A	7	**
15	GO	GO:0031347	regulation of defense response	7/37	131/4524	7.2497e-05	0.0047413	0.00387159	COCH/GPX1/ISG15/LDLR/MVK/TKFC/TLR3	7	**
14	GO	GO:0002682	regulation of immune system process	10/37	285/4524	6.3827e-05	0.00447245	0.00365206	CCL5/COCH/CXCL10/GPX1/HCST/ISG15/LDLR/RASAL3/TKFC/TLR3	10	**
13	GO	GO:0080134	regulation of response to stress	10/37	279/4524	5.31984e-05	0.00401443	0.00327805	COCH/GADD45B/GPX1/HSPB1/ISG15/LDLR/MVK/RNF183/TKFC/TLR3	10	**
11	GO	GO:0031348	negative regulation of defense response	5/37	48/4524	3.67224e-05	0.00309738	0.00252922	GPX1/ISG15/LDLR/MVK/TKFC	5	**
12	GO	GO:0006629	lipid metabolic process	12/37	392/4524	3.78884e-05	0.00309738	0.00252922	ANGPTL4/CYP51A1/DHCR7/DIO2/GPX1/INSIG1/LDLR/LSS/MVK/PNPLA2/RDH12/SCARB1	12	**
10	GO	GO:0008202	steroid metabolic process	6/37	74/4524	2.42771e-05	0.00238158	0.00194472	CYP51A1/DHCR7/INSIG1/LDLR/LSS/SCARB1	6	**
3	GO	GO:0008203	cholesterol metabolic process	5/37	35/4524	7.51923e-06	0.00175682	0.00143457	CYP51A1/DHCR7/LDLR/LSS/SCARB1	5	**
4	GO	GO:0016125	sterol metabolic process	5/37	36/4524	8.68046e-06	0.00175682	0.00143457	CYP51A1/DHCR7/LDLR/LSS/SCARB1	5	**
5	GO	GO:1902652	secondary alcohol metabolic process	5/37	38/4524	1.14214e-05	0.00175682	0.00143457	CYP51A1/DHCR7/LDLR/LSS/SCARB1	5	**
6	GO	GO:0006066	alcohol metabolic process	7/37	99/4524	1.16763e-05	0.00175682	0.00143457	CYP51A1/DHCR7/LDLR/LSS/PNPLA2/RDH12/SCARB1	7	**
7	GO	GO:0006639	acylglycerol metabolic process	5/37	39/4524	1.30237e-05	0.00175682	0.00143457	GPX1/INSIG1/LDLR/PNPLA2/SCARB1	5	**
8	GO	GO:0006638	neutral lipid metabolic process	5/37	40/4524	1.47964e-05	0.00175682	0.00143457	GPX1/INSIG1/LDLR/PNPLA2/SCARB1	5	**
9	GO	GO:1901615	organic hydroxy compound metabolic process	8/37	145/4524	1.61177e-05	0.00175682	0.00143457	CYP51A1/DHCR7/DIO2/LDLR/LSS/PNPLA2/RDH12/SCARB1	8	**
1	GO	GO:0006641	triglyceride metabolic process	5/37	29/4524	2.85012e-06	0.00171247	0.00139835	GPX1/INSIG1/LDLR/PNPLA2/SCARB1	5	**
2	GO	GO:0032101	regulation of response to external stimulus	10/37	205/4524	3.49128e-06	0.00171247	0.00139835	CCL5/COCH/CXCL10/GPX1/HSPB1/ISG15/LDLR/MVK/TKFC/TLR3	10	**
1	KEGG	bta00100	Steroid biosynthesis	7/62	20/10625	1.18723e-11	1.75711e-09	1.46217e-09	CYP51A1/DHCR24/DHCR7/EBP/LSS/MSMO1/SQLE	7	***
2	KEGG	bta05164	Influenza A	6/62	198/10625	0.00100242	0.0741794	0.0617282	BOLA-DMB/BOLA-DRA/CCL5/CXCL10/OAS1Y/TLR3	6	ns
3	KEGG	bta04650	Natural killer cell mediated cytotoxicity	5/62	160/10625	0.00235767	0.0759203	0.0631769	HCST/PRF1/ULBP13/ULBP21/ULBP3	5	ns
4	KEGG	bta05169	Epstein-Barr virus infection	6/62	237/10625	0.00250452	0.0759203	0.0631769	BOLA-DMB/BOLA-DRA/CXCL10/GADD45B/ISG15/OAS1Y	6	ns
5	KEGG	bta04979	Cholesterol metabolism	3/62	49/10625	0.00287997	0.0759203	0.0631769	ANGPTL4/LDLR/SCARB1	3	ns
6	KEGG	bta05330	Allograft rejection	3/62	52/10625	0.00341202	0.0759203	0.0631769	BOLA-DMB/BOLA-DRA/PRF1	3	ns
7	KEGG	bta04940	Type I diabetes mellitus	3/62	54/10625	0.00379798	0.0759203	0.0631769	BOLA-DMB/BOLA-DRA/PRF1	3	ns
8	KEGG	bta05160	Hepatitis C	5/62	182/10625	0.0041038	0.0759203	0.0631769	CXCL10/LDLR/OAS1Y/SCARB1/TLR3	5	ns
9	KEGG	bta05332	Graft-versus-host disease	3/62	60/10625	0.0051116	0.0840575	0.0699482	BOLA-DMB/BOLA-DRA/PRF1	3	ns
10	KEGG	bta04620	Toll-like receptor signaling pathway	4/62	123/10625	0.00568753	0.0841754	0.0700464	CCL5/CXCL10/LBP/TLR3	4	ns
11	KEGG	bta00561	Glycerolipid metabolism	3/62	68/10625	0.00724332	0.0884234	0.0735814	MBOAT1/PNPLA2/TKFC	3	ns
12	KEGG	bta05320	Autoimmune thyroid disease	3/62	69/10625	0.00754146	0.0884234	0.0735814	BOLA-DMB/BOLA-DRA/PRF1	3	ns
13	KEGG	bta05168	Herpes simplex virus 1 infection	5/62	212/10625	0.00776692	0.0884234	0.0735814	BOLA-DMB/BOLA-DRA/CCL5/OAS1Y/TLR3	5	ns
14	KEGG	bta04820	Cytoskeleton in muscle cells	5/62	233/10625	0.0114006	0.12052	0.100291	COL4A6/COL6A1/COL6A2/FHL1/TNNT1	5	ns
15	KEGG	bta05416	Viral myocarditis	3/62	83/10625	0.0124858	0.123193	0.102515	BOLA-DMB/BOLA-DRA/PRF1	3	ns
16	KEGG	bta04512	ECM-receptor interaction	3/62	89/10625	0.0150574	0.13828	0.115069	COL4A6/COL6A1/COL6A2	3	ns
17	KEGG	bta04145	Phagosome	4/62	166/10625	0.0158835	0.13828	0.115069	BOLA-DMB/BOLA-DRA/SCARB1/TFRC	4	ns
18	KEGG	bta04061	Viral protein interaction with cytokine and cytokine receptor	3/62	95/10625	0.0179071	0.147236	0.122523	CCL22/CCL5/CXCL10	3	ns
19	KEGG	bta05310	Asthma	2/62	37/10625	0.0195719	0.152455	0.126865	BOLA-DMB/BOLA-DRA	2	ns
20	KEGG	bta05323	Rheumatoid arthritis	3/62	104/10625	0.0227087	0.168044	0.139838	BOLA-DMB/BOLA-DRA/CCL5	3	ns
21	KEGG	bta05216	Thyroid cancer	2/62	42/10625	0.0248368	0.168994	0.140628	GADD45B/RET	2	ns
22	KEGG	bta04976	Bile secretion	3/62	109/10625	0.0256506	0.168994	0.140628	AQP1/LDLR/SCARB1	3	ns
23	KEGG	bta04640	Hematopoietic cell lineage	3/62	110/10625	0.0262625	0.168994	0.140628	BOLA-DMB/BOLA-DRA/TFRC	3	ns
24	KEGG	bta04622	RIG-I-like receptor signaling pathway	3/62	113/10625	0.0281453	0.173562	0.14443	CXCL10/ISG15/TKFC	3	ns
25	KEGG	bta04010	MAPK signaling pathway	5/62	300/10625	0.030334	0.175124	0.145729	FGFR2/GADD45B/HSPB1/MAP4K1/RET	5	ns
26	KEGG	bta05145	Toxoplasmosis	3/62	117/10625	0.030765	0.175124	0.145729	BOLA-DMB/BOLA-DRA/LDLR	3	ns
27	KEGG	bta03272	Virion - Hepatitis viruses	2/62	50/10625	0.0343049	0.188031	0.156469	LDLR/SCARB1	2	ns
28	KEGG	bta04975	Fat digestion and absorption	2/62	51/10625	0.0355734	0.188031	0.156469	NPC1L1/SCARB1	2	ns
29	KEGG	bta04974	Protein digestion and absorption	3/62	129/10625	0.0393685	0.200915	0.167191	COL4A6/COL6A1/COL6A2	3	ns
30	KEGG	bta04672	Intestinal immune network for IgA production	2/62	56/10625	0.042181	0.208093	0.173164	BOLA-DMB/BOLA-DRA	2	ns
31	KEGG	bta04923	Regulation of lipolysis in adipocytes	2/62	59/10625	0.0463494	0.221281	0.184138	ADORA1/PNPLA2	2	ns
32	KEGG	bta05165	Human papillomavirus infection	5/62	354/10625	0.0550836	0.23946	0.199266	COL4A6/COL6A1/COL6A2/ISG15/TLR3	5	ns
33	KEGG	bta00480	Glutathione metabolism	2/62	65/10625	0.0551151	0.23946	0.199266	GPX1/ODC1	2	ns
34	KEGG	bta04913	Ovarian steroidogenesis	2/62	65/10625	0.0551151	0.23946	0.199266	LDLR/SCARB1	2	ns
35	KEGG	bta04927	Cortisol synthesis and secretion	2/62	66/10625	0.0566291	0.23946	0.199266	LDLR/SCARB1	2	ns
36	KEGG	bta05321	Inflammatory bowel disease	2/62	69/10625	0.0612574	0.241522	0.200982	BOLA-DMB/BOLA-DRA	2	ns
37	KEGG	bta01240	Biosynthesis of cofactors	3/62	155/10625	0.0617228	0.241522	0.200982	HMBS/IDO1/RDH12	3	ns
38	KEGG	bta05230	Central carbon metabolism in cancer	2/62	70/10625	0.0628283	0.241522	0.200982	FGFR2/RET	2	ns
39	KEGG	bta04518	Integrin signaling	3/62	157/10625	0.0636444	0.241522	0.200982	COL4A6/COL6A1/COL6A2	3	ns
40	KEGG	bta04924	Renin secretion	2/62	73/10625	0.0676225	0.249965	0.208008	ADORA1/AQP1	2	ns
41	KEGG	bta05223	Non-small cell lung cancer	2/62	74/10625	0.069247	0.249965	0.208008	GADD45B/RET	2	ns
42	KEGG	bta05140	Leishmaniasis	2/62	79/10625	0.0775588	0.268319	0.223281	BOLA-DMB/BOLA-DRA	2	ns
43	KEGG	bta04151	PI3K-Akt signaling pathway	5/62	392/10625	0.0779576	0.268319	0.223281	COL4A6/COL6A1/COL6A2/FGFR2/RET	5	ns
44	KEGG	bta03273	Virion - Lassa virus and SFTS virus	1/62	15/10625	0.0840961	0.282869	0.235389	TFRC	1	ns
45	KEGG	bta04146	Peroxisome	2/62	84/10625	0.0861684	0.283398	0.235829	MVK/PECR	2	ns
46	KEGG	bta04612	Antigen processing and presentation	2/62	86/10625	0.0896903	0.288569	0.240132	BOLA-DMB/BOLA-DRA	2	ns
47	KEGG	bta04062	Chemokine signaling pathway	3/62	191/10625	0.100341	0.315968	0.262932	CCL22/CCL5/CXCL10	3	ns
48	KEGG	bta04623	Cytosolic DNA-sensing pathway	2/62	94/10625	0.104188	0.318494	0.265034	CCL5/CXCL10	2	ns
49	KEGG	bta04925	Aldosterone synthesis and secretion	2/62	96/10625	0.107908	0.318494	0.265034	LDLR/SCARB1	2	ns
50	KEGG	bta04658	Th1 and Th2 cell differentiation	2/62	97/10625	0.109782	0.318494	0.265034	BOLA-DMB/BOLA-DRA	2	ns
51	KEGG	bta05171	Coronavirus disease - COVID-19	4/62	317/10625	0.113347	0.318494	0.265034	CXCL10/ISG15/OAS1Y/TLR3	4	ns
52	KEGG	bta05222	Small cell lung cancer	2/62	99/10625	0.113555	0.318494	0.265034	COL4A6/GADD45B	2	ns
53	KEGG	bta00900	Terpenoid backbone biosynthesis	1/62	21/10625	0.115751	0.318494	0.265034	MVK	1	ns
54	KEGG	bta04510	Focal adhesion	3/62	204/10625	0.116207	0.318494	0.265034	COL4A6/COL6A1/COL6A2	3	ns
55	KEGG	bta04964	Proximal tubule bicarbonate reclamation	1/62	22/10625	0.120921	0.325387	0.27077	AQP1	1	ns
56	KEGG	bta05152	Tuberculosis	3/62	210/10625	0.123834	0.327275	0.272342	BOLA-DMB/BOLA-DRA/LBP	3	ns
57	KEGG	bta05150	Staphylococcus aureus infection	2/62	112/10625	0.138843	0.355026	0.295434	BOLA-DMB/BOLA-DRA	2	ns
58	KEGG	bta04064	NF-kappa B signaling pathway	2/62	114/10625	0.142838	0.355026	0.295434	GADD45B/LBP	2	ns
59	KEGG	bta04659	Th17 cell differentiation	2/62	114/10625	0.142838	0.355026	0.295434	BOLA-DMB/BOLA-DRA	2	ns
60	KEGG	bta00650	Butanoate metabolism	1/62	27/10625	0.146328	0.355026	0.295434	BDH1	1	ns
61	KEGG	bta04977	Vitamin digestion and absorption	1/62	27/10625	0.146328	0.355026	0.295434	SCARB1	1	ns
62	KEGG	bta05146	Amoebiasis	2/62	119/10625	0.152933	0.365066	0.303789	COL4A6/HSPB1	2	ns
63	KEGG	bta05417	Lipid and atherosclerosis	3/62	242/10625	0.167338	0.393112	0.327127	CCL5/LBP/LDLR	3	ns
64	KEGG	bta04014	Ras signaling pathway	3/62	247/10625	0.174512	0.403559	0.335821	FGFR2/RASAL3/REL	3	ns
65	KEGG	bta04144	Endocytosis	3/62	249/10625	0.177407	0.403941	0.336139	FGFR2/LDLR/TFRC	3	ns
66	KEGG	bta00630	Glyoxylate and dicarboxylate metabolism	1/62	34/10625	0.180689	0.405182	0.337171	HYI	1	ns
67	KEGG	bta04668	TNF signaling pathway	2/62	134/10625	0.18398	0.406404	0.338189	CCL5/CXCL10	2	ns
68	KEGG	bta00051	Fructose and mannose metabolism	1/62	36/10625	0.190254	0.414082	0.344578	TKFC	1	ns
69	KEGG	bta04020	Calcium signaling pathway	3/62	264/10625	0.19953	0.427978	0.356141	FGFR2/HRH2/RET	3	ns
70	KEGG	bta00760	Nicotinate and nicotinamide metabolism	1/62	40/10625	0.209055	0.442003	0.367812	PNP	1	ns
71	KEGG	bta04210	Apoptosis	2/62	149/10625	0.215863	0.449967	0.374439	GADD45B/PRF1	2	ns
72	KEGG	bta05143	African trypanosomiasis	1/62	43/10625	0.222874	0.45813	0.381232	IDO1	1	ns
73	KEGG	bta05226	Gastric cancer	2/62	154/10625	0.226613	0.459435	0.382318	FGFR2/GADD45B	2	ns
74	KEGG	bta04934	Cushing syndrome	2/62	158/10625	0.235244	0.466604	0.388284	LDLR/SCARB1	2	ns
75	KEGG	bta00380	Tryptophan metabolism	1/62	46/10625	0.236455	0.466604	0.388284	IDO1	1	ns
76	KEGG	bta04930	Type II diabetes mellitus	1/62	47/10625	0.24093	0.469179	0.390426	ABCC8	1	ns
77	KEGG	bta04216	Ferroptosis	1/62	49/10625	0.249802	0.48014	0.399547	TFRC	1	ns
78	KEGG	bta00860	Porphyrin metabolism	1/62	50/10625	0.2542	0.482329	0.401369	HMBS	1	ns
79	KEGG	bta00330	Arginine and proline metabolism	1/62	51/10625	0.258573	0.484415	0.403105	ODC1	1	ns
80	KEGG	bta04514	Cell adhesion molecule (CAM) interaction	2/62	171/10625	0.263409	0.487307	0.405512	BOLA-DMB/BOLA-DRA	2	ns
81	KEGG	bta00565	Ether lipid metabolism	1/62	56/10625	0.28006	0.511714	0.425822	GDPD3	1	ns
82	KEGG	bta04360	Axon guidance	2/62	181/10625	0.285112	0.514593	0.428217	SEMA3E/SEMA4A	2	ns
83	KEGG	bta04370	VEGF signaling pathway	1/62	59/10625	0.292657	0.521846	0.434253	HSPB1	1	ns
84	KEGG	bta05213	Endometrial cancer	1/62	60/10625	0.296808	0.522947	0.435169	GADD45B	1	ns
85	KEGG	bta05217	Basal cell carcinoma	1/62	63/10625	0.309116	0.538226	0.447883	GADD45B	1	ns
86	KEGG	bta04060	Cytokine-cytokine receptor interaction	3/62	340/10625	0.318858	0.548424	0.45637	CCL22/CCL5/CXCL10	3	ns
87	KEGG	bta05322	Systemic lupus erythematosus	2/62	200/10625	0.326164	0.548424	0.45637	BOLA-DMB/BOLA-DRA	2	ns
88	KEGG	bta04082	Neuroactive ligand signaling	2/62	201/10625	0.328312	0.548424	0.45637	ADORA1/HRH2	2	ns
89	KEGG	bta05202	Transcriptional misregulation in cancer	2/62	204/10625	0.334745	0.548424	0.45637	GADD45B/REL	2	ns
90	KEGG	bta04814	Motor proteins	2/62	205/10625	0.336885	0.548424	0.45637	MYO7B/TNNT1	2	ns
91	KEGG	bta04621	NOD-like receptor signaling pathway	2/62	206/10625	0.339024	0.548424	0.45637	CCL5/OAS1Y	2	ns
92	KEGG	bta02010	ABC transporters	1/62	71/10625	0.340912	0.548424	0.45637	ABCC8	1	ns
93	KEGG	bta00830	Retinol metabolism	1/62	72/10625	0.344784	0.548688	0.45659	RDH12	1	ns
94	KEGG	bta05218	Melanoma	1/62	74/10625	0.352461	0.549353	0.457143	GADD45B	1	ns
95	KEGG	bta03250	Viral life cycle - HIV-1	1/62	75/10625	0.356266	0.549353	0.457143	MAP1A	1	ns
96	KEGG	bta04918	Thyroid hormone synthesis	1/62	76/10625	0.360049	0.549353	0.457143	GPX1	1	ns
97	KEGG	bta04971	Gastric acid secretion	1/62	76/10625	0.360049	0.549353	0.457143	HRH2	1	ns
98	KEGG	bta05212	Pancreatic cancer	1/62	77/10625	0.36381	0.549427	0.457205	GADD45B	1	ns
99	KEGG	bta05214	Glioma	1/62	78/10625	0.367549	0.549468	0.457239	GADD45B	1	ns
100	KEGG	bta05220	Chronic myeloid leukemia	1/62	79/10625	0.371267	0.549476	0.457245	GADD45B	1	ns
101	KEGG	bta01521	EGFR tyrosine kinase inhibitor resistance	1/62	82/10625	0.382292	0.560191	0.466161	FGFR2	1	ns
102	KEGG	bta03320	PPAR signaling pathway	1/62	84/10625	0.389536	0.564881	0.470065	ANGPTL4	1	ns
103	KEGG	bta04911	Insulin secretion	1/62	85/10625	0.393127	0.564881	0.470065	ABCC8	1	ns
104	KEGG	bta01232	Nucleotide metabolism	1/62	88/10625	0.403775	0.567136	0.471941	PNP	1	ns
105	KEGG	bta04115	p53 signaling pathway	1/62	88/10625	0.403775	0.567136	0.471941	GADD45B	1	ns
106	KEGG	bta05166	Human T-cell leukemia virus 1 infection	2/62	238/10625	0.406192	0.567136	0.471941	BOLA-DMB/BOLA-DRA	2	ns
107	KEGG	bta05032	Morphine addiction	1/62	92/10625	0.417686	0.571787	0.475812	ADORA1	1	ns
108	KEGG	bta05210	Colorectal cancer	1/62	92/10625	0.417686	0.571787	0.475812	GADD45B	1	ns
109	KEGG	bta04610	Complement and coagulation cascades	1/62	93/10625	0.421114	0.571787	0.475812	F5	1	ns
110	KEGG	bta04657	IL-17 signaling pathway	1/62	102/10625	0.451083	0.601443	0.50049	CXCL10	1	ns
111	KEGG	bta04933	AGE-RAGE signaling pathway in diabetic complications	1/62	102/10625	0.451083	0.601443	0.50049	COL4A6	1	ns
112	KEGG	bta04625	C-type lectin receptor signaling pathway	1/62	106/10625	0.463907	0.610446	0.507981	CCL22	1	ns
113	KEGG	bta05215	Prostate cancer	1/62	107/10625	0.467067	0.610446	0.507981	FGFR2	1	ns
114	KEGG	bta00564	Glycerophospholipid metabolism	1/62	108/10625	0.470208	0.610446	0.507981	MBOAT1	1	ns
115	KEGG	bta04350	TGF-beta signaling pathway	1/62	112/10625	0.482593	0.621076	0.516827	TFRC	1	ns
116	KEGG	bta04066	HIF-1 signaling pathway	1/62	114/10625	0.488678	0.623486	0.518832	TFRC	1	ns
117	KEGG	bta01200	Carbon metabolism	1/62	117/10625	0.497674	0.629536	0.523867	TKFC	1	ns
118	KEGG	bta05142	Chagas disease	1/62	121/10625	0.509426	0.637174	0.530223	CCL5	1	ns
119	KEGG	bta04919	Thyroid hormone signaling pathway	1/62	122/10625	0.512322	0.637174	0.530223	DIO2	1	ns
120	KEGG	bta04071	Sphingolipid signaling pathway	1/62	128/10625	0.529346	0.65286	0.543276	ADORA1	1	ns
121	KEGG	bta04926	Relaxin signaling pathway	1/62	132/10625	0.540369	0.658824	0.548239	COL4A6	1	ns
122	KEGG	bta00230	Purine metabolism	1/62	133/10625	0.543085	0.658824	0.548239	PNP	1	ns
123	KEGG	bta04068	FoxO signaling pathway	1/62	135/10625	0.548469	0.659947	0.549173	GADD45B	1	ns
124	KEGG	bta04550	Signaling pathways regulating pluripotency of stem cells	1/62	145/10625	0.574468	0.685656	0.570567	FGFR2	1	ns
125	KEGG	bta05224	Breast cancer	1/62	151/10625	0.589355	0.697796	0.58067	GADD45B	1	ns
126	KEGG	bta04936	Alcoholic liver disease	1/62	158/10625	0.606076	0.711173	0.591801	LBP	1	ns
127	KEGG	bta05162	Measles	1/62	162/10625	0.615328	0.711173	0.591801	OAS1Y	1	ns
128	KEGG	bta04110	Cell cycle	1/62	164/10625	0.619874	0.711173	0.591801	GADD45B	1	ns
129	KEGG	bta04218	Cellular senescence	1/62	164/10625	0.619874	0.711173	0.591801	GADD45B	1	ns
130	KEGG	bta04148	Efferocytosis	1/62	169/10625	0.631008	0.718378	0.597797	ODC1	1	ns
131	KEGG	bta04022	cGMP-PKG signaling pathway	1/62	172/10625	0.637533	0.720267	0.599369	ADORA1	1	ns
132	KEGG	bta05225	Hepatocellular carcinoma	1/62	176/10625	0.646058	0.724368	0.602781	GADD45B	1	ns
133	KEGG	bta05161	Hepatitis B	1/62	183/10625	0.660504	0.734997	0.611626	TLR3	1	ns
134	KEGG	bta04217	Necroptosis	1/62	188/10625	0.670466	0.740504	0.616209	TLR3	1	ns
135	KEGG	bta04080	Neuroactive ligand-receptor interaction	2/62	394/10625	0.67546	0.740504	0.616209	ADORA1/HRH2	2	ns
136	KEGG	bta04382	Cornified envelope formation	1/62	208/10625	0.707516	0.769944	0.640708	COL4A6	1	ns
137	KEGG	bta04015	Rap1 signaling pathway	1/62	216/10625	0.721161	0.776593	0.646241	FGFR2	1	ns
138	KEGG	bta04630	JAK-STAT signaling pathway	1/62	218/10625	0.724473	0.776593	0.646241	FHL1	1	ns
139	KEGG	bta05167	Kaposi sarcoma-associated herpesvirus infection	1/62	221/10625	0.729368	0.776593	0.646241	TLR3	1	ns
140	KEGG	bta04081	Hormone signaling	1/62	229/10625	0.742009	0.784409	0.652744	DIO2	1	ns
141	KEGG	bta04810	Regulation of actin cytoskeleton	1/62	233/10625	0.748109	0.785249	0.653444	FGFR2	1	ns
142	KEGG	bta05203	Viral carcinogenesis	1/62	250/10625	0.772491	0.796736	0.663002	REL	1	ns
143	KEGG	bta04024	cAMP signaling pathway	1/62	251/10625	0.773851	0.796736	0.663002	ADORA1	1	ns
144	KEGG	bta05163	Human cytomegalovirus infection	1/62	252/10625	0.775202	0.796736	0.663002	CCL5	1	ns
145	KEGG	bta04714	Thermogenesis	1/62	260/10625	0.785732	0.801989	0.667374	PNPLA2	1	ns
146	KEGG	bta05020	Prion disease	1/62	302/10625	0.833543	0.844961	0.703133	CCL5	1	ns
147	KEGG	bta05016	Huntington disease	1/62	339/10625	0.866853	0.87275	0.726257	GPX1	1	ns
148	KEGG	bta05014	Amyotrophic lateral sclerosis	1/62	408/10625	0.912389	0.912389	0.759243	GPX1	1	ns
