# Supplementary material for: Nutritional supplementation remodels yak cardiac molecular networks through selenoprotein activation and immune quiescence
Source: Front Nutr. 2026 Apr 14;13:1770178. doi: 10.3389/fnut.2026.1770178 (PMC13122654; doi:10.3389/fnut.2026.1770178)
Supplement: Supplementary file 5 [file Table_5.xlsx]

## Sheet: GO_Down_Results
Table S5 Functional Enrichment Analysis of DEPs
Gene Type	ONTOLOGY	ID	Description	GeneRatio	BgRatio	pvalue	p.adjust	qvalue	Count	geneID
Down	BP	GO:0030301	cholesterol transport	5/69	23/4543	1.90025e-05	0.0136282	0.0130221	5	LAMTOR1/APOA2/ARL8B/VPS4B/LPCAT3
Down	BP	GO:0015918	sterol transport	5/69	24/4543	2.37219e-05	0.0136282	0.0130221	5	LAMTOR1/APOA2/ARL8B/VPS4B/LPCAT3
Down	BP	GO:0016050	vesicle organization	7/69	65/4543	4.7395e-05	0.0181523	0.0173449	7	LAMTOR1/TMED10/ARL8B/VPS4B/VAMP7/CORO1A/AQP1
Down	BP	GO:0015850	organic hydroxy compound transport	6/69	49/4543	8.23754e-05	0.0236623	0.0226099	6	LAMTOR1/APOA2/ARL8B/VPS4B/AQP1/LPCAT3
Down	BP	GO:0006909	phagocytosis	6/69	52/4543	0.00011571	0.0265901	0.0254074	6	APOA2/ARL8B/RAB5A/VAMP7/MBL2/CORO1A
Down	BP	GO:0006508	proteolysis	16/69	401/4543	0.000240992	0.0452006	0.0431901	16	ATG4B/CFD/FBXO6/LAMTOR5/PM20D1/TMED10/CRBN/VPS4B/CPNE1/HSP90AB1/CLU/MBL2/AQP1/MST1/LPCAT3/GZMB
Down	BP	GO:0061024	membrane organization	10/69	176/4543	0.000275373	0.0452006	0.0431901	10	TMED10/APOA2/ARL8B/UQCC3/VPS4B/VAMP7/EMC7/CORO1A/MMGT1/LPCAT3
Down	CC	GO:0030659	cytoplasmic vesicle membrane	15/69	270/4712	5.49151e-06	0.000601554	0.000490741	15	LAMTOR1/TMED10/ARL8B/VPS4B/RAB5A/VAMP7/VMA21/CD46/PDE6D/ATP6V0D1/CORO1A/AQP1/ATP6V0A1/DBNL/MMGT1
Down	CC	GO:0012506	vesicle membrane	15/69	272/4712	6.01554e-06	0.000601554	0.000490741	15	LAMTOR1/TMED10/ARL8B/VPS4B/RAB5A/VAMP7/VMA21/CD46/PDE6D/ATP6V0D1/CORO1A/AQP1/ATP6V0A1/DBNL/MMGT1
Down	CC	GO:0030135	coated vesicle	6/69	65/4712	0.000331191	0.0220794	0.0180121	6	TMED10/RAB5A/VMA21/ATP6V0D1/ATP6V0A1/DBNL
Down	CC	GO:0030136	clathrin-coated vesicle	5/69	48/4712	0.000611337	0.0257524	0.0210086	5	TMED10/RAB5A/ATP6V0D1/ATP6V0A1/DBNL
Down	CC	GO:0045121	membrane raft	6/69	76/4712	0.000772573	0.0257524	0.0210086	6	LAMTOR1/RAB5A/MAL2/EFHD2/AQP1/LIPE
Down	CC	GO:0098857	membrane microdomain	6/69	76/4712	0.000772573	0.0257524	0.0210086	6	LAMTOR1/RAB5A/MAL2/EFHD2/AQP1/LIPE
Down	CC	GO:0030670	phagocytic vesicle membrane	3/69	14/4712	0.000974653	0.0278472	0.0227175	3	RAB5A/VAMP7/CORO1A
Down	CC	GO:0030666	endocytic vesicle membrane	3/69	16/4712	0.00146831	0.0367076	0.0299457	3	RAB5A/VAMP7/CORO1A
Down	CC	GO:0005773	vacuole	9/69	194/4712	0.00187698	0.0417107	0.0340272	9	ATG4B/LAMTOR5/LAMTOR1/ARL8B/GNS/VAMP7/VMA21/ATP6V0D1/ATP6V0A1
Up	BP	GO:0098869	cellular oxidant detoxification	5/32	44/4543	1.11946e-05	0.00285104	0.00283375	5	HP/GPX4/GPX1/GPX3/TXNRD1
Up	BP	GO:0097237	cellular response to toxic substance	5/32	50/4543	2.11974e-05	0.00285104	0.00283375	5	HP/GPX4/GPX1/GPX3/TXNRD1
Up	BP	GO:0098754	detoxification	5/32	50/4543	2.11974e-05	0.00285104	0.00283375	5	HP/GPX4/GPX1/GPX3/TXNRD1
Up	BP	GO:1990748	cellular detoxification	5/32	50/4543	2.11974e-05	0.00285104	0.00283375	5	HP/GPX4/GPX1/GPX3/TXNRD1
Up	BP	GO:0009636	response to toxic substance	5/32	56/4543	3.70907e-05	0.00399096	0.00396675	5	HP/GPX4/GPX1/GPX3/TXNRD1
Up	MF	GO:0016209	antioxidant activity	5/30	30/3912	2.33276e-06	0.000233276	0.000220998	5	HP/GPX4/GPX1/GPX3/TXNRD1
Up	MF	GO:0004601	peroxidase activity	5/30	19/3912	1.00631e-05	0.000335438	0.000317783	4	GPX4/GPX1/GPX3/TXNRD1
Up	MF	GO:0016684	oxidoreductase activity, acting on peroxide as acceptor	45777	19/3912	1.00631e-05	0.000335438	0.000317783	4	GPX4/GPX1/GPX3/TXNRD1
Down	KEGG	bta04141	Protein processing in endoplasmic reticulum	9/102	176/10625	4.67444e-05	0.0107512	0.00959489	9	FBXO6/SSR4/SEC61B/HSP90AB1/DDOST/SSR1/SEC24C/DNAJC3/LOC512323
Down	KEGG	bta04145	Phagosome	8/102	166/10625	0.000189171	0.0217546	0.0194149	8	BOLA-DQA5/BOLA-DRA/SEC61B/RAB5A/MBL2/ATP6V0D1/CORO1A/ATP6V0A1
Up	KEGG	bta00480	Glutathione metabolism	5/28	65/10625	6.46062e-07	4.45783e-05	4.01239e-05	5	GGCT/GPX4/GPX1/GPX3/GGT5
Up	KEGG	bta04978	Mineral absorption	3/28	62/10625	0.00055865	0.0192734	0.0173476	3	HMOX2/ATP2B3/TF
