# Supplementary material for: Nutritional supplementation remodels yak cardiac molecular networks through selenoprotein activation and immune quiescence
Source: Front Nutr. 2026 Apr 14;13:1770178. doi: 10.3389/fnut.2026.1770178 (PMC13122654; doi:10.3389/fnut.2026.1770178)
Supplement: Supplementary file 6 [file Table_6.xlsx]

## Sheet: Integrated_Classification
Table S6 Nine-Quadrant Classification of Gene–Protein Pairs
Gene	mRNA_SUP	mRNA_GRA	mRNA_log2FC	mRNA_pvalue	mRNA_padj	Protein_SUP	Protein_GRA	Protein_log2FC	Protein_pvalue	Regulation_Pattern	Quadrant
BOLA-DQB	89.9348	0.160125	8.52353	1	1	5209.32	10059.4	-0.364418	0.543151	Both_Unchanged	Q9
HRG	0	7.43201	-5.2877	1	1	193572	223472	-0.207228	0.227747	Both_Unchanged	Q4
CHIA	0	6.97699	-5.19659	1	1	19300	14281.1	0.434487	0.0706489	Both_Unchanged	Q1
MGC137014	0	6.92229	-5.185	0.085077	0.53461	144149	193042	-0.421352	0.0687536	Both_Unchanged	Q7
CYP2E1	2.88592	89.6526	-4.95661	1	1	2104.02	6144.12	-1.13102	0.471668	Both_Unchanged	Q7
AGT	30.7839	935.791	-4.92631	1	1	28849.9	28517.7	0.0167095	0.937083	Both_Unchanged	Q4
ADH4	0	5.30858	-4.80278	1	1	2696.21	6608.97	-0.878458	0.225052	Both_Unchanged	Q7
CYP3A5	1.75674	35.6687	-4.34579	1	1	3916.75	8854.08	-0.591723	0.581859	Both_Unchanged	Q7
ALB	48.4264	844.404	-4.12419	1	1	6.70142e+06	7.34917e+06	-0.133114	0.391245	Both_Unchanged	Q4
ADIPOQ	8.93442	0.616867	3.85116	0.196717	0.679872	782246	856080	-0.130122	0.177682	Both_Unchanged	Q6
PROC	0.872815	11.5272	-3.72525	1	1	3579.45	3022.93	0.24379	0.492249	Both_Unchanged	Q4
SPP2	1.05058	13.3473	-3.66925	1	1	14139.1	15020.4	-0.0872316	0.808937	Both_Unchanged	Q4
CES1	1.91229	23.0629	-3.59293	1	1	28803.2	60486.2	-1.07038	0.360618	Both_Unchanged	Q7
AMBP	16.022	192.794	-3.58887	1	1	69221.7	74146.7	-0.099157	0.536575	Both_Unchanged	Q4
SERPINA3	10.9145	129.226	-3.56543	1	1	104241	96901.8	0.105326	0.678878	Both_Unchanged	Q4
FGG	46.4443	476.154	-3.35782	1	1	410170	378967	0.114152	0.561661	Both_Unchanged	Q4
SERPINA10	1.20614	11.8382	-3.29532	1	1	2238.75	3318.48	0.754099	0.128196	Both_Unchanged	Q1
C6	1.00973	9.90782	-3.28678	1	1	17019.3	13808.4	0.301624	0.156895	Both_Unchanged	Q1
CGN1	1.07899	10.0105	-3.2187	1	1	35173	30255.6	0.217267	0.632768	Both_Unchanged	Q4
CPS1	1.41231	12.8923	-3.19271	1	1	71659.3	124910	-0.801659	0.419795	Both_Unchanged	Q7
A1BG	2.99683	26.9979	-3.17239	1	1	313926	325358	-0.0516049	0.906434	Both_Unchanged	Q4
SERPINA7	0.359662	3.33682	-3.172	1	1	8698.87	7738.09	0.16885	0.640623	Both_Unchanged	Q4
SERPINA1	16.1615	143.332	-3.1487	1	1	416517	427108	-0.036227	0.834344	Both_Unchanged	Q4
VTN	12.0542	103.607	-3.10368	1	1	68225.5	64456.7	0.0819813	0.568712	Both_Unchanged	Q4
KNG1	3.18428	26.8462	-3.07681	1	1	107583	97647.8	0.139792	0.553547	Both_Unchanged	Q4
FGA	43.756	368.719	-3.07496	1	1	332626	308788	0.107285	0.611515	Both_Unchanged	Q4
C8A	1.19297	9.70712	-3.02384	1	1	18370.9	16192.9	0.182057	0.263529	Both_Unchanged	Q4
CPA1	33.4652	4.16325	3.00685	0.299963	0.755164	5246.92	3994.75	-0.191598	0.848641	Both_Unchanged	Q6
PLG	8.32796	64.335	-2.94986	1	1	15116.6	16827.4	-0.154681	0.559144	Both_Unchanged	Q4
PLG	8.32796	64.335	-2.94986	1	1	71390.7	79999.4	-0.164254	0.158643	Both_Unchanged	Q4
ADH1C	3.67664	27.7563	-2.91703	1	1	24124.2	45170.9	-0.904912	0.357574	Both_Unchanged	Q7
CYP3A5	0	1.36506	-2.84577	0.349708	1	3916.75	8854.08	-0.591723	0.581859	Both_Unchanged	Q7
F9	1.42341	10.1621	-2.83879	1	1	42013.9	47084.4	-0.164384	0.324798	Both_Unchanged	Q4
FGB	101.936	728.215	-2.83668	1	1	411263	398438	0.0457061	0.823322	Both_Unchanged	Q4
APOH	5.61527	39.7385	-2.82361	1	1	96731.4	89347.2	0.114562	0.425738	Both_Unchanged	Q4
SERPINF2	5.3493	36.8461	-2.7857	1	1	106100	89027.8	0.2531	0.137766	Both_Unchanged	Q4
C8B	2.07023	14.0936	-2.76925	1	1	15557.2	16927.8	-0.121814	0.410743	Both_Unchanged	Q4
PON1	1.3417	8.79707	-2.71117	1	1	13763.7	17585	-0.353478	0.328716	Both_Unchanged	Q7
TPSB2	0.359662	2.36765	-2.67556	0.136111	1	1226.28	1978.15	-0.367935	0.548135	Both_Unchanged	Q7
CRP	6.44731	40.6993	-2.6587	1	1	17053.2	20361	-0.255765	0.52069	Both_Unchanged	Q4
APOC3	4.12014	25.9447	-2.65473	1	1	35316.5	56016.6	-0.665515	0.173124	Both_Unchanged	Q7
CDH8	1.07899	6.56146	-2.62328	0.0651097	0.489097	23103.7	20181.4	0.195099	0.28138	Both_Unchanged	Q4
ITIH2	3.59309	21.5461	-2.5841	1	1	76716.9	74847.9	0.0355818	0.853356	Both_Unchanged	Q4
SERPINC1	7.8352	46.6364	-2.57501	1	1	155583	177439	-0.189637	0.20305	Both_Unchanged	Q4
DLL3	1.02631	0	2.55211	0.404401	1	6320.92	9711.77	-0.619601	0.177166	Both_Unchanged	Q9
MPO	0	1.09724	-2.52835	0.407561	1	23306	25431.6	-0.125918	0.730243	Both_Unchanged	Q4
TTR	4.72268	26.6946	-2.49849	1	1	115898	133872	-0.208006	0.226753	Both_Unchanged	Q4
GSTA1	0.666644	3.64017	-2.44342	1	1	57144.8	110911	-0.956706	0.465764	Both_Unchanged	Q7
IFITM3	22.8143	4.25661	2.42001	0.00852573	0.233589	3178.95	2831.09	-0.0958431	0.823378	Both_Unchanged	Q6
ADH6	0	1.00702	-2.39732	0.432999	1	10969.5	14048.7	-0.356943	0.413283	Both_Unchanged	Q7
CPB2	1.57897	7.94528	-2.33749	0.0987667	0.558431	7802.61	8269.1	-0.083774	0.570714	Both_Unchanged	Q4
CAMKV	0.332232	1.83702	-2.31212	0.350562	1	2129.69	1931.43	0.140973	0.691128	Both_Unchanged	Q4
ITIH1	5.30358	24.6016	-2.21381	1	1	42609.8	37489.4	0.1847	0.376077	Both_Unchanged	Q4
LRG1	5.69195	26.1893	-2.20264	0.132539	0.608601	68933.2	49716.1	0.471486	0.264171	Both_Unchanged	Q1
C4BPA	5.52625	23.7508	-2.10212	1	1	29732.4	39255.6	-0.400862	0.188643	Both_Unchanged	Q7
TRIM72	0	0.780393	-2.03772	0.507227	1	3192.78	3543.61	-0.150407	0.0673831	Both_Unchanged	Q4
SAA4	2.60876	10.514	-2.01199	1	1	10949.2	8770.47	0.320099	0.254688	Both_Unchanged	Q1
ITIH3	8.02506	32.1405	-2.00444	1	1	17581	13078.1	0.426859	0.260445	Both_Unchanged	Q1
WDR49	0.691894	0	1.98184	0.521072	1	9283.45	9233.04	-0.314072	0.402318	Both_Unchanged	Q9
PGLYRP1	0.332232	1.44048	-1.95575	0.26824	1	40850.8	30999.3	0.398127	0.139778	Both_Unchanged	Q1
FABP4	69.3134	267.567	-1.94887	0.0209876	0.344846	42262.8	48813.4	-0.207888	0.560671	Both_Unchanged	Q4
SAO	7.11949	26.4376	-1.89629	0.0165407	0.313353	33152.8	30754.8	0.108318	0.575869	Both_Unchanged	Q4
UGT1A6	0.359662	1.36506	-1.88401	0.534488	1	2214.76	10238.4	-2.20878	0.272487	Both_Unchanged	Q7
EPB42	1.76542	0.480374	1.87021	0.388002	1	15767	15860.8	-0.00856083	0.973164	Both_Unchanged	Q6
PDIA4	2660.64	9687.14	-1.86429	0.0022764	0.123156	108731	132882	-0.289385	0.22072	Both_Unchanged	Q7
F2	25.8998	93.7968	-1.85746	1	1	103677	102547	0.0158104	0.888796	Both_Unchanged	Q4
APOA4	5.66681	20.3052	-1.84767	1	1	186599	185781	0.00633572	0.970392	Both_Unchanged	Q4
UNC13C	9.02635	2.50778	1.84241	0.0590981	0.47729	80480.9	85731.4	-0.0911778	0.534067	Both_Unchanged	Q6
ACTA1	4998.39	17871.3	-1.83811	0.0359596	0.404913	958238	909897	0.0746811	0.505792	Both_Unchanged	Q4
KRT19	13.591	3.80581	1.83779	0.0324698	0.395047	34290.7	41847.6	-0.287328	0.379332	Both_Unchanged	Q9
HCN3	0.185178	0.945513	-1.83286	0.445699	1	20019.4	12332.5	0.377008	0.057607	Both_Unchanged	Q1
CFB	22.3101	78.8371	-1.82182	1	1	78357.5	81250.4	-0.0523044	0.737704	Both_Unchanged	Q4
HBB	4.3101	14.9364	-1.79121	0.013225	0.284217	2.07907e+07	1.94501e+07	0.0961645	0.606303	Both_Unchanged	Q4
ACSM1	1.69295	5.7636	-1.767	1	1	2744.3	4549.54	-0.729282	0.538461	Both_Unchanged	Q7
FAM83B	10.9902	37.011	-1.75194	0.00365307	0.156461	56802.6	56315.9	0.0124158	0.928482	Both_Unchanged	Q4
MT1A	90.765	296.673	-1.70853	1	1	83258.7	88227.3	-0.0836237	0.900042	Both_Unchanged	Q4
PIGR	23.9398	7.79522	1.61752	1	1	637.158	729.028	0.39064	0.636001	Both_Unchanged	Q3
F10	3.84949	11.6924	-1.60194	1	1	16383.2	12732.6	-0.22127	0.637648	Both_Unchanged	Q4
MSRA	160.367	466.079	-1.53908	1	1	17697.3	61269.6	-1.52861	0.41794	Both_Unchanged	Q7
MYL4	668.314	236.978	1.49562	0.048057	0.44655	167391	191974	-0.197687	0.796024	Both_Unchanged	Q6
SERPIND1	16.2218	41.9377	-1.37052	1	1	104314	91029.8	0.196527	0.186419	Both_Unchanged	Q4
SPTA1	7.67547	2.97659	1.3618	0.201517	0.684973	43458.7	44031.1	-0.0188773	0.935921	Both_Unchanged	Q6
MYH4	2.25225	5.77345	-1.35811	0.212504	0.694123	23549.1	23114.9	0.0268519	0.884785	Both_Unchanged	Q4
CALR3	1.04677	2.6422	-1.34141	0.45261	1	236867	258979	-0.128757	0.032809	Both_Unchanged	Q4
FOXE3	13.3978	5.46397	1.30026	0.0366094	0.40745	61628.9	80881.3	-0.129166	0.360797	Both_Unchanged	Q6
CA12	182.134	447.66	-1.29749	0.105036	0.568843	35879.7	41435.6	-0.207702	0.260449	Both_Unchanged	Q4
CFAP69	4.25773	1.73632	1.29512	0.188145	0.673712	22952.6	22118.1	0.0534362	0.847274	Both_Unchanged	Q6
ND3	39496	16499.7	1.25919	1	1	186973	178798	0.0644983	0.569562	Both_Unchanged	Q6
ARG1	2.73883	6.42876	-1.23429	1	1	3902.65	6900.09	-0.500232	0.415708	Both_Unchanged	Q7
VAT1L	178.933	413.355	-1.20817	0.068478	0.496365	1254.46	3543.59	-0.498146	0.25961	Both_Unchanged	Q7
KIF1A	16.2232	7.1083	1.18844	0.0318719	0.392196	4717.08	7470.94	-0.663397	0.0803954	Both_Unchanged	Q9
C4A	581.145	1292.78	-1.15364	0.0420899	0.428329	10275.8	6725.49	0.348502	0.364148	Both_Unchanged	Q1
CYTB	216772	97747.7	1.14897	1	1	55628.4	57960.4	-0.0592463	0.753089	Both_Unchanged	Q6
ALDH1L1	89.3691	40.7337	1.13244	0.21609	0.696648	7930.78	7073.54	0.165031	0.830507	Both_Unchanged	Q6
ANKRD2	4864.57	10556.2	-1.1177	0.0625929	0.485307	26884.9	28238.9	-0.0708851	0.89915	Both_Unchanged	Q4
LCN2	0.359662	0.800642	-1.10938	0.695934	1	28995.5	23114.5	0.327029	0.269317	Both_Unchanged	Q1
HSD17B6	3.86885	8.29676	-1.09869	0.327962	0.775371	1480.14	4793.93	-1.69548	0.374734	Both_Unchanged	Q7
HSPA6	10.3038	22.0538	-1.09793	0.183949	0.66979	1.46715e+06	1.66361e+06	-0.181307	0.151844	Both_Unchanged	Q4
ALOX12B	0.730018	0.31683	1.08792	0.706317	1	87975.8	78690.7	0.160914	0.143799	Both_Unchanged	Q6
GYPA	0.345947	0	1.08225	0.728395	1	5759.32	6411.01	0.108381	0.699867	Both_Unchanged	Q6
CNTNAP5	0.370357	0	1.08225	0.728395	1	500433	607411	-0.279497	0.0681307	Both_Unchanged	Q9
KRT18	21.543	45.5525	-1.08096	0.0761021	0.514571	11878.1	40834.7	-0.781488	0.20522	Both_Unchanged	Q7
C5	7.35273	15.5206	-1.07947	1	1	13760.6	16505.7	-0.262428	0.119782	Both_Unchanged	Q4
CP	22.9887	48.5051	-1.07811	1	1	61381.8	64772.3	-0.0775646	0.793602	Both_Unchanged	Q4
PHGDH	27.1586	57.0791	-1.07295	0.000779303	0.0648828	7804.26	7898.55	-0.017327	0.95994	Both_Unchanged	Q4
HSPA1L	73.3229	34.8915	1.07206	0.000683757	0.0605671	6997.8	7178.98	-0.0368775	0.929509	Both_Unchanged	Q6
PCNX2	223.881	470.484	-1.07143	0.000642749	0.0582649	34436.5	31414.6	0.132504	0.467932	Both_Unchanged	Q4
NEB	10989.3	5296.59	1.05296	0.0135265	0.287677	2.9306e+06	2.25731e+06	0.113558	0.0794719	Both_Unchanged	Q6
COX20	4.92017	2.40312	1.0328	0.225164	0.704622	16920.2	30804.3	-0.864389	0.0636736	Both_Unchanged	Q9
MAOB	229.432	465.873	-1.02202	0.249629	0.720094	61111.1	118759	-0.958534	0.202317	Both_Unchanged	Q7
CRYAB	71335.7	141165	-0.98469	0.000635465	0.0582649	4.62837e+06	4.74869e+06	-0.0370244	0.710989	Both_Unchanged	Q4
ND2	81350.8	41352.5	0.97617	1	1	254809	249325	0.0313863	0.780141	Both_Unchanged	Q6
AFM	0.859645	1.66841	-0.960433	0.697656	1	22499.2	26160.2	-0.217499	0.268205	Both_Unchanged	Q4
C3	115.696	224.687	-0.957649	0.207595	0.68995	301197	275425	0.129046	0.576184	Both_Unchanged	Q4
ND5	166876	86509.9	0.947832	1	1	488820	498454	-0.0281558	0.801299	Both_Unchanged	Q6
VCAN	1089.17	568.394	0.938335	0.00217616	0.122694	27526.7	20904.7	0.397005	0.140401	Both_Unchanged	Q3
ITIH4	950.733	1818.2	-0.935428	0.213472	0.694515	134336	133715	0.00668656	0.966596	Both_Unchanged	Q4
MYH15	6.43278	3.39716	0.933437	0.253555	0.723835	41979.3	23559.6	0.833363	0.0521048	Both_Unchanged	Q3
NEFH	64.3522	33.7154	0.931643	0.0457657	0.439736	10290	10177.8	0.0158254	0.979154	Both_Unchanged	Q6
C2	28.5342	53.7175	-0.912793	0.058603	0.475218	6844.69	8044.03	0.0301012	0.841213	Both_Unchanged	Q4
45717	1.73558	3.25119	-0.911904	0.499624	0.858481	1957.37	2569.43	0.0225063	0.949525	Both_Unchanged	Q4
AZGP1	8.26741	15.4186	-0.902721	0.117551	0.585083	30471.5	33521.7	-0.137631	0.664923	Both_Unchanged	Q4
KLHL40	201.884	371.292	-0.878134	0.000713835	0.0623769	1837.41	7392.71	-1.42347	0.246037	Both_Unchanged	Q7
BOLA	5427.03	2954.66	0.87717	0.244334	0.717811	45332.5	46900.8	-0.0490669	0.853838	Both_Unchanged	Q6
BOLA	5427.03	2954.66	0.87717	0.244334	0.717811	140569	150712	-0.100514	0.602377	Both_Unchanged	Q6
DMTN	255.992	469.807	-0.875873	0.302204	0.757227	11011.9	9487.08	0.215022	0.405624	Both_Unchanged	Q4
ND4	264375	144926	0.867263	1	1	349130	340032	0.038096	0.654183	Both_Unchanged	Q6
NPR3	10739.3	5887.1	0.867258	0.0848086	0.53461	7764.65	11197.9	-0.528239	0.277762	Both_Unchanged	Q9
COX3	238858	131481	0.861264	1	1	44190.8	44828.1	-0.020657	0.873921	Both_Unchanged	Q6
PDLIM3	1044.9	1895.72	-0.859334	0.00550559	0.192785	3585.07	5015.3	-0.2213	0.769177	Both_Unchanged	Q4
PDLIM3	1044.9	1895.72	-0.859334	0.00550559	0.192785	39352.4	38404.5	0.0351766	0.913055	Both_Unchanged	Q4
SHANK2	29.5068	16.2479	0.858127	0.0705063	0.500027	1.5387e+06	1.52843e+06	0.00965351	0.944491	Both_Unchanged	Q6
PBLD	122.17	67.5051	0.855698	0.0349656	0.403028	7017.25	4657.37	0.00642688	0.949812	Both_Unchanged	Q6
C2CD6	13.7949	24.9648	-0.85569	0.0926084	0.549067	20127	17215.2	0.22545	0.377509	Both_Unchanged	Q4
MYL1	0	0.308433	-0.841317	0.787197	1	1182.7	2269.26	0.0598664	0.953122	Both_Unchanged	Q4
PRPH	0	0.320286	-0.841317	0.787197	1	57902.8	63479.5	-0.132657	0.797707	Both_Unchanged	Q4
MYH1	0	0.303347	-0.841317	0.787197	1	53069.8	62913	-0.245468	0.255687	Both_Unchanged	Q4
ACTBL2	0	0.335672	-0.841317	0.787197	1	22419.5	31308	-0.481776	0.140875	Both_Unchanged	Q7
OGDHL	0	0.320286	-0.841317	0.787197	1	565435	511032	0.145946	0.130859	Both_Unchanged	Q4
BOLA	0	0.308433	-0.841317	0.787197	1	45332.5	46900.8	-0.0490669	0.853838	Both_Unchanged	Q4
BOLA	0	0.308433	-0.841317	0.787197	1	140569	150712	-0.100514	0.602377	Both_Unchanged	Q4
PTGR1	65.37	116.883	-0.838958	1	1	21413.4	43915.7	-1.03622	0.210259	Both_Unchanged	Q7
RARRES2	598.364	1067.82	-0.835799	0.000545691	0.0544027	4814.98	4914.35	-0.292506	0.308123	Both_Unchanged	Q7
TNNI1	1755.61	3126.64	-0.832626	0.243994	0.717555	178302	211634	-0.247253	0.50852	Both_Unchanged	Q4
RGS22	1.40334	0.788863	0.826754	0.70455	1	49010.7	57631.6	0.0292716	0.882721	Both_Unchanged	Q6
PTX3	56.2225	99.5022	-0.82304	0.114597	0.582731	2362.33	2195.56	0.105618	0.857564	Both_Unchanged	Q4
FN1	2520.13	1433.37	0.814058	0.15537	0.636415	60709.8	61817.6	-0.0260878	0.865621	Both_Unchanged	Q6
HIST1H1B	0.531876	0.926981	-0.810283	0.731148	1	92950	76931	0.27289	0.129567	Both_Unchanged	Q1
HSPB6	27372.9	47942.5	-0.808555	0.00353996	0.154319	560712	691608	-0.302695	0.169586	Both_Unchanged	Q7
HSPB6	27372.9	47942.5	-0.808555	0.00353996	0.154319	97792.7	115739	-0.243077	0.283926	Both_Unchanged	Q4
IFITM3	209.904	366.721	-0.805461	0.121485	0.593544	3178.95	2831.09	-0.0958431	0.823378	Both_Unchanged	Q4
DPYS	2.37832	4.09519	-0.784454	1	1	4359.01	11530.9	-0.081502	0.940041	Both_Unchanged	Q4
CTSW	114.878	197.235	-0.778892	0.023242	0.358909	4180.3	6793.33	-0.437478	0.0751675	Both_Unchanged	Q7
EHHADH	92.1972	157.827	-0.775789	0.31715	0.769049	1949.51	3573.13	-0.874079	0.367216	Both_Unchanged	Q7
ACBD7	17.9175	30.6567	-0.774569	0.0973236	0.556187	13164.7	12867.8	0.0329097	0.913304	Both_Unchanged	Q4
BBOF1	120.438	70.6403	0.768762	0.0114163	0.266676	203199	192914	0.074933	0.461364	Both_Unchanged	Q6
IGHM	29.8072	17.5124	0.766636	0.138561	0.615311	62029.9	63205.5	-0.0270848	0.944849	Both_Unchanged	Q6
ND1	148708	87857.4	0.75923	1	1	86028.3	91918.4	-0.0955436	0.389427	Both_Unchanged	Q6
RETN	5.08789	8.6095	-0.755395	0.24976	0.720094	21287.5	21075.7	-0.248608	0.377514	Both_Unchanged	Q4
ABAT	494.888	829.958	-0.745924	0.200393	0.683202	4871.05	12990.6	-1.09323	0.149122	Both_Unchanged	Q7
RBP1	79.3507	131.905	-0.732367	0.0013864	0.0914791	12064.5	11845.7	0.0264016	0.922059	Both_Unchanged	Q4
TUBA4A	7990.84	13263.6	-0.731044	0.00316634	0.144675	397564	394362	0.011669	0.891282	Both_Unchanged	Q4
CLDN12	0.65768	1.10737	-0.730938	0.680784	1	10248.9	12656.9	-0.0414266	0.832804	Both_Unchanged	Q4
CSRP3	42161.1	69900.8	-0.729398	0.158565	0.640301	2.02596e+06	1.68859e+06	0.26279	0.320106	Both_Unchanged	Q4
LUM	693.197	1146.15	-0.725418	0.0272519	0.373929	496945	379359	0.389524	0.270953	Both_Unchanged	Q1
GPIHBP1	290.081	478.708	-0.722853	0.04535	0.438542	3504.06	3519.63	-0.00639666	0.986109	Both_Unchanged	Q4
KCNJ4	8697.37	5299.55	0.714734	0.0143065	0.29591	2925.84	2528.74	-0.374529	0.37219	Both_Unchanged	Q9
PLIN2	1842.11	3017.23	-0.711894	0.114444	0.582731	34961.5	20399.6	0.777228	0.435114	Both_Unchanged	Q1
RAC2	81.3141	132.847	-0.706967	0.0270884	0.373929	7022.22	10336.5	-0.557746	0.0894085	Both_Unchanged	Q7
GSTA2	368.037	226.169	0.702264	0.0318802	0.392196	46674.8	54674	-0.22821	0.670476	Both_Unchanged	Q6
FHL2	10233.8	16621.5	-0.6997	0.00596871	0.201029	1.57334e+06	1.6752e+06	-0.0905068	0.401001	Both_Unchanged	Q4
NME1	278.997	451.333	-0.693888	0.037819	0.411422	421544	505899	-0.263166	0.141866	Both_Unchanged	Q7
ISOC2	775.492	1254.03	-0.693332	0.00243851	0.129241	83848.5	102707	-0.292678	0.370723	Both_Unchanged	Q7
ADA	399.9	247.278	0.693143	0.040581	0.422412	23163.5	15781.7	0.553597	0.137057	Both_Unchanged	Q3
ASPA	143.707	231.674	-0.689964	0.010691	0.258331	7140.47	8234.87	-0.205726	0.512944	Both_Unchanged	Q4
BoLA	1405.01	2259.35	-0.685441	0.00124215	0.086777	44430.9	66522.3	-0.319242	0.412361	Both_Unchanged	Q7
PCTP	533.888	855.443	-0.679908	0.00536312	0.190199	13852.5	11239.1	0.301618	0.329345	Both_Unchanged	Q1
DNAJA4	5242.91	8380.32	-0.676623	0.183963	0.66979	20726.7	28987.6	-0.483944	0.117895	Both_Unchanged	Q7
TDRKH	49.1487	78.4537	-0.675341	0.453043	0.837567	3388.66	4793.85	0.236495	0.665091	Both_Unchanged	Q4
TUBB6	650.426	1034.92	-0.670237	0.0013654	0.0911023	35713.8	35070.3	0.0262342	0.865748	Both_Unchanged	Q4
ARHGAP18	410.287	652.779	-0.669976	0.0252779	0.366365	2046.65	3030.4	-0.244312	0.407707	Both_Unchanged	Q4
TUBB3	14.2841	22.6893	-0.669703	0.123515	0.596766	13029.1	15661.8	-0.26551	0.33962	Both_Unchanged	Q7
FBN2	408.936	257.536	0.667378	0.301033	0.755843	13027.4	28447.7	0.458204	0.475928	Both_Unchanged	Q3
ACTG2	208.221	131.59	0.661702	0.361281	0.798598	148608	159252	-0.0997938	0.90245	Both_Unchanged	Q6
HSP90B1	31563.1	49641.4	-0.653303	0.00141624	0.0921935	382057	435945	-0.190357	0.00216464	Both_Unchanged	Q4
STMN2	352.991	555.116	-0.653181	0.0736274	0.508291	15222.4	17058.8	-0.164317	0.720874	Both_Unchanged	Q4
BOLA	228.237	358.779	-0.652748	0.0278452	0.374473	45332.5	46900.8	-0.0490669	0.853838	Both_Unchanged	Q4
BOLA	228.237	358.779	-0.652748	0.0278452	0.374473	140569	150712	-0.100514	0.602377	Both_Unchanged	Q4
FBP1	15.4228	9.8096	0.65054	0.558673	0.882874	22597.3	25793.1	-0.190839	0.729615	Both_Unchanged	Q6
CRIP1	478.133	305.367	0.646759	0.0216153	0.34798	235213	131597	0.837845	0.0502977	Both_Unchanged	Q3
COL5A1	1788.14	2790.58	-0.642129	0.000574867	0.0560394	17676.5	18232.8	-0.0447078	0.929318	Both_Unchanged	Q4
GDPGP1	369.643	572.666	-0.630968	0.00396488	0.163301	5778.47	4454.43	0.0535178	0.827276	Both_Unchanged	Q4
ISOC1	1890.18	2921.68	-0.628105	0.0009903	0.0759321	291984	305203	-0.0638781	0.415623	Both_Unchanged	Q4
UCHL1	61.3169	39.8356	0.621329	0.294568	0.752449	48566.1	53592.9	-0.142094	0.58917	Both_Unchanged	Q6
MYH11	4069.16	2657.68	0.61454	0.283336	0.746202	10222.6	8767.01	-0.778396	0.224495	Both_Unchanged	Q9
MYH11	4069.16	2657.68	0.61454	0.283336	0.746202	129486	173677	-0.423612	0.52692	Both_Unchanged	Q9
MAPK12	1239	811.484	0.610626	0.211819	0.69334	29476.6	27215.2	-0.147874	0.69542	Both_Unchanged	Q6
BLVRA	101.937	66.7566	0.610357	0.0944355	0.552126	7464.12	2518.97	0.245208	0.324885	Both_Unchanged	Q6
PSMB9	217.987	332.362	-0.608707	0.0153986	0.306692	21471.6	23929.9	-0.156382	0.299639	Both_Unchanged	Q4
CAB39L	932.562	611.633	0.608404	0.0339736	0.399184	11882.2	11010.5	0.109925	0.500057	Both_Unchanged	Q6
MYH3	32.5889	49.6036	-0.605921	0.309725	0.762578	255128	273438	-0.0999915	0.579261	Both_Unchanged	Q4
ADH6	3.32087	5.02546	-0.602473	0.702907	0.934492	10969.5	14048.7	-0.356943	0.413283	Both_Unchanged	Q7
HMGCS2	162.736	107.218	0.601925	0.648765	0.916083	1401.46	1089.17	0.948666	0.364225	Both_Unchanged	Q3
EPHX1	991.667	1500.3	-0.597303	0.00734604	0.218232	105257	147776	-0.489491	0.0894442	Both_Unchanged	Q7
CA4	356.817	235.814	0.59717	0.0373026	0.410089	67321.2	76633	-0.186905	0.542746	Both_Unchanged	Q6
DKK3	14041	9297.93	0.594655	0.0191865	0.335919	8238.72	7042.71	0.226289	0.481893	Both_Unchanged	Q6
SUMO2	0.498348	0.31683	0.588389	0.850161	1	39766.1	41203.3	-0.05122	0.68476	Both_Unchanged	Q6
IGCGAMMA	43.2484	28.7665	0.586101	0.328215	0.775679	1.35422e+06	1.93493e+06	-0.514817	0.0537391	Both_Unchanged	Q9
MYH6	118800	79184.2	0.58525	0.0380046	0.411989	857415	906144	-0.0797466	0.581317	Both_Unchanged	Q6
GNAI1	2083.87	1389.26	0.584987	0.00454577	0.173932	39209.8	35809.3	0.130882	0.338181	Both_Unchanged	Q6
PDIA6	3276.82	4906.45	-0.582307	0.000378209	0.0431581	104924	110308	-0.0721917	0.166859	Both_Unchanged	Q5
EMILIN2	1174.18	1756.72	-0.581126	0.0709422	0.500027	12690.6	11121.4	0.19043	0.678615	Both_Unchanged	Q5
MAP2K6	175.031	261.18	-0.577794	0.030629	0.388348	9124.59	9365.62	-0.037614	0.883315	Both_Unchanged	Q5
PLS1	100.539	67.4634	0.575332	0.0221519	0.351082	3552.49	1150.53	1.62653	0.394666	Both_Unchanged	Q2
LMAN2L	728.143	1084.82	-0.574913	0.00333243	0.15042	11567.2	14412.2	-0.317245	0.0656208	Both_Unchanged	Q8
NUBP2	251.713	374.292	-0.572994	0.000246138	0.0329299	7622.92	13422.5	-0.816237	0.100894	Both_Unchanged	Q8
HIST1H1E	1.07295	1.57945	-0.571986	0.725958	1	1.74528e+06	1.73065e+06	0.0121467	0.931244	Both_Unchanged	Q5
THBS1	1621.15	2406.12	-0.569612	0.0710539	0.500027	11785.4	13095.9	-0.152121	0.651689	Both_Unchanged	Q5
FBXO40	25583	17254	0.568259	0.000983574	0.0757199	36534.2	33689	0.116969	0.334548	Both_Unchanged	Q5
SEPT9	2911.07	1963.74	0.567919	1.49453e-06	0.000878557	69465.6	64964	0.0966588	0.493949	Both_Unchanged	Q5
GSTT1	383.753	258.969	0.567538	0.0377745	0.411422	8311.07	8508.43	-0.0338585	0.890107	Both_Unchanged	Q5
RILPL1	12213.4	8249.07	0.566155	0.00116705	0.0826266	18411.3	22384.6	-0.281911	0.227958	Both_Unchanged	Q8
CYP27A1	2288.99	1546.7	0.565469	0.0648412	0.489097	23608.5	17554.3	0.427483	0.136762	Both_Unchanged	Q2
COX2	90901.1	61607.6	0.56117	1	1	3.91987e+06	3.97637e+06	-0.0206482	0.657694	Both_Unchanged	Q5
LMNTD1	4.26205	2.91166	0.559183	0.570585	0.88678	19643.1	17612.9	0.157384	0.0475012	Both_Unchanged	Q5
TUBA1D	820.374	1208.02	-0.558309	0.179014	0.663836	732566	748222	-0.0305065	0.569598	Both_Unchanged	Q5
TMPPE	148.634	101.177	0.555914	0.0629929	0.485939	32552.2	27488.6	0.243924	0.369646	Both_Unchanged	Q5
DTYMK	88.4611	129.798	-0.552876	0.0282896	0.376657	11843.8	14005.2	-0.241836	0.243615	Both_Unchanged	Q5
SLC25A34	4656.08	6795.36	-0.54545	0.00132552	0.0900219	7459.36	12526.3	-0.484797	0.131196	Both_Unchanged	Q8
OGT	20025.1	13722.1	0.545292	0.0154303	0.306692	10178.2	11826.8	-0.21658	0.405652	Both_Unchanged	Q5
FKBP7	285.103	413.862	-0.537474	0.0031526	0.144675	9328.94	13340.5	-0.252989	0.21395	Both_Unchanged	Q5
FNDC1	52.0777	75.4172	-0.534465	0.53967	0.875301	8284.85	5017.37	-0.276457	0.501153	Both_Unchanged	Q8
GSR	417.259	288.386	0.533049	0.00553815	0.19315	51419.8	49330.7	0.0598403	0.718961	Both_Unchanged	Q5
PDF	128.688	186.153	-0.532478	0.0186252	0.330901	13695.7	15066.3	-0.137611	0.348104	Both_Unchanged	Q5
HILS1	175.521	121.599	0.528844	0.158287	0.639725	13428	14141.7	-0.0747163	0.793945	Both_Unchanged	Q5
IDI1	716.659	1032.73	-0.526825	0.00603319	0.202138	38127.4	47254	-0.30961	0.0517053	Both_Unchanged	Q8
EFEMP1	488.092	701.373	-0.522776	0.0091796	0.241145	31082.4	29422.7	0.0791681	0.700717	Both_Unchanged	Q5
S100A12	111.526	77.5631	0.522677	0.12577	0.599317	19301.5	15656	0.301999	0.281094	Both_Unchanged	Q2
FCGRT	2515.15	3609.37	-0.521077	0.0045389	0.173932	3886.8	6448.73	-0.467399	0.0751259	Both_Unchanged	Q8
CSTB	0.90758	1.29129	-0.521037	0.783382	1	44277.5	41179.5	0.104648	0.53361	Both_Unchanged	Q5
CD74	11361.9	16291.8	-0.519943	0.00204763	0.117869	26553.9	22206.6	-0.00509736	0.975918	Both_Unchanged	Q5
RYR2	124848	87159.9	0.518437	0.00894951	0.238723	311895	320215	-0.0379793	0.662975	Both_Unchanged	Q5
CD5L	18.1928	26.0508	-0.518165	0.423998	0.827729	27939	29667	-0.0865794	0.838354	Both_Unchanged	Q5
CAV3	3385.08	4844.19	-0.517022	0.00302642	0.143194	94047.6	100165	-0.0909088	0.5178	Both_Unchanged	Q5
SNRPD1	433.525	620.314	-0.516657	0.00227913	0.123156	26195.3	26924.1	-0.0395868	0.842454	Both_Unchanged	Q5
STOM	4339.53	3042.16	0.512453	0.0529202	0.45804	161048	135337	0.250934	0.280145	Both_Unchanged	Q5
LRRC4	21.4856	30.6379	-0.512294	0.144558	0.623489	8115.76	8331.39	-0.037832	0.910453	Both_Unchanged	Q5
CAMK1	233.269	163.756	0.510321	0.00458235	0.173959	7206.75	4428.21	0.965659	0.0595639	Both_Unchanged	Q2
MCEE	405.972	578.15	-0.510287	0.102838	0.564994	82342.8	112725	-0.453095	0.264954	Both_Unchanged	Q8
CES2	458.044	651.39	-0.508351	0.0229878	0.357397	18665	24100	-0.368697	0.21528	Both_Unchanged	Q8
TMOD2	1058.51	744.407	0.507635	0.0118683	0.270862	7864.51	7292.46	0.108952	0.58897	Both_Unchanged	Q5
APOA1	104.154	73.2305	0.506629	0.141876	0.619581	1.353e+06	1.5756e+06	-0.219735	0.255552	Both_Unchanged	Q5
BOLA-DRB3	2105.45	2985.08	-0.503661	0.0343745	0.401202	56661.2	56581.4	0.0020341	0.990708	Both_Unchanged	Q5
ACO1	4799.37	6793.53	-0.50131	0.0011282	0.0814613	147880	158363	-0.0988076	0.399364	Both_Unchanged	Q5
H1F0	1490.49	1053.18	0.501082	0.00816203	0.22944	355543	385765	-0.117701	0.418592	Both_Unchanged	Q5
GSTP1	4.9871	7.04767	-0.500966	0.537592	0.874454	843517	813639	0.0520283	0.545192	Both_Unchanged	Q5
SCN3B	3.13291	2.20464	0.50089	0.629266	0.909299	21626	21730.1	-0.00692663	0.989135	Both_Unchanged	Q5
FCGBP	24.6947	17.4387	0.499195	0.214616	0.695306	3224.32	3815.73	0.0789607	0.811758	Both_Unchanged	Q5
GSTM2	253.913	358.767	-0.498666	0.166594	0.649567	260588	184278	0.499888	0.0806709	Both_Unchanged	Q2
COL6A5	14.9913	21.1148	-0.49702	0.534884	0.872923	5259.14	6436.45	-0.0284028	0.961078	Both_Unchanged	Q5
CPPED1	119.983	169.281	-0.496419	0.00153555	0.0960911	3452.96	9796.89	0.0804704	0.74453	Both_Unchanged	Q5
CPPED1	119.983	169.281	-0.496419	0.00153555	0.0960911	15777.1	17349.6	-0.137072	0.600767	Both_Unchanged	Q5
CRYBG3	8096.45	5744.32	0.495173	0.00307891	0.143788	31935.2	33189.4	-0.0555731	0.52761	Both_Unchanged	Q5
PSMD10	302.785	426.692	-0.494358	0.00358603	0.154876	10577.6	7313.93	-0.0526757	0.877351	Both_Unchanged	Q5
DHRS7C	9116.11	12841.3	-0.494311	0.103949	0.567212	47531.5	48399.1	-0.0260975	0.876908	Both_Unchanged	Q5
SEPT4	3176.15	2255.57	0.493756	0.0164744	0.313268	8873.34	5865.17	0.0123414	0.960176	Both_Unchanged	Q5
DNLZ	659.832	928.912	-0.493343	0.0177181	0.324871	16176.4	13979.8	0.210548	0.430645	Both_Unchanged	Q5
SERPINH1	2992.35	4212.06	-0.493202	0.00722503	0.216488	92845	81113.8	0.194877	0.0867346	Both_Unchanged	Q5
EMILIN1	552.508	775.907	-0.490006	0.0612495	0.481879	38438.4	41837	-0.122233	0.63793	Both_Unchanged	Q5
FITM2	5585.26	7843.66	-0.489923	0.000772884	0.0648828	48834	52597.3	-0.107103	0.685819	Both_Unchanged	Q5
ERAP2	747.856	1050.24	-0.489877	0.00183142	0.108316	13830.8	12763.4	0.115872	0.493825	Both_Unchanged	Q5
KIAA1217	2223.42	1583.49	0.489604	0.0159016	0.309714	13888.4	14472.1	-0.0593888	0.728915	Both_Unchanged	Q5
DNM1	149.696	209.966	-0.487714	0.0320997	0.392474	16587.6	16688.6	-0.00875466	0.964219	Both_Unchanged	Q5
PPFIBP2	10244.7	7308.39	0.487235	0.0508259	0.454415	5349.08	7089.46	-0.406383	0.345685	Both_Unchanged	Q8
NDUFA12	2162.88	3031.78	-0.487226	0.255863	0.724808	842973	823411	0.0338736	0.626303	Both_Unchanged	Q5
TUBA8	6317.45	8848.7	-0.486112	0.107504	0.573241	420971	388127	0.117194	0.347447	Both_Unchanged	Q5
CHDH	705.587	503.904	0.486025	0.0276417	0.373929	18800.8	12466.1	0.592783	0.0678374	Both_Unchanged	Q2
ACAT2	114.71	160.546	-0.48392	0.0283505	0.376934	11201.7	14226.4	-0.344851	0.072214	Both_Unchanged	Q8
ARHGEF12	156.353	218.46	-0.483195	0.0210694	0.344846	8663.63	5565.48	0.0535038	0.827655	Both_Unchanged	Q5
DERA	402.136	288.095	0.481242	0.0068996	0.215087	16135	11568.6	0.479983	0.317926	Both_Unchanged	Q2
TIAM1	36.5854	26.2937	0.478475	0.330898	0.777119	16458	12350.6	-0.585788	0.202766	Both_Unchanged	Q8
ASB15	6800.3	4882.37	0.478032	0.00643832	0.208566	1445.6	640.558	0.589309	0.634998	Both_Unchanged	Q2
CKB	167.178	120.09	0.476562	0.152301	0.633099	32770.7	51727.2	-0.658516	0.169699	Both_Unchanged	Q8
PSMB10	402.963	560.502	-0.476427	0.0119439	0.271947	6681.21	7752.33	-0.214521	0.478654	Both_Unchanged	Q5
AKR1C4	2228.44	1603.64	0.474633	0.013044	0.282185	241066	244066	-0.0178447	0.925399	Both_Unchanged	Q5
PDE4D	3290.73	2371.89	0.472367	0.00405146	0.165433	13040.7	10951.7	0.251864	0.273401	Both_Unchanged	Q5
SMPDL3A	1043.35	752.886	0.470683	0.0125069	0.278582	13066.1	12588.7	0.0537033	0.733422	Both_Unchanged	Q5
ENOSF1	261.322	188.644	0.470125	0.11311	0.580128	4824.58	2672.53	0.11523	0.77951	Both_Unchanged	Q5
ALDH6A1	10320.6	7453.88	0.469459	0.00639734	0.208515	2299.2	3520.92	-0.0298574	0.949015	Both_Unchanged	Q5
ALDH6A1	10320.6	7453.88	0.469459	0.00639734	0.208515	666697	628755	0.0845315	0.399576	Both_Unchanged	Q5
ACOT11	827.529	597.891	0.468938	0.0903514	0.542551	10936.5	14252.6	-0.382074	0.227693	Both_Unchanged	Q8
HAX1	689.348	954.243	-0.468919	0.00150373	0.0956905	25656.1	30202.8	-0.235376	0.0541067	Both_Unchanged	Q5
TGFBI	288.116	398.621	-0.468246	0.167128	0.650061	2.1124e+06	2.25323e+06	-0.0931091	0.687392	Both_Unchanged	Q5
MYL7	19801.6	27377.1	-0.467357	0.532381	0.872377	108615	149379	-0.459763	0.359995	Both_Unchanged	Q8
PCOLCE	378.59	523.529	-0.467159	0.00328852	0.149051	19972.1	23088.6	-0.209196	0.446706	Both_Unchanged	Q5
ACTN3	28.5342	20.6428	0.465428	0.294957	0.752694	15473.7	16213.7	-0.0673956	0.753771	Both_Unchanged	Q5
TUBB4B	7102.04	9805.78	-0.4654	0.00500293	0.18381	997711	1.018e+06	-0.0290456	0.623383	Both_Unchanged	Q5
ALDH7A1	5277.16	3826.29	0.463875	0.00216286	0.122325	243862	219778	0.150014	0.265773	Both_Unchanged	Q5
ATP8	990.509	719.121	0.461887	1	1	71925.3	77458.3	-0.106921	0.694981	Both_Unchanged	Q5
FAM96B	1249.77	1721.42	-0.461845	0.0086754	0.234664	13896.7	11978.7	0.21427	0.403936	Both_Unchanged	Q5
DPYSL3	3562.51	4903.76	-0.46095	0.0315675	0.390049	113154	117359	-0.0526434	0.787807	Both_Unchanged	Q5
TTN	766869	557472	0.46008	0.0601184	0.480017	1.793e+06	1.82235e+06	-0.0234288	0.718979	Both_Unchanged	Q5
TTN	766869	557472	0.46008	0.0601184	0.480017	375083	296352	0.339898	0.0616496	Both_Unchanged	Q2
TTN	766869	557472	0.46008	0.0601184	0.480017	206909	214523	-0.0521333	0.581658	Both_Unchanged	Q5
COBL	3551.49	4884.67	-0.459797	0.0313601	0.388973	73206.1	81115.9	-0.148019	0.471924	Both_Unchanged	Q5
RCN3	275.816	379.227	-0.459339	0.0255135	0.367164	7953.43	6090.98	0.384904	0.279388	Both_Unchanged	Q2
STXBP6	1159.85	1594.58	-0.459231	0.000738321	0.0633747	18759.7	19340.1	-0.0439632	0.882292	Both_Unchanged	Q5
MRPS26	1295.21	1780.25	-0.458761	0.00438492	0.170126	29070.9	25274	0.201922	0.315695	Both_Unchanged	Q5
MYH7B	67860.4	49423	0.457385	0.0508811	0.454415	116027	102733	0.175551	0.133146	Both_Unchanged	Q5
CRELD1	651.82	894.336	-0.45626	0.0140456	0.293681	10812.7	11917.1	-0.14031	0.460712	Both_Unchanged	Q5
SYNPO	28771.9	20978.6	0.45575	0.018989	0.333452	149647	151256	-0.0154289	0.863372	Both_Unchanged	Q5
ABLIM2	10019	7308.07	0.455148	0.00533076	0.189398	123960	123677	0.0033058	0.983417	Both_Unchanged	Q5
ABLIM2	10019	7308.07	0.455148	0.00533076	0.189398	1550.92	1844.95	0.164574	0.77862	Both_Unchanged	Q5
TNS3	9448.92	6895.14	0.454561	0.0372961	0.410089	31048.7	35182.1	-0.18031	0.154144	Both_Unchanged	Q5
SNCG	11.1697	15.2587	-0.453645	0.384451	0.810856	8851.7	8134.39	0.121921	0.656908	Both_Unchanged	Q5
AOC1	79.2122	108.353	-0.451193	0.285287	0.747466	8900.7	6903.71	0.103512	0.819544	Both_Unchanged	Q5
HBA1	1.64141	2.20891	-0.450748	0.726274	1	1.92164e+07	1.74479e+07	0.139284	0.442261	Both_Unchanged	Q5
MFAP5	322.482	440.735	-0.450332	0.0688057	0.496715	72290.5	86584.3	-0.2603	0.495301	Both_Unchanged	Q5
AKR1B1	843.866	1153.06	-0.450107	0.049645	0.453137	410447	433331	-0.0782728	0.648276	Both_Unchanged	Q5
TNNC2	7.14353	9.73649	-0.448225	0.577603	0.889621	478648	462049	0.0509189	0.546544	Both_Unchanged	Q5
NHP2	650.388	886.608	-0.446801	0.015011	0.302701	9947.25	9067.11	0.133655	0.60431	Both_Unchanged	Q5
COQ5	854.278	1163.47	-0.445489	9.83273e-05	0.0198693	118801	114716	0.0504904	0.376191	Both_Unchanged	Q5
MYO18B	11076.5	8146.55	0.443267	0.00868545	0.234664	15483.8	16152.3	-0.0609777	0.490332	Both_Unchanged	Q5
ADCY9	9710.83	7142.41	0.443215	0.0250595	0.364963	6893.62	7238.34	-0.0703972	0.796249	Both_Unchanged	Q5
COPS8	2948.12	4008.34	-0.443112	0.00270275	0.134556	39753.8	46620.7	-0.229879	0.0272091	Both_Unchanged	Q5
IDH1	708.669	963.043	-0.44258	0.00817273	0.22944	55310.1	62959.7	-0.186886	0.307019	Both_Unchanged	Q5
TRIOBP	5633.55	4146.68	0.442071	0.00433411	0.16883	23801.9	23642.2	0.00971652	0.936543	Both_Unchanged	Q5
ACOT2	338.385	459.626	-0.441653	0.0650719	0.489097	110800	114784	-0.0509616	0.702477	Both_Unchanged	Q5
ACOT2	338.385	459.626	-0.441653	0.0650719	0.489097	57792.8	63923	-0.145446	0.444916	Both_Unchanged	Q5
PTBP3	1584.81	1167.21	0.441052	0.00033325	0.0407097	10837.2	7859.35	0.200475	0.391032	Both_Unchanged	Q5
HSP90AA1	28284	38396.9	-0.440996	0.00393999	0.162963	640220	707012	-0.143168	0.0618331	Both_Unchanged	Q5
TRMT112	702.912	952.432	-0.438166	0.0160482	0.310566	18964.5	17884	0.0846326	0.766902	Both_Unchanged	Q5
PRKAG3	3621.22	2674	0.437394	0.0236617	0.359705	19332.9	15194.3	0.347526	0.1504	Both_Unchanged	Q2
GRHPR	1774.05	1310.83	0.436444	0.066056	0.490214	106351	78349.8	0.440831	0.208878	Both_Unchanged	Q2
WARS	1894.03	2561.21	-0.435458	0.000804462	0.0666913	99118.8	118164	-0.253565	0.0214521	Both_Unchanged	Q5
FLNC	77728.5	105095	-0.435182	0.0500656	0.454198	832665	945762	-0.18374	0.107974	Both_Unchanged	Q5
COL15A1	2347.26	3171.85	-0.434332	0.0318392	0.392196	116580	118085	-0.0185041	0.864696	Both_Unchanged	Q5
MAPT	2531.85	1874.38	0.433627	0.00319913	0.14568	27213	23729.5	0.197615	0.214402	Both_Unchanged	Q5
DBT	1495.43	1108	0.432744	0.000452788	0.0487979	115359	110679	0.0597471	0.376282	Both_Unchanged	Q5
TES	152.875	206.188	-0.432329	0.0187692	0.331004	4866.21	5805.03	-0.254504	0.306055	Both_Unchanged	Q5
PPL	464.018	626.08	-0.432151	0.214422	0.695115	3749.03	3277.11	0.194096	0.639565	Both_Unchanged	Q5
SPARC	14020	10400.6	0.430821	0.0379206	0.411422	9900.76	4734.87	0.0642161	0.905684	Both_Unchanged	Q5
CLDN12	58.3124	78.6687	-0.430527	0.0607737	0.480917	10248.9	12656.9	-0.0414266	0.832804	Both_Unchanged	Q5
MANF	695.535	935.789	-0.427827	0.0217324	0.348707	24733.4	24346.8	0.0227272	0.828725	Both_Unchanged	Q5
DNAJB11	663.058	891.938	-0.427555	0.00412908	0.166162	9096.72	10801.8	-0.24786	0.275685	Both_Unchanged	Q5
VLDLR	7918.89	5890.06	0.427038	0.019514	0.338272	36459.4	40499.8	-0.151623	0.220587	Both_Unchanged	Q5
HMOX1	557.159	414.525	0.426467	0.114827	0.582731	9189.1	7676.04	0.522596	0.267665	Both_Unchanged	Q2
PPM1B	6048.05	4501.44	0.426088	0.00309675	0.143788	38567.5	36732.5	0.0703269	0.362375	Both_Unchanged	Q5
GUK1	1574.22	2114	-0.425339	0.00355877	0.154791	14669	18476.7	-0.33294	0.185751	Both_Unchanged	Q8
PLBD1	480.369	644.796	-0.424557	0.182338	0.667746	23812	22879.1	0.0576593	0.773034	Both_Unchanged	Q5
MFGE8	15001	20127.8	-0.424122	0.019077	0.334607	325300	356683	-0.132872	0.568859	Both_Unchanged	Q5
LAMA5	2731.13	2036.48	0.423347	0.044539	0.436609	102039	116332	-0.189128	0.277085	Both_Unchanged	Q5
PTGIS	513.485	382.87	0.423335	0.104939	0.568632	9880.62	9256.07	0.0942028	0.811206	Both_Unchanged	Q5
MRPL48	572.661	768.021	-0.423175	0.00115138	0.0818152	10717	10388	0.0449938	0.817966	Both_Unchanged	Q5
PGD	616.826	826.225	-0.42158	0.000903985	0.0716046	69482	77491.1	-0.157391	0.204041	Both_Unchanged	Q5
PACS1	13399.4	10010.1	0.420715	0.00532008	0.189365	174429	187291	-0.102639	0.320362	Both_Unchanged	Q5
MPP6	1896.77	1418.08	0.419576	0.038241	0.41311	13611.5	13994.7	-0.0400592	0.755584	Both_Unchanged	Q5
ECHDC2	1073.22	1435.18	-0.419277	0.00540973	0.191097	89521.3	96650.6	-0.110547	0.381106	Both_Unchanged	Q5
NUDT14	83.3508	111.408	-0.41816	0.149288	0.629533	7347.25	7906.18	0.157258	0.531322	Both_Unchanged	Q5
PPID	1199.81	1601.69	-0.416548	0.00225793	0.122694	34080.8	33566.7	0.0219286	0.818309	Both_Unchanged	Q5
LXN	36.7587	48.9801	-0.416089	0.172158	0.656748	6966.64	5332.66	0.385608	0.117622	Both_Unchanged	Q2
RPS20	2802.98	3739.95	-0.416029	0.00655749	0.208881	143978	148156	-0.0412654	0.780715	Both_Unchanged	Q5
MYOC	182.555	136.848	0.415891	0.18694	0.67306	17196.1	13690.1	0.328941	0.245624	Both_Unchanged	Q2
CAVIN2	3723.78	4964.58	-0.414888	0.01536	0.306692	263575	269496	-0.0320452	0.85709	Both_Unchanged	Q5
RAP1GDS1	179.229	134.614	0.4138	0.139538	0.616745	2293.19	462.541	0.987774	0.342906	Both_Unchanged	Q2
VPS13C	4055.59	3046.73	0.412657	0.00424589	0.166479	67742.4	67623.3	0.00253822	0.980577	Both_Unchanged	Q5
NDUFAF2	92.1315	122.593	-0.410786	0.135619	0.612612	42843.3	37955.2	0.174772	0.530493	Both_Unchanged	Q5
EPB41L3	7819.03	5882.54	0.410534	0.000172807	0.0270246	19777.8	19500.8	0.0203503	0.897978	Both_Unchanged	Q5
EPB41L3	7819.03	5882.54	0.410534	0.000172807	0.0270246	288706	309468	-0.100191	0.124104	Both_Unchanged	Q5
HSPA2	818.808	1088.14	-0.410193	0.422086	0.826847	54282.6	55206.2	-0.0243425	0.934516	Both_Unchanged	Q5
CNP	3635.23	4829.49	-0.409775	0.0229091	0.356959	122827	130074	-0.0827074	0.194791	Both_Unchanged	Q5
ACSS1	27364.3	20605.2	0.409291	0.00588452	0.199221	409980	423603	-0.0471613	0.703284	Both_Unchanged	Q5
S100A1	2709.69	3595.22	-0.407956	0.20675	0.688893	358291	440756	-0.298846	0.372504	Both_Unchanged	Q8
GLRX	348.725	462.666	-0.407598	0.201296	0.684973	38488.9	32305.3	0.252669	0.144105	Both_Unchanged	Q5
DNM3	169.776	128.044	0.407001	0.0146795	0.298221	36347.3	34499.8	0.0752583	0.649774	Both_Unchanged	Q5
HSPBP1	796.608	1056.06	-0.406527	0.0134317	0.286647	21593.2	23089.4	-0.0966563	0.586018	Both_Unchanged	Q5
ALDH1A1	3505.46	2647.57	0.404919	0.0633356	0.485939	243314	257578	-0.0821911	0.832676	Both_Unchanged	Q5
PGP	1920.83	2542.67	-0.404478	0.0427024	0.430552	87387.6	102807	-0.23444	0.0443626	Both_Unchanged	Q5
AGK	512.786	678.811	-0.404432	0.00106516	0.0783238	41189.9	38114.5	0.111948	0.342198	Both_Unchanged	Q5
BCAP31	1660.11	2196.57	-0.403987	0.00268943	0.134464	35599.6	40049.3	-0.169918	0.254317	Both_Unchanged	Q5
GPR158	5.63245	4.27782	0.401512	0.742816	0.944787	36185.4	41451.5	-0.196015	0.32968	Both_Unchanged	Q5
PPM1A	3692.06	2795.85	0.401222	0.00113964	0.0818152	28657.8	26528	0.111411	0.296535	Both_Unchanged	Q5
DHFR	212.099	160.659	0.400393	0.0644113	0.488283	229266	220784	0.0543824	0.632733	Both_Unchanged	Q5
ETFB	6630.58	8749.15	-0.400005	0.00251973	0.131653	433684	432842	0.00280266	0.978706	Both_Unchanged	Q5
IGF2R	13801.5	10464.1	0.399401	0.045593	0.439334	25187.2	26572.8	-0.0772555	0.639716	Both_Unchanged	Q5
NAA50	3055.02	4029.2	-0.399193	0.0355315	0.404035	10995.8	10823.8	0.0227433	0.871646	Both_Unchanged	Q5
HADHB	24284.8	32011.5	-0.39854	0.0361782	0.405911	1.64575e+06	1.62167e+06	0.0212649	0.805663	Both_Unchanged	Q5
MYOM3	19898.6	26221.4	-0.398064	0.0095742	0.245036	563750	573325	-0.024299	0.6738	Both_Unchanged	Q5
STARD10	4812.91	6341.32	-0.397843	0.123721	0.597032	90567.6	101661	-0.1667	0.233919	Both_Unchanged	Q5
PFKP	863.673	655.688	0.397396	0.225762	0.705358	20687.9	17257.9	0.26153	0.609582	Both_Unchanged	Q5
LRRC10	1909.62	1450.38	0.39687	0.186682	0.672754	24384.9	23789.3	0.03568	0.733349	Both_Unchanged	Q5
JPT1	362.034	476.641	-0.396517	0.0771572	0.517735	37323.8	42910.8	-0.201247	0.334656	Both_Unchanged	Q5
SWAP70	1135.22	862.426	0.396402	0.0312366	0.388973	25759.4	24206.7	0.0896933	0.620071	Both_Unchanged	Q5
NME3	509.329	670.425	-0.396391	0.00843941	0.233589	38074.6	39899.4	-0.0675379	0.287522	Both_Unchanged	Q5
PLPP1	4756.08	6259.92	-0.396374	0.00182201	0.108089	8846.94	14281.6	-0.690906	0.16295	Both_Unchanged	Q8
ZC3H15	1121.37	852.362	0.395904	0.0145016	0.29706	7782.53	5129.52	0.33838	0.389991	Both_Unchanged	Q2
ASPH	4080.49	5368.63	-0.395745	0.0162636	0.312374	20313.1	17106.3	0.247879	0.197376	Both_Unchanged	Q5
ASPH	4080.49	5368.63	-0.395745	0.0162636	0.312374	160016	165501	-0.0486266	0.758196	Both_Unchanged	Q5
ITGA5	4199.87	3195.19	0.394356	0.00219827	0.122694	51193.8	40629.6	0.333436	0.0997705	Both_Unchanged	Q2
PYCR3	400.652	525.818	-0.392281	0.00706822	0.215301	7940.99	12637.6	-0.670335	0.36347	Both_Unchanged	Q8
QTRT1	1091	1431.7	-0.391988	0.0122874	0.277489	22888.4	22255.2	0.0404709	0.794903	Both_Unchanged	Q5
TECRL	10019.9	13146.4	-0.391786	0.0203391	0.344044	51516.1	56572	-0.135066	0.202981	Both_Unchanged	Q5
BCS1L	886.734	1162.62	-0.390694	0.0146812	0.298221	43180.6	45386.2	-0.0718708	0.436039	Both_Unchanged	Q5
SYNPO2L	18353.3	24059.3	-0.390545	0.114697	0.582731	213911	193084	0.147775	0.25137	Both_Unchanged	Q5
CLMN	1903.71	1452.2	0.390528	0.0763263	0.51528	883.036	3377.96	-0.935608	0.13158	Both_Unchanged	Q8
CYB5A	7820.73	5967.08	0.390297	0.0448744	0.437226	321045	310673	0.0473766	0.809635	Both_Unchanged	Q5
APPL2	2651.18	2025.73	0.388214	0.0204747	0.344392	8299.03	8228.17	0.0123715	0.949565	Both_Unchanged	Q5
PAPLN	198.289	151.447	0.38801	0.215824	0.696648	27446.9	26058.8	0.074871	0.565724	Both_Unchanged	Q5
DST	31801	24314	0.387286	0.0647297	0.489097	10308.9	10895.1	-0.0797893	0.690633	Both_Unchanged	Q5
BDH2	595.232	455.517	0.385365	0.0466054	0.442752	4959.02	2700.91	0.29165	0.555478	Both_Unchanged	Q2
PFKFB2	5313.41	4068.2	0.385235	0.0195301	0.338272	31790.3	32764.8	-0.043559	0.703235	Both_Unchanged	Q5
CCDC141	7833.15	5997.64	0.385189	0.0517037	0.456019	65382.5	65971.3	-0.0129334	0.860386	Both_Unchanged	Q5
LTBP1	13500.6	10338.9	0.384925	0.160523	0.643256	11876.4	19941.8	-0.747699	0.0519026	Both_Unchanged	Q8
AGTRAP	794.932	1037.71	-0.384496	0.0220084	0.350787	6751.76	10075.7	-0.314517	0.156229	Both_Unchanged	Q8
ENDOG	870.065	1135.76	-0.384208	0.0282532	0.376479	135233	118481	0.190785	0.0547102	Both_Unchanged	Q5
EEPD1	389.877	508.618	-0.3834	0.0338307	0.398911	1761.79	889.014	-0.0132357	0.972059	Both_Unchanged	Q5
PDIA3	4676.8	6097.52	-0.382696	0.0023987	0.127836	245271	268798	-0.132149	0.0209038	Both_Unchanged	Q5
HSPH1	829.757	1081.42	-0.381991	0.16268	0.646291	4300.67	6968.18	-0.696222	0.07299	Both_Unchanged	Q8
PTPA	3934.43	5126.9	-0.381905	0.00428898	0.167746	80664.4	83586.7	-0.0513418	0.632488	Both_Unchanged	Q5
ASB14	2190.88	1681.77	0.381419	0.000748909	0.0634035	830.496	1653.28	-0.993288	0.302939	Both_Unchanged	Q8
PPM1K	7975.5	6123.22	0.38131	0.0303702	0.386582	16386.6	10403.3	0.655486	0.06514	Both_Unchanged	Q2
TMEM245	6799.98	5226.26	0.379773	0.00830084	0.231461	4867.48	4234.92	0.200841	0.684393	Both_Unchanged	Q5
TMEM205	219.248	285.297	-0.379737	0.136064	0.612983	11999.6	11451.3	0.0674814	0.745915	Both_Unchanged	Q5
PPIH	376.854	490.321	-0.379588	0.0160894	0.310566	18945.3	20134.4	-0.0878203	0.325878	Both_Unchanged	Q5
VNN1	26.3393	20.2523	0.379505	0.471725	0.846452	9219.65	11400	-0.306255	0.42452	Both_Unchanged	Q8
FASN	1902.6	2474.97	-0.379447	0.0449417	0.437443	7881.93	7458.03	0.0797545	0.740152	Both_Unchanged	Q5
ACTG1	10208.9	13276.8	-0.379101	0.0107691	0.258462	1.17784e+06	1.28152e+06	-0.121706	0.21512	Both_Unchanged	Q5
CD109	931.285	716.034	0.379026	0.0272888	0.373929	14663.9	13717.2	0.0962752	0.633237	Both_Unchanged	Q5
MATN2	426.536	554.521	-0.37901	0.157626	0.638903	7352.39	6190.64	-0.0738032	0.833062	Both_Unchanged	Q5
FMO1	531.061	408.553	0.378173	0.0975076	0.556187	8485.05	13270.5	-0.645229	0.289324	Both_Unchanged	Q8
PDXK	1747.9	2271.7	-0.37813	0.100047	0.561898	17499.6	17737.4	-0.0194655	0.921104	Both_Unchanged	Q5
RPGRIP1L	458.536	352.841	0.377965	0.00775531	0.223213	11640.2	9981.05	0.484887	0.195362	Both_Unchanged	Q2
PPT1	703.788	914.47	-0.377918	0.00365364	0.156461	24290.2	27176.5	-0.161988	0.197929	Both_Unchanged	Q5
APOBEC2	6099.25	7922.53	-0.377292	0.036137	0.405911	240036	243408	-0.0201279	0.885923	Both_Unchanged	Q5
FLAD1	1401.44	1819.99	-0.376928	0.0378344	0.411422	13856.1	16308.1	-0.235073	0.205946	Both_Unchanged	Q5
JPH1	4616.55	3555.71	0.37672	0.0397419	0.420267	26885.8	27126	-0.0128333	0.915636	Both_Unchanged	Q5
SERPINF1	283.587	367.98	-0.375535	0.133422	0.609791	35063.4	29454.9	0.251455	0.16881	Both_Unchanged	Q5
ACOX2	1951.28	2531.21	-0.375412	0.0493236	0.451931	10707.3	13572.8	-0.34212	0.243176	Both_Unchanged	Q8
PYM1	187.464	243.226	-0.37512	0.00372759	0.158231	9004.77	7002.05	0.362911	0.170152	Both_Unchanged	Q2
EFL1	1675.23	1292.28	0.374453	0.00838961	0.233166	12517.4	13010	-0.0556876	0.853919	Both_Unchanged	Q5
ANKRD63	385.988	499.961	-0.373355	0.292035	0.750167	3231.02	3021.64	-0.225272	0.639794	Both_Unchanged	Q5
L2HGDH	603.737	466.181	0.373014	0.000983629	0.0757199	186002	176951	0.0719676	0.379856	Both_Unchanged	Q5
HSPB7	28645.3	37069	-0.371912	0.0351492	0.403183	368937	381072	-0.0466884	0.640042	Both_Unchanged	Q5
PNMT	14957.2	19353.7	-0.371766	0.036572	0.407267	924501	1.11312e+06	-0.267856	0.299936	Both_Unchanged	Q8
FMOD	6052.86	4679.11	0.371352	0.244033	0.717555	57802.7	21239.5	1.44439	0.292784	Both_Unchanged	Q2
MTHFR	1363.48	1054.07	0.37116	0.061466	0.48207	6502.14	6763.53	-0.319896	0.425705	Both_Unchanged	Q8
FAH	171.097	220.874	-0.369052	0.105613	0.569738	57325.1	62554.2	-0.125941	0.548926	Both_Unchanged	Q5
BANF1	5383.93	6949.75	-0.368275	0.0213398	0.346129	106704	119596	-0.16455	0.399785	Both_Unchanged	Q5
PLVAP	201.398	259.632	-0.366881	0.282671	0.746056	2229.53	4773.56	-0.835292	0.11023	Both_Unchanged	Q8
ASPN	5056.55	6520.06	-0.366707	0.234924	0.711152	315185	318450	-0.0148689	0.933788	Both_Unchanged	Q5
RPSA	9784.29	12612.9	-0.366347	0.0184109	0.330592	185620	201576	-0.118968	0.0464213	Both_Unchanged	Q5
OXCT1	14794	11480	0.365921	0.0132457	0.284217	625254	640456	-0.0346567	0.669161	Both_Unchanged	Q5
MUT	5678.67	4410.51	0.36466	0.00263834	0.133725	108082	102001	0.0835496	0.154487	Both_Unchanged	Q5
SORD	282.933	364.262	-0.364086	0.128854	0.604866	64122.2	70921.2	-0.145395	0.582089	Both_Unchanged	Q5
HMGN1	2029.33	2610.5	-0.363302	0.000176923	0.0270246	6396.27	4803.21	0.150196	0.741396	Both_Unchanged	Q5
RPS2	60188	77415.1	-0.363139	0.0223449	0.352523	125025	138939	-0.152241	0.109079	Both_Unchanged	Q5
GAMT	894.506	1150.55	-0.363129	0.0502243	0.454198	34201.9	35760.4	-0.0642863	0.695754	Both_Unchanged	Q5
PERP	3394.17	4362.97	-0.362181	0.070869	0.500027	1811.3	2434.58	0.158319	0.663422	Both_Unchanged	Q5
NUP93	629.499	809.047	-0.361879	0.00146023	0.0942796	11994.6	13553.2	-0.176243	0.154239	Both_Unchanged	Q5
SHMT1	327.856	255.16	0.360779	0.100749	0.562005	11260	18208.4	-0.693394	0.205192	Both_Unchanged	Q8
PDCL3	784.265	1006.38	-0.359615	0.014058	0.293681	17669.5	19979.5	-0.177262	0.202342	Both_Unchanged	Q5
LRRC2	22221.7	17321.1	0.359444	0.0495728	0.452761	20943.3	19649.3	0.0920081	0.717651	Both_Unchanged	Q5
TTC9	3121.47	2434.08	0.358808	0.204772	0.687557	9906.79	7526.05	0.0745957	0.759897	Both_Unchanged	Q5
FYCO1	14180.9	11059.1	0.358717	0.0234969	0.359705	22322.1	23484	-0.0732046	0.617426	Both_Unchanged	Q5
CISD3	524.342	672.349	-0.358663	0.175609	0.660693	6255	6469.7	-0.0486889	0.862513	Both_Unchanged	Q5
PROS1	709.137	909.515	-0.35858	0.0435164	0.433247	4936.74	2943.75	0.00893749	0.973751	Both_Unchanged	Q5
RAB12	13513	10541.6	0.358254	0.0655773	0.489928	34366.7	35446.9	-0.0446497	0.786332	Both_Unchanged	Q5
CAVIN3	1012.53	1297.28	-0.35761	0.110305	0.575681	123757	124328	-0.0066434	0.945863	Both_Unchanged	Q5
PDP1	3676.18	2869.87	0.357289	0.109865	0.575681	88735.3	92076.1	-0.0533193	0.46586	Both_Unchanged	Q5
TMEM159	10632.5	13614	-0.356589	0.109601	0.575641	33552.9	36391.2	-0.117152	0.579387	Both_Unchanged	Q5
ARL6IP5	4545.15	5819.35	-0.356488	0.0176153	0.324819	416927	449522	-0.108597	0.210602	Both_Unchanged	Q5
DPM3	440.616	564.003	-0.355874	0.0731757	0.506434	11179.6	13140.2	-0.233118	0.220938	Both_Unchanged	Q5
LGALS9	546.212	698.882	-0.355779	0.155691	0.636415	10324.9	11595.2	-0.167402	0.359383	Both_Unchanged	Q5
RNASET2	150.57	192.737	-0.355423	0.0922957	0.548377	3233.95	3587.85	-0.149823	0.559505	Both_Unchanged	Q5
SLC25A20	1695.14	2168.39	-0.355162	0.0188382	0.331618	136922	130891	0.0649948	0.444296	Both_Unchanged	Q5
MYDGF	226.088	289.196	-0.355024	0.0233212	0.359416	18942.8	20398.8	-0.106839	0.570921	Both_Unchanged	Q5
SARAF	2260.11	2889.14	-0.354212	0.0143571	0.295976	1706.61	1858.61	0.198838	0.570912	Both_Unchanged	Q5
RANGAP1	1081.02	1382.02	-0.354189	0.0272836	0.373929	14056.1	20721.2	-0.296877	0.472353	Both_Unchanged	Q8
ADCY5	8184.87	10460.3	-0.353867	0.0928376	0.549067	23894.6	26093.8	-0.127025	0.217928	Both_Unchanged	Q5
XDH	10958.3	8574.72	0.353853	0.053149	0.45804	10569.9	7763.49	0.445183	0.155349	Both_Unchanged	Q2
MECR	975.075	1245.72	-0.353227	0.0220248	0.350787	86480	87298.1	-0.013584	0.907236	Both_Unchanged	Q5
ATP5F1E	4882.85	3822.55	0.353226	0.0211847	0.345637	513966	586804	-0.191205	0.131229	Both_Unchanged	Q5
CNPY2	256.502	327.743	-0.353158	0.0439887	0.435154	15398.5	16866	-0.131325	0.309817	Both_Unchanged	Q5
DSG2	4106.75	3216.03	0.352746	0.0287694	0.378371	66828.2	66076.5	0.0163214	0.905869	Both_Unchanged	Q5
AHNAK	90127.8	70617.7	0.351941	0.0809867	0.528395	995076	965425	0.0436412	0.712877	Both_Unchanged	Q5
DCUN1D1	5992.58	4696.35	0.351599	0.0389879	0.416834	20677.2	20184.9	0.0347671	0.662807	Both_Unchanged	Q5
AGO2	724.157	567.753	0.351229	0.0482196	0.447216	20803.3	22061.6	-0.0847251	0.491527	Both_Unchanged	Q5
LACTB2	895.335	1141.97	-0.350885	0.0307248	0.388583	21562.2	25402.5	-0.236461	0.143548	Both_Unchanged	Q5
COL1A1	1377.85	1757.11	-0.350821	0.470972	0.845759	260817	236873	0.138923	0.770954	Both_Unchanged	Q5
POFUT2	874.469	1115	-0.35044	0.000181364	0.0274865	9500.71	19049.4	-0.740606	0.0552981	Both_Unchanged	Q8
GK	754.627	961.646	-0.34945	0.0432052	0.432698	66703.8	64126.4	0.0568496	0.669961	Both_Unchanged	Q5
CBR1	208.546	265.388	-0.347979	0.162328	0.645683	47786.7	60452.6	-0.339196	0.254756	Both_Unchanged	Q8
CANX	8921.53	11353.5	-0.347744	0.00762196	0.221956	111512	119848	-0.104008	0.0917607	Both_Unchanged	Q5
LSAMP	515.483	655.843	-0.347135	0.207407	0.689542	3537.37	5163.98	-0.22388	0.618455	Both_Unchanged	Q5
IGF2BP2	351.643	276.537	0.346935	0.0657893	0.489928	6807.5	5434.27	0.32504	0.357296	Both_Unchanged	Q2
LMO7	30040.9	23624	0.346674	0.0229905	0.357397	99702.8	112071	-0.168704	0.0800292	Both_Unchanged	Q5
LMO7	30040.9	23624	0.346674	0.0229905	0.357397	7825.56	4810.45	0.438989	0.303711	Both_Unchanged	Q2
PODN	319.127	405.816	-0.346286	0.183998	0.66979	1490.29	1435.23	-0.530648	0.380864	Both_Unchanged	Q8
SRRM2	42496.9	33435.6	0.345968	0.114133	0.582191	10207.3	11175.5	-0.130747	0.522166	Both_Unchanged	Q5
RBM20	11003.3	8660.19	0.345478	0.0276846	0.373929	2811.02	6005.02	-0.832042	0.077367	Both_Unchanged	Q8
MRPS25	1882.73	2391.94	-0.345393	0.124415	0.597705	21749.3	17493.6	0.314144	0.25763	Both_Unchanged	Q2
CYSTM1	2985.44	3791.99	-0.344972	0.0878303	0.540019	12660.1	17792.3	-0.490969	0.066452	Both_Unchanged	Q8
MYL2	215575	273696	-0.344386	0.0759967	0.514037	1.80646e+07	1.67587e+07	0.108248	0.0335692	Both_Unchanged	Q5
ABCB8	1422.87	1806.15	-0.34396	0.00792931	0.225875	67683.4	67176	0.0108564	0.931296	Both_Unchanged	Q5
TAP1	698.665	886.692	-0.343936	0.0536005	0.459379	9744.88	11568.1	-0.24743	0.397351	Both_Unchanged	Q5
BCAT2	982.924	774.526	0.343933	0.15593	0.636415	83153.7	64850.1	0.358671	0.158624	Both_Unchanged	Q2
COL6A3	5106.8	6480.5	-0.343638	0.06875	0.496715	528089	630728	-0.256236	0.329534	Both_Unchanged	Q5
CCT6A	3048.36	3867.14	-0.343128	0.033138	0.39649	188414	214677	-0.188258	0.0646541	Both_Unchanged	Q5
MRPL18	1534.95	1947.23	-0.343101	0.046052	0.44008	10815.7	10323.9	0.0671357	0.758229	Both_Unchanged	Q5
LMOD1	627.972	494.958	0.343078	0.281942	0.745721	18318.9	23304.6	-0.347281	0.357317	Both_Unchanged	Q8
CTSC	1467.15	1859.7	-0.342126	0.0194596	0.338258	13450.6	14747.9	-0.132839	0.430621	Both_Unchanged	Q5
COX1	1.26208e+06	995705	0.341996	1	1	26872.9	26869.6	0.000173964	0.999262	Both_Unchanged	Q5
SETD9	69.3916	87.9114	-0.341597	0.181054	0.666708	4139.96	3886.07	0.354339	0.16512	Both_Unchanged	Q2
GRIN2A	8.87196	6.99764	0.340831	0.626218	0.907854	28090	31132.3	-0.148355	0.14813	Both_Unchanged	Q5
APEH	2188.08	2770.87	-0.340677	0.00686764	0.215087	33297.5	35830.3	-0.105766	0.18235	Both_Unchanged	Q5
MTMR9	373.424	295.067	0.340068	0.0536128	0.459379	22872.9	26932.8	-0.235725	0.0416218	Both_Unchanged	Q5
LSM7	422.588	534.904	-0.340036	0.0373838	0.410333	39724.2	35342.2	0.168626	0.114134	Both_Unchanged	Q5
AASS	3384.16	2673.49	0.339979	0.0358375	0.404663	53392	57068.2	-0.0960627	0.500838	Both_Unchanged	Q5
RGN	191.392	151.181	0.33973	0.169936	0.653402	39169.5	47944.3	-0.291628	0.555436	Both_Unchanged	Q8
NAAA	386.243	305.352	0.338478	0.088534	0.540425	5151.1	6913.45	-0.424525	0.315319	Both_Unchanged	Q8
C7	5228.2	4135.52	0.338213	0.212338	0.694044	29499.4	23455.9	0.0677003	0.540199	Both_Unchanged	Q5
C7	5228.2	4135.52	0.338213	0.212338	0.694044	524216	455122	0.203907	0.411023	Both_Unchanged	Q5
RAB31	2270.97	2869.95	-0.337647	0.100626	0.561898	15112.3	12730	0.247495	0.243669	Both_Unchanged	Q5
MCU	768.466	970.47	-0.3364	0.0502533	0.454198	18973.3	18858.5	0.00875576	0.966536	Both_Unchanged	Q5
FSCN1	590.064	745.032	-0.336373	0.246942	0.719176	61407.9	63943.3	-0.0583708	0.56934	Both_Unchanged	Q5
CACNA1C	8987.96	7120.45	0.336008	0.163199	0.646509	12469.8	13826.9	-0.149045	0.377795	Both_Unchanged	Q5
LAMA2	12248.6	15460.7	-0.335981	0.0720537	0.503263	396747	453292	-0.19222	0.161437	Both_Unchanged	Q5
DYNLRB2	133.516	105.724	0.335568	0.125158	0.598607	5704.92	9455.47	0.271056	0.563817	Both_Unchanged	Q2
DNAJA1	1251.98	1579.79	-0.335346	0.120668	0.591848	16301.7	17620.1	-0.112204	0.601477	Both_Unchanged	Q5
FRMD3	2409.95	1910.16	0.335129	0.0493775	0.451931	16656.8	17452.9	-0.0673557	0.75251	Both_Unchanged	Q5
MPDU1	300.474	378.815	-0.334871	0.000822501	0.0676089	11786.1	11258.8	0.0660313	0.812176	Both_Unchanged	Q5
SSSCA1	623.288	786.353	-0.334809	0.031336	0.388973	3168.47	2435.91	-0.0357134	0.927165	Both_Unchanged	Q5
AGO4	1701.07	1348.75	0.334765	0.0524574	0.457562	11401.9	9419.4	-0.0463606	0.885901	Both_Unchanged	Q5
HIGD2A	1983.25	2501.37	-0.334763	0.0398611	0.420481	6201.02	6389.03	-0.043092	0.890213	Both_Unchanged	Q5
SNRPF	472.83	596.447	-0.33465	0.0275243	0.373929	21607.3	25495.2	-0.238705	0.18192	Both_Unchanged	Q5
PTER	187.108	148.243	0.334624	0.144728	0.623489	7439.98	7106.5	0.0661607	0.77815	Both_Unchanged	Q5
GLIPR2	162.876	205.331	-0.33459	0.251653	0.721841	6746.7	5890	0.195914	0.629281	Both_Unchanged	Q5
DNPEP	960.304	1211.1	-0.334527	0.00619328	0.205725	41132.9	49338.6	-0.262424	0.0385519	Both_Unchanged	Q5
SGCB	16021	12707.3	0.334312	0.0419428	0.427508	172266	181580	-0.0759699	0.250261	Both_Unchanged	Q5
AHNAK2	145.725	115.596	0.333566	0.391703	0.814294	10295.2	11702.4	-0.184839	0.606183	Both_Unchanged	Q5
NT5C1A	2017.76	1602.15	0.332831	0.0620956	0.483682	212461	183982	0.207637	0.195567	Both_Unchanged	Q5
MAVS	4957.64	3938.18	0.332114	0.0898625	0.542179	12041.1	8700.2	0.20581	0.423853	Both_Unchanged	Q5
MRPL41	1089.66	1371.64	-0.331884	0.0803477	0.525615	16897.8	12656.5	0.416956	0.162309	Both_Unchanged	Q2
MUSTN1	2243.83	2823.56	-0.331635	0.280777	0.745232	55429.4	48012	0.207257	0.607894	Both_Unchanged	Q5
TMX2	1501.09	1887.7	-0.330633	0.0223983	0.352523	25553.9	24258.8	0.0750326	0.547909	Both_Unchanged	Q5
EEF1D	7251.81	9119.64	-0.330623	0.0155863	0.308214	130188	137637	-0.0802731	0.31835	Both_Unchanged	Q5
POPDC2	6851.14	8612.54	-0.330101	0.0111123	0.262567	5223.44	6377.72	0.0338858	0.927125	Both_Unchanged	Q5
POPDC2	6851.14	8612.54	-0.330101	0.0111123	0.262567	109165	119927	-0.135643	0.00728701	Both_Unchanged	Q5
GNAO1	2002.7	1593.21	0.329989	0.0595315	0.478554	119159	112892	0.0779485	0.489139	Both_Unchanged	Q5
TGM2	10662.5	13399.2	-0.329621	0.21356	0.694515	270341	407144	-0.590762	0.143267	Both_Unchanged	Q8
ACOT2	911.321	1145.16	-0.329553	0.14965	0.629764	110800	114784	-0.0509616	0.702477	Both_Unchanged	Q5
ACOT2	911.321	1145.16	-0.329553	0.14965	0.629764	57792.8	63923	-0.145446	0.444916	Both_Unchanged	Q5
PRR33	329.091	413.604	-0.329377	0.279147	0.745071	30480.1	30368.8	0.00527586	0.984354	Both_Unchanged	Q5
PBDC1	616.126	774.371	-0.329357	0.0731471	0.506417	23164.3	25421.5	-0.134145	0.190858	Both_Unchanged	Q5
MRPS24	443.802	557.454	-0.32901	0.0981789	0.557545	6171.92	16586.6	-0.426227	0.11197	Both_Unchanged	Q8
RAPH1	8423.6	6705.96	0.328999	0.111245	0.576964	28644.3	33766.1	-0.237324	0.227523	Both_Unchanged	Q5
DPP3	653.693	821.474	-0.328908	0.0070351	0.215259	30766.1	29762.1	0.0478667	0.675441	Both_Unchanged	Q5
GADD45GIP1	816.845	1026	-0.328756	0.0694174	0.497107	16260.6	12500.4	0.379412	0.186466	Both_Unchanged	Q2
ERCC6L2	611.225	766.957	-0.327677	0.018096	0.32818	6342.07	2950.77	-0.218068	0.611579	Both_Unchanged	Q5
PGPEP1	2237.26	1783.35	0.327223	0.0331866	0.39649	27612.4	30098.2	-0.124362	0.554314	Both_Unchanged	Q5
ADHFE1	2411.1	1922.73	0.326472	0.0719244	0.503263	135374	147116	-0.12001	0.566342	Both_Unchanged	Q5
SUN1	5434.56	4334.46	0.32627	0.0511722	0.454931	20918.8	17886.9	0.225894	0.194188	Both_Unchanged	Q5
S100A16	858.073	1075.95	-0.326149	0.0203894	0.344242	52056.7	47838.9	0.121897	0.631704	Both_Unchanged	Q5
MTRF1L	271.661	340.541	-0.325858	0.0189038	0.33247	9343.34	9166.73	0.0275317	0.939412	Both_Unchanged	Q5
PDHX	3981.01	3176.76	0.325622	0.0207596	0.344392	340354	313286	0.119556	0.0818716	Both_Unchanged	Q5
PAICS	3954.04	3156.85	0.32493	0.0382628	0.41311	81471.4	74853.9	0.122216	0.322121	Both_Unchanged	Q5
HSPB3	2239.55	2804.03	-0.324236	0.0635957	0.48655	141829	138586	0.03337	0.610226	Both_Unchanged	Q5
C1QA	177.69	222.459	-0.323778	0.380506	0.809369	7588.86	9067.53	-0.256828	0.337702	Both_Unchanged	Q5
ACSL4	1972.88	2467.62	-0.322743	0.0628819	0.485939	65922.8	71505	-0.117268	0.388596	Both_Unchanged	Q5
PDXP	252.527	315.887	-0.322645	0.0633021	0.485939	9133.54	7960.74	0.198272	0.27973	Both_Unchanged	Q5
KIF5B	16981.2	13579.2	0.32254	0.0176371	0.324819	36219	38675.7	-0.0946811	0.337101	Both_Unchanged	Q5
NCLN	1285.37	1607.29	-0.322386	0.0198569	0.339687	12297.5	13004.4	-0.0806356	0.81372	Both_Unchanged	Q5
NENF	2288.44	2860.98	-0.322115	0.0252556	0.366365	38409.6	39922.9	-0.0557501	0.705887	Both_Unchanged	Q5
NDUFA13	7268.44	9078.59	-0.320816	0.077077	0.517555	1.71541e+06	1.73541e+06	-0.0167187	0.80816	Both_Unchanged	Q5
PPP5C	3370.57	4208.9	-0.320363	0.0303056	0.386267	52409.7	54295.9	-0.0510096	0.538187	Both_Unchanged	Q5
PGK1	13992.1	11206.2	0.320347	0.149106	0.629303	2.80294e+06	2.37515e+06	0.23892	0.371768	Both_Unchanged	Q5
PCCA	2281.06	1826.91	0.320269	0.0197751	0.33893	139740	127897	0.127766	0.356416	Both_Unchanged	Q5
C29H11orf54	797.462	638.763	0.320029	0.157318	0.638321	102011	55943.4	0.866679	0.128873	Both_Unchanged	Q2
PIGK	500.993	625.292	-0.319182	0.0538279	0.459873	4859.16	6738.12	-0.471638	0.0978289	Both_Unchanged	Q8
SPCS3	2464.7	3072.36	-0.317832	0.00251037	0.131653	29439.5	27553	0.0955416	0.478976	Both_Unchanged	Q5
APPL1	2013.85	1615.96	0.3176	0.00649888	0.208566	40742	40208.4	0.0190183	0.716102	Both_Unchanged	Q5
LIMS1	1341.9	1672.4	-0.317518	0.018366	0.330503	109955	123140	-0.163377	0.377641	Both_Unchanged	Q5
HSPA5	5229.7	6514.81	-0.316968	0.0450242	0.437445	239224	257766	-0.107704	0.15833	Both_Unchanged	Q5
MAN2C1	1541.76	1919.79	-0.316549	0.0159591	0.310245	31438.5	29387.1	0.0973498	0.656496	Both_Unchanged	Q5
ADCY6	14243.6	17732.4	-0.316064	0.00223069	0.122694	7759.9	9431.71	-0.28148	0.1504	Both_Unchanged	Q8
CHRNA10	4.13092	3.31483	0.315957	0.691503	0.930844	3163.59	3441.44	-0.12145	0.853894	Both_Unchanged	Q5
STRN	6599.54	5302.01	0.31583	0.117433	0.585083	24697.1	25476.7	-0.0448347	0.701965	Both_Unchanged	Q5
MRGPRF	278.17	346.054	-0.31581	0.148042	0.62796	7373.85	4079.74	0.268979	0.515485	Both_Unchanged	Q2
PCMTD2	5322.93	4277.02	0.315587	0.0207843	0.344392	4710.48	4662.5	0.277804	0.407761	Both_Unchanged	Q2
DDRGK1	1320.1	1060.76	0.315487	0.0509864	0.454415	13704.3	11553.7	0.24627	0.0838691	Both_Unchanged	Q5
APRT	768.245	955.755	-0.314822	0.0525492	0.457953	79879.5	77965.6	0.0349875	0.707993	Both_Unchanged	Q5
C28H1orf198	1531.13	1903.84	-0.313996	0.0300063	0.384727	11161.4	12445.1	-0.15706	0.604528	Both_Unchanged	Q5
SF3B5	650.982	808.813	-0.312942	0.0669192	0.492644	9818.94	9392.66	0.0640339	0.832371	Both_Unchanged	Q5
AHSP	83.561	103.685	-0.312702	0.326277	0.774756	15640.1	20491	-0.389745	0.425032	Both_Unchanged	Q8
NDUFA4L2	126.759	157.331	-0.312456	0.210219	0.691986	71399.6	88323.8	-0.306886	0.357712	Both_Unchanged	Q8
RNLS	154.719	192.085	-0.311972	0.0481518	0.446936	986.323	1158.48	-0.232097	0.734482	Both_Unchanged	Q5
COPZ1	2070.57	2569.25	-0.311262	0.0041714	0.166162	20370.1	20968.2	-0.0417479	0.811471	Both_Unchanged	Q5
HHATL	5841.15	7239.78	-0.30965	0.0822618	0.531195	97966.8	116258	-0.246965	0.081852	Both_Unchanged	Q5
MESD	1767.21	2190.22	-0.309456	0.0111037	0.262567	74347	65964.5	0.172585	0.407471	Both_Unchanged	Q5
BOLA-NC1	2408.12	1943.09	0.309441	0.243203	0.717248	26929.1	33464.5	-0.313465	0.520127	Both_Unchanged	Q8
AGR2	3.9726	4.92088	-0.309424	0.734779	0.942474	3825.33	5831.74	-0.608341	0.242959	Both_Unchanged	Q8
F13A1	231.161	286.46	-0.309367	0.531738	0.87232	13687.4	18319.6	-0.42054	0.0833408	Both_Unchanged	Q8
C1QC	117.819	146.042	-0.309304	0.420339	0.826574	29053.9	30592.6	-0.337484	0.607245	Both_Unchanged	Q8
COQ4	2241.41	2777.39	-0.30928	0.0274055	0.373929	16448.9	17912.6	-0.122987	0.681578	Both_Unchanged	Q5
ACTC1	325715	403580	-0.309247	0.0959704	0.553269	5.30502e+07	5.34487e+07	-0.0107969	0.800641	Both_Unchanged	Q5
RPLP0	10154.4	12580.6	-0.309087	0.0293165	0.381696	114148	124976	-0.130749	0.0281894	Both_Unchanged	Q5
PLCD1	1506.12	1215.93	0.308637	0.0316511	0.390516	22904.5	19054.1	0.265528	0.0550297	Both_Unchanged	Q2
AIFM1	11015.6	8896.7	0.308224	0.0099133	0.249104	673839	668521	0.0114324	0.766172	Both_Unchanged	Q5
ASMTL	400.627	496.141	-0.308008	0.0954101	0.552821	656.198	1738.24	-0.405427	0.825265	Both_Unchanged	Q8
GLS	5063.8	4090.62	0.3079	0.00413333	0.166162	5771.2	5087.36	0.181952	0.656356	Both_Unchanged	Q5
GLS	5063.8	4090.62	0.3079	0.00413333	0.166162	45178.4	41590	0.119395	0.198649	Both_Unchanged	Q5
FAM49B	379.451	469.737	-0.307749	0.0148037	0.299626	29784.8	26223.8	0.183698	0.213064	Both_Unchanged	Q5
DHRS13	95.4636	118.123	-0.30774	0.244014	0.717555	10575	16457.3	-0.37504	0.484111	Both_Unchanged	Q8
HMGB3	97.4769	120.681	-0.307628	0.323377	0.772656	1270.21	2677.08	-0.490626	0.727062	Both_Unchanged	Q8
SNRPE	577.551	714.164	-0.306115	0.0219063	0.35005	37599.3	35295.7	0.0912123	0.444165	Both_Unchanged	Q5
TRAPPC5	943.357	1166.12	-0.305778	0.0719906	0.503263	7682.13	14824.6	-0.363454	0.278922	Both_Unchanged	Q8
ARPC1B	888.138	1097.68	-0.305685	0.138326	0.615311	9328.04	11456.5	-0.296523	0.137572	Both_Unchanged	Q8
TMCO1	479.424	592.46	-0.305617	0.0642798	0.488275	14888.9	17385.3	-0.223628	0.309562	Both_Unchanged	Q5
DDAH2	1149.11	929.727	0.305592	0.266787	0.734872	168067	141815	0.245018	0.33352	Both_Unchanged	Q5
ASS1	1150.29	930.711	0.305563	0.653593	0.918012	91221.5	73324.5	0.315079	0.610977	Both_Unchanged	Q2
INPPL1	14362.8	11622.3	0.305456	0.0299133	0.383788	17450.6	17238.2	0.0176712	0.884598	Both_Unchanged	Q5
SLC25A51	1933.08	1564.29	0.305229	1.8626e-05	0.00656958	5451.22	4165.2	0.12516	0.642052	Both_Unchanged	Q5
MYH10	2094.1	1695.09	0.304904	0.0396494	0.41985	25622.5	25140.5	0.0273952	0.847947	Both_Unchanged	Q5
FAM210B	3686.76	2985.22	0.304535	0.125172	0.598607	22343.2	42418	-0.339881	0.13892	Both_Unchanged	Q8
KIAA1257	30.9353	25.0455	0.303307	0.531853	0.872361	29378.5	32510.7	-0.146153	0.274005	Both_Unchanged	Q5
RBM42	1343.8	1657.74	-0.302809	0.0621691	0.483682	2661.49	1854.01	-0.215379	0.3645	Both_Unchanged	Q5
JSP.1	1372.45	1692.62	-0.3025	0.57774	0.889621	5803.24	22900.7	-0.395497	0.523822	Both_Unchanged	Q8
CCT3	4667.89	5755.79	-0.302188	0.0646575	0.489097	78918.2	89803.4	-0.186411	0.0282594	Both_Unchanged	Q5
DMD	7378.63	5984.61	0.302101	0.0756298	0.513526	315421	343030	-0.121056	0.136555	Both_Unchanged	Q5
FDX2	359.568	443.241	-0.301997	0.109532	0.575519	30725.5	31819.1	-0.0504543	0.700656	Both_Unchanged	Q5
MRPL40	2675.4	3296.94	-0.301339	0.113654	0.580582	21750.6	18825.8	0.208344	0.472728	Both_Unchanged	Q5
UCHL3	988.438	1218.1	-0.301237	0.124135	0.597689	81228.4	84408.7	-0.0554078	0.598452	Both_Unchanged	Q5
EPN1	6767.58	8337.49	-0.300953	0.0490051	0.450933	23078.9	26902.5	-0.221161	0.0292495	Both_Unchanged	Q5
GCAT	845.242	686.229	0.300697	0.057582	0.47233	6941.13	5744.07	0.273097	0.604698	Both_Unchanged	Q2
SMS	1777.78	2189.67	-0.300527	0.296741	0.754213	276893	280503	-0.018686	0.896046	Both_Unchanged	Q5
DCPS	312.197	384.72	-0.300466	0.034046	0.399794	12867.5	15963	-0.311007	0.21002	Both_Unchanged	Q8
TIMM10	406.868	501.058	-0.300256	0.114289	0.582523	21404.9	17542.9	0.287053	0.183753	Both_Unchanged	Q2
NASP	1332.52	1082.24	0.299968	0.00704829	0.215301	14070.9	13078.4	0.105521	0.460041	Both_Unchanged	Q5
RNH1	3356.91	4132.93	-0.299955	0.0127165	0.280007	114137	119946	-0.0716161	0.2979	Both_Unchanged	Q5
HSPD1	6484.68	7978.62	-0.299029	0.0104095	0.255935	863838	903398	-0.0646008	0.396436	Both_Unchanged	Q5
GALNS	209.94	258.186	-0.298852	0.0394833	0.419692	12555.9	13584.6	-0.113608	0.598923	Both_Unchanged	Q5
EMC6	743.753	914.881	-0.298522	0.0905404	0.542575	9071.08	14363.2	-0.399998	0.112441	Both_Unchanged	Q8
KLHL41	6506.87	8001.54	-0.298268	0.149858	0.630332	250622	250646	-0.000138698	0.999228	Both_Unchanged	Q5
MRPL45	1315.85	1617.51	-0.297622	0.0177895	0.325259	35320.4	33079.2	0.0945775	0.320735	Both_Unchanged	Q5
ABCB6	1359.33	1105.94	0.29762	0.0473812	0.444258	256770	239724	0.0991046	0.570019	Both_Unchanged	Q5
RPL7A	10319.5	12683.7	-0.297578	0.0310389	0.388895	107183	112294	-0.0672089	0.507848	Both_Unchanged	Q5
SERPINA5	47.5317	38.6329	0.297469	0.631648	0.909576	13872.7	12544.5	0.14519	0.433141	Both_Unchanged	Q5
LSM8	306.716	249.702	0.297266	0.0504058	0.454289	25799.2	26590.6	-0.0435859	0.709419	Both_Unchanged	Q5
PF4	2.59997	3.19436	-0.297164	0.792042	0.955642	3890.6	7869.72	-0.601283	0.496097	Both_Unchanged	Q8
FBL	842.87	1035.67	-0.296854	0.0438967	0.434688	25253.2	26655.7	-0.0779821	0.62447	Both_Unchanged	Q5
CHCHD10	14486.9	17795.5	-0.296763	0.100089	0.561898	444595	384644	0.208966	0.235442	Both_Unchanged	Q5
RASSF7	10.114	12.3597	-0.296753	0.59099	0.895506	11797.7	31712	-0.42652	0.53353	Both_Unchanged	Q8
MYOT	13963.7	17148.7	-0.296414	0.284853	0.747194	565949	569644	-0.00938923	0.955195	Both_Unchanged	Q5
RPS15	6807.05	8354.27	-0.295482	0.0278343	0.374473	79352.7	89824.5	-0.17883	0.151845	Both_Unchanged	Q5
PLAC9	216.432	265.545	-0.295402	0.12563	0.599091	16200.6	16655.4	-0.0399453	0.823458	Both_Unchanged	Q5
COPB2	1838.71	2255.61	-0.294886	0.00179867	0.107361	85716.2	91319.5	-0.0913556	0.351497	Both_Unchanged	Q5
MRPL17	641.371	786.787	-0.294529	0.0830369	0.532683	36276	31862.7	0.187146	0.235411	Both_Unchanged	Q5
AKAP9	3878.86	3162.59	0.294524	0.0963998	0.553763	2757.62	4633.61	0.251287	0.593038	Both_Unchanged	Q5
ANK1	31836.3	25969	0.293891	0.0560575	0.468287	24863.7	21115.6	0.23573	0.159409	Both_Unchanged	Q5
ANK1	31836.3	25969	0.293891	0.0560575	0.468287	96997.5	96430.1	0.00846383	0.962134	Both_Unchanged	Q5
FERMT3	171.576	210.391	-0.293833	0.324137	0.773613	10525.2	9684.86	0.120046	0.686383	Both_Unchanged	Q5
IVD	9348.93	7626.77	0.293738	0.00185865	0.109593	367550	342911	0.100104	0.45735	Both_Unchanged	Q5
ADPRHL1	7814.08	9577.54	-0.293549	0.0958033	0.553193	462185	526527	-0.188037	0.0426517	Both_Unchanged	Q5
THBS4	5468.12	4463.81	0.292752	0.0536369	0.459383	110833	126244	-0.187826	0.286058	Both_Unchanged	Q5
RILP	2451.15	2000.98	0.292644	0.0956137	0.552821	5221.35	4701.78	-0.433747	0.236287	Both_Unchanged	Q8
MPP7	2466.29	2014.09	0.292239	0.100114	0.561898	39374.8	44189.6	-0.166435	0.134368	Both_Unchanged	Q5
LMNB2	545.109	667.578	-0.292179	0.0560797	0.468287	105764	116069	-0.134132	0.173904	Both_Unchanged	Q5
SNRPB	1150.44	1408.73	-0.29209	0.0192925	0.336258	46034.3	54512.1	-0.243868	0.108511	Both_Unchanged	Q5
SRPRA	4572.39	5598.62	-0.292027	8.02644e-05	0.0176937	18206.1	21908.3	-0.267058	0.130184	Both_Unchanged	Q8
STIP1	4303.54	5267.82	-0.291637	0.0479015	0.446449	167403	176539	-0.076668	0.243436	Both_Unchanged	Q5
CTSF	1464.75	1196.61	0.291609	0.128306	0.604311	33086.5	25715.7	0.100562	0.793567	Both_Unchanged	Q5
EPPK1	115.388	141.224	-0.291565	0.362984	0.799809	15565.5	12877.9	0.273453	0.270863	Both_Unchanged	Q2
CAV2	3589.96	4390.21	-0.290312	0.030696	0.388583	157958	162602	-0.0418059	0.675108	Both_Unchanged	Q5
TSPAN9	5204.24	6363.83	-0.290178	0.253826	0.724109	3646.05	6180.88	-0.498445	0.111171	Both_Unchanged	Q8
AAMDC	1506.56	1232.24	0.290037	0.0776225	0.518653	299480	256363	0.224274	0.176924	Both_Unchanged	Q5
ACAT1	12737.3	10419	0.289859	0.0677448	0.494239	889090	870079	0.0311834	0.588615	Both_Unchanged	Q5
MRPL12	2351.28	2874.08	-0.289619	0.0853751	0.535256	135320	140010	-0.0491529	0.689058	Both_Unchanged	Q5
EIF2B3	976.209	1193.17	-0.289378	0.0486469	0.448741	19364.9	23468.8	-0.277306	0.133312	Both_Unchanged	Q8
RBM24	8428.99	6897.83	0.289208	0.154244	0.634997	29413.2	31429.9	-0.0956772	0.286352	Both_Unchanged	Q5
CCT5	2929.76	3580.11	-0.289136	0.0307277	0.388583	78536.9	84884.1	-0.112124	0.120537	Both_Unchanged	Q5
IGHG1	84.5382	69.1139	0.289103	0.612411	0.902519	3.45522e+06	3.44517e+06	0.00420399	0.967323	Both_Unchanged	Q5
ANKRD1	118275	96819.7	0.288767	0.332627	0.777987	88834.7	99567.1	-0.164546	0.651047	Both_Unchanged	Q5
SRPX	1680.67	2052.97	-0.288601	0.330008	0.776495	6303.13	7722.18	-0.292942	0.525714	Both_Unchanged	Q8
SNRPA	620.432	757.657	-0.288441	0.024855	0.363622	12415.9	13856.7	-0.158395	0.447419	Both_Unchanged	Q5
ALCAM	5425.42	6624.04	-0.287924	0.144391	0.623489	72872.6	74132.2	-0.0247244	0.881863	Both_Unchanged	Q5
LTA4H	694.288	847.494	-0.287634	0.00476882	0.178705	51852.4	58339.4	-0.17006	0.0235476	Both_Unchanged	Q5
HSPA1A	22727.9	18621.7	0.287476	0.306856	0.761175	668877	762605	-0.189195	0.156247	Both_Unchanged	Q5
CDK6	4246.95	3481.65	0.286616	0.227838	0.706624	31364.6	33586.5	-0.0987451	0.306331	Both_Unchanged	Q5
CDIPT	446.011	543.939	-0.28621	0.0557275	0.467111	13031	10910.4	0.256243	0.187955	Both_Unchanged	Q5
HAAO	4.51757	5.49572	-0.286112	0.856794	0.973178	2902.43	5797.63	-0.9982	0.378936	Both_Unchanged	Q8
NUDT2	399.024	486.364	-0.28535	0.130291	0.606898	35525.8	38756.4	-0.125569	0.222663	Both_Unchanged	Q5
TANGO2	1307.02	1072.91	0.284862	0.109224	0.574976	27745.1	32486.4	-0.227603	0.45025	Both_Unchanged	Q5
WDYHV1	1097.66	901.146	0.284566	0.0891271	0.541506	12064	13275	-0.138006	0.48617	Both_Unchanged	Q5
PPIE	328.215	399.903	-0.2845	0.0337002	0.397905	4551.05	10268.2	-0.588951	0.209605	Both_Unchanged	Q8
TAGLN	3314.42	2721.9	0.284105	0.507982	0.862143	214046	291575	-0.445947	0.574609	Both_Unchanged	Q8
TMEM63A	3360.21	4091.44	-0.284002	0.010583	0.257915	5454.84	6614.97	-0.0151628	0.938213	Both_Unchanged	Q5
ARL15	567.803	691.238	-0.283435	0.0797503	0.524077	13008.3	15805	-0.0179101	0.906283	Both_Unchanged	Q5
NQO1	421.397	512.758	-0.283342	0.0306154	0.388348	27601.7	35367	-0.35765	0.129352	Both_Unchanged	Q8
NUCB2	505.418	614.98	-0.283134	0.124101	0.597677	13225	13459.5	-0.0253568	0.887301	Both_Unchanged	Q5
HIST3H2BB	10.3913	8.56727	0.282916	0.580844	0.890893	523544	512586	0.0305163	0.865694	Both_Unchanged	Q5
MFAP2	80.1139	97.5502	-0.282899	0.128785	0.604866	82923.1	76650.8	0.113472	0.829277	Both_Unchanged	Q5
PAFAH1B3	115.797	141.022	-0.282707	0.113847	0.581037	21857.7	27737.7	-0.343709	0.0991555	Both_Unchanged	Q8
CD44	569.492	468.268	0.282513	0.394432	0.814898	26781	24319.5	0.139101	0.543075	Both_Unchanged	Q5
CRTC3	2870.3	2360.19	0.282193	0.0213115	0.346129	8325.77	7228.42	0.61894	0.250136	Both_Unchanged	Q2
CPT2	2433.13	2958.81	-0.282182	0.0753894	0.512938	275176	303015	-0.139037	0.355961	Both_Unchanged	Q5
MRPS27	2358.06	2867.27	-0.281987	0.0273347	0.373929	26578.4	26237.1	0.0186434	0.880072	Both_Unchanged	Q5
LARP1	4689.61	3858.2	0.281599	0.0749652	0.511472	17301.6	18188.7	-0.0721404	0.664477	Both_Unchanged	Q5
ABHD14B	735.907	605.37	0.2814	0.254092	0.724109	17753	23748.3	-0.41976	0.135722	Both_Unchanged	Q8
PLEKHA5	4034.78	3319.97	0.281296	0.0678736	0.494249	156156	184958	-0.244206	0.150175	Both_Unchanged	Q5
ME1	656.543	540.281	0.281276	0.088332	0.540081	35797.6	30518.1	0.230197	0.0386938	Both_Unchanged	Q5
FDPS	852.32	1035.7	-0.281096	0.0238045	0.360503	79136.5	82259.5	-0.0558403	0.585727	Both_Unchanged	Q5
RPL4	25282.6	30720.6	-0.281059	0.0369873	0.408726	97058.7	104803	-0.110746	0.335049	Both_Unchanged	Q5
RPS19	7919.47	9620.24	-0.280668	0.0622537	0.483682	173408	182194	-0.0713033	0.627438	Both_Unchanged	Q5
COA1	763.267	926.57	-0.279684	0.0908746	0.543594	54282	59550.8	-0.133647	0.160004	Both_Unchanged	Q5
TOMM22	1394.71	1693.25	-0.279641	0.0766277	0.515964	54798.2	52046.8	0.0743196	0.38171	Both_Unchanged	Q5
FARS2	771.56	936.506	-0.27925	0.0186782	0.330904	9957.84	12751	-0.356706	0.0734277	Both_Unchanged	Q8
GLUL	15602	12859.4	0.278916	0.140937	0.618123	27942.3	33837.7	-0.276181	0.216546	Both_Unchanged	Q8
ZP2	13.2178	10.8954	0.278641	0.597613	0.898132	18274	5316.04	0.45944	0.195801	Both_Unchanged	Q2
COPG1	2868.94	3479.34	-0.278261	0.000530745	0.0537959	16850.1	20005.4	-0.247627	0.0636952	Both_Unchanged	Q5
EIF2B1	398.185	482.914	-0.27807	0.0337006	0.397905	5110.65	4548	-0.0947616	0.808691	Both_Unchanged	Q5
ANO10	440.518	534.051	-0.277907	0.0372618	0.410089	22438.5	23301.6	0.20858	0.218838	Both_Unchanged	Q5
LGALS3	717.322	869.803	-0.27788	0.387318	0.812185	156395	180237	-0.204697	0.502794	Both_Unchanged	Q5
LMOD2	22768.6	18780.1	0.277851	0.0837081	0.533448	80023.4	80639.5	-0.0110649	0.964656	Both_Unchanged	Q5
RPLP1	37354	45267.1	-0.277196	0.0741412	0.509715	252542	262692	-0.0568503	0.689359	Both_Unchanged	Q5
PXMP2	2200.01	1815.53	0.277133	0.0595478	0.478554	23489.3	23782.7	-0.0179074	0.897638	Both_Unchanged	Q5
DBNL	1587.72	1923.47	-0.276862	0.00847007	0.233589	1922.53	1605.33	-0.476829	0.634972	Both_Unchanged	Q8
PGAM2	34385.2	28381.3	0.276849	0.253969	0.724109	4.083e+06	4.17992e+06	-0.0338428	0.865139	Both_Unchanged	Q5
THTPA	392.62	475.981	-0.276715	0.0472511	0.444258	18199.3	18581.5	-0.029984	0.84402	Both_Unchanged	Q5
CASTOR1	1283.22	1554.34	-0.276666	0.124861	0.598607	16847.6	18258.2	-0.116004	0.54073	Both_Unchanged	Q5
GALM	124.186	150.452	-0.276488	0.336313	0.780576	19771.5	26293.6	-0.411284	0.116818	Both_Unchanged	Q8
TPP1	2770.56	3355.7	-0.276352	0.0596156	0.478875	247147	287046	-0.215916	0.0585406	Both_Unchanged	Q5
PLCL1	1200.9	1454.02	-0.275979	0.264352	0.732701	9484.75	11847.3	-0.320877	0.380256	Both_Unchanged	Q8
HADHA	21825.6	26418.5	-0.275526	0.0652641	0.489771	1.56624e+06	1.5455e+06	0.0192314	0.842904	Both_Unchanged	Q5
SRRM1	5568.58	4601.96	0.275012	0.10996	0.575681	5812.54	4607.58	0.0721265	0.832458	Both_Unchanged	Q5
MAP1B	943.799	779.857	0.274999	0.24537	0.717811	14013.5	15684	0.10056	0.549681	Both_Unchanged	Q5
CCDC22	543.135	657.392	-0.274868	0.0526184	0.45804	7599.66	6944.22	0.130121	0.500824	Both_Unchanged	Q5
ATP1A4	6.50766	5.38174	0.274525	0.800727	0.957923	45279.9	47370.6	-0.0651209	0.422723	Both_Unchanged	Q5
DECR2	1103.69	1334.92	-0.274467	0.0632935	0.485939	32811	41025.3	-0.322333	0.165807	Both_Unchanged	Q8
RPL13	8174.53	9887.31	-0.274438	0.0617897	0.482164	170082	181223	-0.0915365	0.452309	Both_Unchanged	Q5
FABP5	5490.34	6639.96	-0.274277	0.343159	0.785285	543911	496843	0.130581	0.272128	Both_Unchanged	Q5
ALAD	3410.95	4124.3	-0.274005	0.19863	0.681141	67225.6	66174	0.0227456	0.902474	Both_Unchanged	Q5
PLCH1	146.165	120.81	0.273881	0.303446	0.758481	9125.48	23483	-0.363647	0.0595161	Both_Unchanged	Q8
MYLK	2432.17	2011.88	0.273608	0.275177	0.742648	37186.4	43338.7	-0.220881	0.335336	Both_Unchanged	Q5
SCOC	1563.86	1889.74	-0.272958	0.0643911	0.488283	11325.1	15460.5	-0.449061	0.148514	Both_Unchanged	Q8
CFL1	2351.81	2841.02	-0.272641	0.0574595	0.471713	175697	180257	-0.0369654	0.666167	Both_Unchanged	Q5
AGAP1	1314.16	1088.08	0.272622	0.0516026	0.456019	1687.11	1651.44	0.030826	0.948501	Both_Unchanged	Q5
TIMM44	2093.28	2528.41	-0.272349	0.0341906	0.400664	64039.1	67720.3	-0.0806354	0.352253	Both_Unchanged	Q5
GARS	1099.97	1327.74	-0.271313	0.0605898	0.480486	40403	40267.5	0.00484563	0.954582	Both_Unchanged	Q5
SYNGR2	4112.49	4962.78	-0.271072	0.125933	0.599506	12976.8	13957.7	-0.105133	0.6612	Both_Unchanged	Q5
PYCR2	301.572	364.158	-0.271052	0.0686806	0.496715	4162.45	6915.27	-0.410424	0.211548	Both_Unchanged	Q8
RPS4Y1	787.095	949.945	-0.271027	0.0705203	0.500027	15841.1	19473.5	-0.297841	0.282806	Both_Unchanged	Q8
ELOB	3359.34	4053.41	-0.27098	0.0980829	0.557333	130412	131676	-0.0139249	0.842274	Both_Unchanged	Q5
OBSL1	8460.02	10207.8	-0.270933	0.0253022	0.366365	34748	33530.4	0.0514579	0.721079	Both_Unchanged	Q5
C13H20orf27	1372.09	1655.55	-0.270819	0.0505672	0.454289	22474.5	24710.4	-0.13683	0.378172	Both_Unchanged	Q5
MAP4	67966.2	56370.2	0.269889	0.0384873	0.413867	243552	236515	0.0422958	0.62072	Both_Unchanged	Q5
PON2	406.614	490.112	-0.269386	0.0319482	0.392373	6897.62	11359.2	-0.456652	0.129003	Both_Unchanged	Q8
APEX1	1403.34	1691.57	-0.26933	0.0705132	0.500027	50791.7	53295.2	-0.069412	0.519611	Both_Unchanged	Q5
NUTF2	3900.36	4700.65	-0.269199	0.101304	0.562504	308546	285843	0.110261	0.132297	Both_Unchanged	Q5
MRPL20	947.717	1142.16	-0.269013	0.0737389	0.50888	9607.29	9346.2	0.0397486	0.843644	Both_Unchanged	Q5
EIF3F	3219.28	3878.74	-0.268798	0.023556	0.359705	27688.8	29865.2	-0.109165	0.100791	Both_Unchanged	Q5
UBR4	10135.8	8413.12	0.268759	0.0500207	0.454198	19088.4	21361.6	-0.16232	0.122667	Both_Unchanged	Q5
RPN2	2286.37	2753.83	-0.268357	0.00617658	0.205522	54818.8	58814.2	-0.101493	0.265051	Both_Unchanged	Q5
GRPEL1	1393.16	1677.73	-0.267997	0.125548	0.598862	88568.8	96778.6	-0.12789	0.258065	Both_Unchanged	Q5
DDX39A	182.781	220.231	-0.267809	0.201473	0.684973	31360.2	11786.5	0.411802	0.151093	Both_Unchanged	Q2
TAX1BP3	2597.23	3126.88	-0.267691	0.121114	0.592842	149396	129533	0.205818	0.0428141	Both_Unchanged	Q5
GOLPH3	1749.4	1453.45	0.267604	0.0664789	0.490538	1857.05	1715.69	0.114223	0.834042	Both_Unchanged	Q5
CKAP4	854.216	1028.48	-0.267579	0.0629909	0.485939	47986.4	50060.2	-0.0610398	0.573383	Both_Unchanged	Q5
MTAP	735.674	611.39	0.267345	0.149152	0.629303	100958	94617.9	0.0935681	0.525578	Both_Unchanged	Q5
PXDN	4740.16	3938.52	0.267266	0.068878	0.496715	29462.9	26544.8	0.150467	0.495531	Both_Unchanged	Q5
NBAS	1268.64	1527.04	-0.26726	0.0313146	0.388973	46996.2	44306.5	0.0850252	0.661857	Both_Unchanged	Q5
ARPC1A	4692.05	3899.06	0.267048	0.0630509	0.485939	33406.2	36106.3	-0.112134	0.15447	Both_Unchanged	Q5
ERGIC3	1513.23	1820.86	-0.266966	0.00275436	0.135614	3324.59	3468.52	0.353896	0.314837	Both_Unchanged	Q2
LMNB1	93.5029	77.7666	0.266641	0.233043	0.709925	56455.1	53565.5	0.075801	0.269819	Both_Unchanged	Q5
PSMD11	3008.16	2500.98	0.26642	0.020473	0.344392	57293.7	59434.6	-0.0529258	0.444814	Both_Unchanged	Q5
NID1	10981.8	9131.7	0.266163	0.0902931	0.542551	302664	319802	-0.0794614	0.523989	Both_Unchanged	Q5
NID1	10981.8	9131.7	0.266163	0.0902931	0.542551	26957.5	24233.8	0.153667	0.440653	Both_Unchanged	Q5
SNAPIN	952.828	1145.72	-0.266118	0.0103406	0.255689	5489.43	3561.26	0.624268	0.12515	Both_Unchanged	Q2
PARVB	2955.6	3554.31	-0.266106	0.668401	0.922295	43635	48633	-0.419483	0.115123	Both_Unchanged	Q8
MCCC2	1268.73	1055.26	0.26577	0.0211304	0.345331	155468	152220	0.0304661	0.817401	Both_Unchanged	Q5
DNAJB1	1240.76	1491.71	-0.265474	0.0236123	0.359705	6458.08	5268.52	0.293705	0.499357	Both_Unchanged	Q2
TSN	1763.74	2120.13	-0.26538	0.00700275	0.215087	20354.6	13961.6	0.280858	0.564778	Both_Unchanged	Q2
DSC1	361.689	300.97	0.265102	0.690294	0.930577	10752.9	6007.36	0.254963	0.479623	Both_Unchanged	Q5
PLPP3	2742.55	3295.74	-0.265056	0.0332757	0.39649	7105.42	8547.95	-0.266658	0.383806	Both_Unchanged	Q8
TIMM50	1815.99	2182.25	-0.265041	0.0832353	0.533448	60880.2	60485.6	0.00938182	0.9137	Both_Unchanged	Q5
RANGRF	1851.48	1541.05	0.264934	0.0332485	0.39649	11888.9	11051.2	0.105402	0.63359	Both_Unchanged	Q5
WDFY1	1019.92	849.208	0.26419	0.0236787	0.359705	10739	10133.8	0.0836766	0.520686	Both_Unchanged	Q5
QKI	33557.8	27948.5	0.263881	0.039972	0.420907	33357.9	38265.3	-0.198006	0.0739078	Both_Unchanged	Q5
COQ10A	8035.14	6695.34	0.263188	0.0585507	0.475218	444607	381274	0.221703	0.0983724	Both_Unchanged	Q5
PSMG2	962.329	1154.97	-0.263014	0.119708	0.589299	9518.27	9109.71	0.0632928	0.772331	Both_Unchanged	Q5
TMEM88	536.206	643.36	-0.262911	0.321426	0.771332	11213.2	10431.5	0.104254	0.779085	Both_Unchanged	Q5
NPEPL1	2035.75	2442.26	-0.262634	0.0883429	0.540081	67062.3	79376.1	-0.243203	0.0654338	Both_Unchanged	Q5
PRKAG2	931.617	1117.69	-0.262596	0.203511	0.686236	18584.2	16452.9	0.175729	0.54469	Both_Unchanged	Q5
POLR2E	1911.65	2292.38	-0.261968	0.063082	0.485939	2980.7	1739	0.514354	0.323485	Both_Unchanged	Q2
RPL8	7514.64	9010.81	-0.261934	0.0649634	0.489097	89949.8	95354.1	-0.0841756	0.354937	Both_Unchanged	Q5
LRRC73	11.0112	9.21401	0.261801	0.672043	0.923376	19625.5	18709.2	0.653946	0.558443	Both_Unchanged	Q2
COQ3	832.651	998.364	-0.261738	0.127949	0.604061	60841.6	59783.9	0.0253019	0.757983	Both_Unchanged	Q5
LSM6	891.943	1069.3	-0.261563	0.0332645	0.39649	25269.9	27613.9	-0.127972	0.282137	Both_Unchanged	Q5
S100A14	537.998	645.012	-0.261492	0.142077	0.619777	19660.7	14881.8	0.401766	0.0663465	Both_Unchanged	Q2
MOB4	1067.35	1279.56	-0.261342	0.033759	0.398352	47076.6	45175.3	0.0594768	0.709285	Both_Unchanged	Q5
NHLRC2	3502.06	2921.84	0.26131	0.146376	0.625453	76043.3	75652.4	0.00743631	0.934839	Both_Unchanged	Q5
SNX4	2008.11	1675.36	0.261265	0.00252962	0.131653	3394.81	2294.66	0.243121	0.209387	Both_Unchanged	Q5
DHRS4	2675.5	3206.1	-0.261023	0.178237	0.663397	37862.8	50038.6	-0.402258	0.14021	Both_Unchanged	Q8
AFDN	6711.11	5601.57	0.260679	0.0607547	0.480917	34213.7	35275.3	-0.0440862	0.568305	Both_Unchanged	Q5
ARRB1	1613.28	1932.52	-0.260389	0.177675	0.662832	7035.44	8866.79	-0.333771	0.216399	Both_Unchanged	Q8
CCT8	3806.92	4559.29	-0.260076	0.012098	0.274549	98008.4	106441	-0.119071	0.0460857	Both_Unchanged	Q5
MAOA	560.607	671.214	-0.260004	0.384373	0.810856	32396.1	34780.6	-0.102466	0.840089	Both_Unchanged	Q5
FKBP11	59.6808	71.4401	-0.259847	0.288452	0.747787	27388.1	45695.8	0.261486	0.00935415	Both_Unchanged	Q5
VKORC1	291.529	349.056	-0.25983	0.167648	0.650061	23887.5	22997.6	0.0547777	0.791714	Both_Unchanged	Q5
PSMC4	1720.57	2060.28	-0.259822	0.0682145	0.495691	89426.4	89731.7	-0.00491713	0.946936	Both_Unchanged	Q5
CTBP1	4009.11	4799.81	-0.259676	0.0269191	0.373929	26747.4	30801.1	-0.203582	0.140565	Both_Unchanged	Q5
XIRP2	27188	32547.7	-0.259576	0.376429	0.807149	23211	24302.6	-0.0663017	0.737761	Both_Unchanged	Q5
RPS10	7928.2	9489.73	-0.259366	0.0613415	0.48207	138388	126847	0.125626	0.331725	Both_Unchanged	Q5
ZNF207	5609.45	4686.52	0.25929	0.132285	0.608601	14770.3	14947.9	-0.0172475	0.910781	Both_Unchanged	Q5
XPNPEP3	526.392	629.783	-0.258858	0.0429761	0.43219	10761.3	11942.4	-0.150242	0.409806	Both_Unchanged	Q5
GSDME	6377.99	5330.48	0.258846	0.533394	0.872507	69032.1	71985.3	-0.0604349	0.790878	Both_Unchanged	Q5
PML	410.376	490.795	-0.258487	0.0733051	0.506968	7457.7	10219.8	-0.191532	0.333262	Both_Unchanged	Q5
SNU13	2666.26	3189.24	-0.258305	0.0176913	0.324819	32576.5	36424.1	-0.161061	0.11029	Both_Unchanged	Q5
AFG1L	134.808	161.245	-0.258016	0.146005	0.624977	5309.89	7618.86	-0.257858	0.285144	Both_Unchanged	Q5
DHRS12	818.362	978.565	-0.257904	0.28122	0.745232	17932.2	21237.3	-0.244049	0.34408	Both_Unchanged	Q5
SPR	770.499	921.229	-0.257749	0.18535	0.67145	32387.1	38757.9	-0.259071	0.0666097	Both_Unchanged	Q5
ALDOB	910.845	761.951	0.257699	0.268009	0.736161	20054.5	27258	-0.442754	0.46201	Both_Unchanged	Q8
PHYH	13088.1	10947.4	0.257674	0.0425897	0.430088	81482.1	74859.7	0.122292	0.389698	Both_Unchanged	Q5
PDLIM4	1321.28	1579.4	-0.257499	0.148407	0.628414	110451	96572.8	0.193724	0.0573468	Both_Unchanged	Q5
MLYCD	2556.55	3056.16	-0.257466	0.0863833	0.537789	64423	64238.2	0.00414554	0.970058	Both_Unchanged	Q5
PPIA	5042.6	6027.19	-0.257302	0.194309	0.677611	575083	558584	0.0419967	0.824739	Both_Unchanged	Q5
CAV1	18188.6	21724.6	-0.256316	0.00981064	0.247616	1.08013e+06	1.20238e+06	-0.154688	0.0289186	Both_Unchanged	Q5
FARSA	1550.38	1852.13	-0.256299	0.0480137	0.44655	54755.5	60544.1	-0.144982	0.361625	Both_Unchanged	Q5
ANP32B	4388.4	3674.36	0.25629	0.00624895	0.206866	36811.5	40098.6	-0.123395	0.372164	Both_Unchanged	Q5
LPP	8394.5	7028.75	0.256191	0.171339	0.655087	113709	104262	0.125128	0.471489	Both_Unchanged	Q5
RABGGTA	624.233	745.087	-0.2557	0.0133027	0.284217	37572.6	36891.8	0.0263811	0.749839	Both_Unchanged	Q5
EPS15	2113.03	1770.1	0.255594	0.00230481	0.124197	3397.33	14396.5	-0.761321	0.233119	Both_Unchanged	Q8
FBLIM1	2679.26	3197.76	-0.255259	0.0874296	0.538791	20977.7	16527.1	0.344024	0.127398	Both_Unchanged	Q2
AHSA1	3563.93	4253.68	-0.255172	0.0479152	0.446449	31696.4	35152.6	-0.149314	0.222363	Both_Unchanged	Q5
PEA15	1773.51	2115.96	-0.254533	0.0443207	0.435551	45130.9	47190.9	-0.0643954	0.695352	Both_Unchanged	Q5
PRORSD1	129.357	108.42	0.254298	0.179825	0.664324	140702	155030	-0.139902	0.0771127	Both_Unchanged	Q5
ATOX1	608.39	725.628	-0.254153	0.0834597	0.533448	173902	184717	-0.0870373	0.601006	Both_Unchanged	Q5
LCLAT1	930.685	780.501	0.254149	0.218396	0.69912	11081.8	6702.29	0.462435	0.0653482	Both_Unchanged	Q2
TPM2	79023	66264.1	0.254046	0.0631557	0.485939	2.08159e+06	1.84106e+06	0.177153	0.146921	Both_Unchanged	Q5
TPM2	79023	66264.1	0.254046	0.0631557	0.485939	75118.5	81871.5	-0.124193	0.847411	Both_Unchanged	Q5
HNRNPU	15539.7	13031.6	0.253928	0.0410178	0.424302	101674	106811	-0.0711107	0.568676	Both_Unchanged	Q5
MTHFD1	3395.69	4048.57	-0.253654	0.0471572	0.444258	93075	102179	-0.13463	0.269737	Both_Unchanged	Q5
ACACB	20731.1	17392.3	0.253339	0.333088	0.77841	13499.9	17109.5	-0.341845	0.207046	Both_Unchanged	Q8
TMEM69	582.651	694.641	-0.253318	0.0926205	0.549067	28056.9	21758	0.366808	0.104959	Both_Unchanged	Q2
SIRT4	165.48	197.288	-0.253314	0.182963	0.668698	2083.37	1402.56	0.985892	0.0629961	Both_Unchanged	Q2
HARS	837.593	998.51	-0.253285	0.0303299	0.386323	49722.3	53805.3	-0.113858	0.234931	Both_Unchanged	Q5
PTDSS1	15939.7	18997.5	-0.253198	0.108478	0.574152	51516.1	65859.7	-0.354373	0.143698	Both_Unchanged	Q8
SPON1	2835.66	2379.47	0.253127	0.121489	0.593544	35957.3	34642.9	0.0537252	0.712809	Both_Unchanged	Q5
CMYA5	63034.3	52898.2	0.252917	0.196553	0.679593	33789	33742.5	0.00198682	0.985716	Both_Unchanged	Q5
CHN1	728.31	611.206	0.252612	0.0128229	0.280587	2932.53	4211.32	-0.200201	0.192514	Both_Unchanged	Q5
RPS17	6343.09	7555.66	-0.252348	0.106234	0.571185	53165.1	55703.8	-0.0672965	0.673366	Both_Unchanged	Q5
UBR3	9897.68	8312.11	0.251898	0.081623	0.529744	1997.18	2541.81	0.0671479	0.926581	Both_Unchanged	Q5
SH3BGRL3	1211.68	1442.68	-0.251764	0.165699	0.649567	74895.3	80903.9	-0.111333	0.421444	Both_Unchanged	Q5
TIMM22	220.098	262.227	-0.25172	0.167335	0.650061	9397.71	8764.88	-0.162459	0.584992	Both_Unchanged	Q5
TEX2	9259.72	7779.33	0.251345	0.0200491	0.34117	8386.22	8324.09	0.0107283	0.951502	Both_Unchanged	Q5
DCN	3014.56	3588.2	-0.251281	0.335897	0.780194	712498	500020	0.510899	0.271483	Both_Unchanged	Q2
FAM210A	1532.94	1288.23	0.251094	0.122481	0.595403	61476.8	56254.9	0.128064	0.286999	Both_Unchanged	Q5
TBC1D4	5106.55	4291.22	0.250948	0.300364	0.755626	5698.85	5178.42	0.401194	0.0778815	Both_Unchanged	Q2
OPTN	5941.36	4993.41	0.250761	0.29176	0.749948	7755.18	7643.53	0.0209213	0.945266	Both_Unchanged	Q5
SYT1	8.76945	7.36208	0.25075	0.745206	0.945142	34043	34163.9	-0.268149	0.377655	Both_Unchanged	Q8
LIMCH1	3503.59	4167.63	-0.250351	0.278516	0.745035	19443.5	19117.5	0.0243928	0.898445	Both_Unchanged	Q5
GMPR	6594.42	5543.94	0.250329	0.0843894	0.533743	35609.7	32181.2	0.146051	0.29843	Both_Unchanged	Q5
HIPK3	12971.7	10906.3	0.250218	0.142279	0.619896	23236.3	19365.7	-0.000156244	0.999499	Both_Unchanged	Q5
SLC25A16	280.984	334.282	-0.25014	0.17707	0.661582	5362.79	3960.69	-0.147731	0.751883	Both_Unchanged	Q5
SNX3	6128.37	7287.64	-0.249923	0.0425613	0.430024	64330.8	68652.9	-0.0938113	0.220283	Both_Unchanged	Q5
NCAM1	1189.73	1000.5	0.249897	0.5953	0.89686	8501.28	8845.98	-0.0573424	0.824921	Both_Unchanged	Q5
CSTB	302.071	359.271	-0.249857	0.202197	0.685419	44277.5	41179.5	0.104648	0.53361	Both_Unchanged	Q5
PDHA1	37464.7	31507.4	0.249848	0.164167	0.647424	1.4421e+06	1.3364e+06	0.10982	0.0395628	Both_Unchanged	Q5
EEF1E1	425.624	506.094	-0.249836	0.063281	0.485939	14663.3	16756	-0.192471	0.13518	Both_Unchanged	Q5
RANBP2	5011.96	4215.54	0.249679	0.104265	0.567753	9186.9	8820.53	-0.204322	0.599296	Both_Unchanged	Q5
ACLY	469.205	557.678	-0.249499	0.0841964	0.533448	3488.91	4335.84	-0.313534	0.118783	Both_Unchanged	Q8
NMRAL1	640.773	761.756	-0.249448	0.103284	0.565832	10581.7	12110.8	0.0683098	0.692111	Both_Unchanged	Q5
PHB2	3581.43	4257.14	-0.249298	0.0416554	0.426451	749085	778906	-0.0563199	0.37204	Both_Unchanged	Q5
VPS25	1793.38	2131.74	-0.249191	0.0461707	0.440666	12014.5	11567.6	0.0546828	0.716255	Both_Unchanged	Q5
POSTN	17980.9	21368.7	-0.249036	0.581829	0.891661	278816	250231	0.156058	0.691945	Both_Unchanged	Q5
POSTN	17980.9	21368.7	-0.249036	0.581829	0.891661	31800.5	23503.3	-0.148776	0.770179	Both_Unchanged	Q5
POSTN	17980.9	21368.7	-0.249036	0.581829	0.891661	64981.1	51450.9	0.336825	0.532377	Both_Unchanged	Q2
RPAP3	878.775	1044.61	-0.248966	0.0276677	0.373929	1631.79	1364.48	0.673144	0.355623	Both_Unchanged	Q2
FAM162A	4494.61	3782.78	0.248816	0.239838	0.714578	627575	604492	0.0540637	0.775111	Both_Unchanged	Q5
GRAMD4	2108.74	1775.7	0.247972	0.0331314	0.39649	12183.7	12982.3	-0.0915883	0.589788	Both_Unchanged	Q5
PC	172.98	205.371	-0.247704	0.169899	0.653402	12044.5	17957.8	-0.313206	0.33953	Both_Unchanged	Q8
CREG1	3255.02	3864.53	-0.247634	0.183777	0.66979	14836.4	17729.2	-0.256986	0.119163	Both_Unchanged	Q5
MRPS7	1083.41	1286.38	-0.247597	0.0687089	0.496715	19249.7	19019.8	0.0173352	0.923636	Both_Unchanged	Q5
ATP5MD	4490.23	3782.51	0.24749	0.120119	0.590337	276959	278764	-0.0093726	0.890886	Both_Unchanged	Q5
TMEM109	4417.17	5243.38	-0.247334	0.0781125	0.519506	145465	162519	-0.159937	0.175334	Both_Unchanged	Q5
GNG12	103.309	122.636	-0.247254	0.116237	0.583946	78275.7	78944.9	-0.012282	0.912171	Both_Unchanged	Q5
RCC1	217.633	183.323	0.247204	0.195258	0.678091	30375.8	33582.4	-0.144786	0.494124	Both_Unchanged	Q5
PIKFYVE	894.191	753.316	0.247145	0.151063	0.63083	27507.4	30237.5	0.126516	0.494655	Both_Unchanged	Q5
CCAR1	1970.41	1661.27	0.246139	0.0131074	0.282837	8212.14	7531.13	0.124892	0.670073	Both_Unchanged	Q5
PDPR	6238.71	5260.39	0.246088	0.0947761	0.552448	83301.1	84491.2	-0.0204661	0.731979	Both_Unchanged	Q5
TMEM143	2224.78	1876.5	0.245668	0.0611532	0.481879	65730	55211.6	0.251579	0.26663	Both_Unchanged	Q5
ITIH5	702.58	833.021	-0.245543	0.23928	0.714478	29223.3	31590.5	-0.112373	0.382698	Both_Unchanged	Q5
RPL18	10041.5	11903.6	-0.245419	0.0504575	0.454289	100723	112047	-0.153712	0.164626	Both_Unchanged	Q5
SFRP1	4547.45	5390.27	-0.245283	0.403281	0.817634	18407.4	19948.5	-0.115998	0.703267	Both_Unchanged	Q5
DYNC1H1	27990.3	23616.5	0.245137	0.0904764	0.542551	133396	143723	-0.107574	0.0191002	Both_Unchanged	Q5
TXNIP	55682.6	65989.7	-0.24502	0.0783316	0.519506	23252.6	28014.5	-0.268781	0.14019	Both_Unchanged	Q8
S100A4	235.557	279.065	-0.2449	0.431452	0.829863	99585.6	105837	-0.0878295	0.724928	Both_Unchanged	Q5
SH3GLB2	1863.22	1572.87	0.244361	0.24836	0.719308	21995.7	20337.3	0.113091	0.436454	Both_Unchanged	Q5
WDR61	580.059	686.802	-0.243725	0.0389997	0.416834	18693.3	18009.9	0.0537322	0.810328	Both_Unchanged	Q5
HSD17B12	1126.7	1334.06	-0.243606	0.0876517	0.539796	22910.1	27888.6	-0.283694	0.438191	Both_Unchanged	Q8
DIP2C	5958.85	5033.7	0.243473	0.0589354	0.476922	33453.4	36734.8	-0.134994	0.11623	Both_Unchanged	Q5
TXN2	2830.22	3350.62	-0.243434	0.126156	0.599679	196841	194961	0.0138454	0.903635	Both_Unchanged	Q5
MYL12A	15980.6	18912.6	-0.24301	0.111849	0.577986	126228	126693	-0.00529816	0.971809	Both_Unchanged	Q5
RHEB	1913.02	2263.75	-0.24278	0.108084	0.574043	9242.35	10739.6	-0.216603	0.42392	Both_Unchanged	Q5
WDR37	2856.45	3379.1	-0.242392	0.025797	0.369053	12650.7	16187.1	-0.355628	0.050617	Both_Unchanged	Q8
PTMA	3124.27	3695.66	-0.242329	0.202689	0.685677	7862.33	9214.1	-0.228885	0.289196	Both_Unchanged	Q5
HSPE1	4804.26	5682.46	-0.242156	0.15049	0.63083	1.55488e+06	1.52234e+06	0.0305109	0.740344	Both_Unchanged	Q5
BRCC3	1883.11	1592.71	0.241793	0.0603445	0.480017	8696.32	10924.3	-0.329059	0.163026	Both_Unchanged	Q8
MAGT1	1629.37	1926.73	-0.241716	0.000297675	0.0379908	10035.4	10651.4	-0.0859561	0.743247	Both_Unchanged	Q5
PRKCA	1632.31	1380.67	0.241646	0.0506669	0.454289	14075.4	14126.4	-0.00522031	0.974768	Both_Unchanged	Q5
TJP1	10143.9	8581.93	0.241226	0.0733456	0.507067	134239	128360	0.0646059	0.294459	Both_Unchanged	Q5
HOGA1	1197.35	1012.97	0.241201	0.171261	0.655087	34171.9	27040.7	0.337678	0.301996	Both_Unchanged	Q2
COX16	390.458	461.411	-0.241113	0.120264	0.590485	15699.8	13807.8	0.185259	0.575922	Both_Unchanged	Q5
RANBP1	942.217	1113.69	-0.241091	0.111494	0.577489	30898.5	32515.7	-0.0736004	0.468171	Both_Unchanged	Q5
CNN2	297.676	351.677	-0.241077	0.22058	0.701305	11166.5	11019.2	0.0191595	0.936633	Both_Unchanged	Q5
ANKZF1	581.13	491.637	0.240984	0.0457893	0.439736	5456.5	3551.19	0.619672	0.165023	Both_Unchanged	Q2
ALDH2	6916.01	5852.39	0.240926	0.00841282	0.233477	673459	591762	0.186574	0.0265497	Both_Unchanged	Q5
CD34	2564.85	3030.28	-0.240635	0.231839	0.709041	87636.3	75598.5	0.21317	0.169094	Both_Unchanged	Q5
FMC1	674.041	796.445	-0.24059	0.101305	0.562504	48388.1	52710.5	-0.123439	0.111718	Both_Unchanged	Q5
PLIN4	10819	9158.38	0.240407	0.20031	0.683138	254170	293976	-0.209902	0.103698	Both_Unchanged	Q5
CLIC4	5134.7	6065.52	-0.240323	0.0714323	0.501546	66759.8	71300.5	-0.0949318	0.518703	Both_Unchanged	Q5
CLNS1A	844.912	998.207	-0.240211	0.0160689	0.310566	14762.3	8559.62	0.464374	0.191249	Both_Unchanged	Q2
TAPBP	3011.29	3556.44	-0.240109	0.0372547	0.410089	21713.5	21428.3	0.0190785	0.889369	Both_Unchanged	Q5
SGPL1	625.268	529.455	0.239665	0.159357	0.641418	5384.64	9104.61	-0.494714	0.135711	Both_Unchanged	Q8
CCT4	2449.3	2891.9	-0.239546	0.131927	0.608601	87431.7	97205.9	-0.152888	0.0171157	Both_Unchanged	Q5
MPI	534.079	630.65	-0.239437	0.142044	0.619777	33876.6	39760.4	-0.231044	0.260351	Both_Unchanged	Q5
MRPL54	733.532	866.023	-0.239326	0.195138	0.677893	3328.64	3613.31	-0.118388	0.715606	Both_Unchanged	Q5
PFKL	3301.61	3897.22	-0.239205	0.164783	0.648344	45531.2	52927.3	-0.217157	0.0903639	Both_Unchanged	Q5
PPP2R1A	5199.88	6136.88	-0.239013	0.011175	0.263086	257805	255888	0.0107708	0.722543	Both_Unchanged	Q5
TMEM65	3583.19	3036.15	0.238968	0.226815	0.706305	259792	257641	0.0119993	0.930774	Both_Unchanged	Q5
ANXA3	2094.38	2471.69	-0.238952	0.326189	0.774699	318724	334706	-0.0705846	0.506786	Both_Unchanged	Q5
MVB12A	801.943	946.282	-0.238856	0.144969	0.623489	9266.93	9989.75	0.213571	0.171613	Both_Unchanged	Q5
CMBL	886.598	1046.14	-0.238743	0.161592	0.644343	126413	138431	-0.131019	0.236765	Both_Unchanged	Q5
CDK5	276.36	325.947	-0.238387	0.0622586	0.483682	12979.6	11970.1	0.116812	0.282112	Both_Unchanged	Q5
RRAS2	1184.25	1397.04	-0.23823	0.250437	0.720105	105809	125694	-0.248455	0.00850584	Both_Unchanged	Q5
PDE1C	5666.59	4805.09	0.237875	0.245211	0.717811	18820.5	20493.9	-0.122894	0.377206	Both_Unchanged	Q5
GRIN2A	1.3064	1.54879	-0.237534	0.896711	1	28090	31132.3	-0.148355	0.14813	Both_Unchanged	Q5
MRPS23	1596.48	1881.57	-0.237086	0.0594453	0.478554	33339.8	31302.7	0.0909548	0.371369	Both_Unchanged	Q5
OVCA2	16.9509	19.9207	-0.236426	0.479019	0.850758	1400.1	2508.93	-0.841535	0.154514	Both_Unchanged	Q8
TSPO	1169.61	1377.32	-0.235993	0.0520829	0.456623	35449	40180.7	-0.180757	0.299159	Both_Unchanged	Q5
CDKN2C	1082.52	1274.85	-0.235913	0.168795	0.651449	18421.5	18650.3	-0.0178153	0.934549	Both_Unchanged	Q5
FKBP8	3738.74	4401.87	-0.235572	0.0473482	0.444258	127351	119730	0.0890197	0.551189	Both_Unchanged	Q5
TECR	1549.75	1824.36	-0.235335	0.049277	0.451931	9119.87	15362.1	-0.430364	0.379826	Both_Unchanged	Q8
RPL5	9106.21	10716.7	-0.234937	0.0281503	0.375834	101053	100992	0.000871555	0.995366	Both_Unchanged	Q5
LRSAM1	537.715	456.82	0.234706	0.138464	0.615311	1610.75	1425	-0.408195	0.24586	Both_Unchanged	Q8
CBR3	76.1282	89.6184	-0.234579	0.297542	0.754245	74663.6	109097	-0.284099	0.393865	Both_Unchanged	Q8
CBFB	1354.54	1151.37	0.234526	0.0986592	0.558311	27487.9	29795.4	-0.116291	0.29686	Both_Unchanged	Q5
PIGT	1237.7	1456.05	-0.234171	0.0368929	0.408726	15205.2	20535.3	-0.433547	0.0628984	Both_Unchanged	Q8
DNAH8	13.725	11.6412	0.233929	0.694056	0.931709	771254	795463	-0.0445878	0.71619	Both_Unchanged	Q5
WDR77	666.655	784.129	-0.233889	0.165594	0.649567	30714.7	27709.7	0.148534	0.250259	Both_Unchanged	Q5
PUF60	2649.24	3115.14	-0.233689	0.0157869	0.308883	32835.1	34358.6	-0.0654337	0.565913	Both_Unchanged	Q5
PDS5A	2010.96	1710.25	0.233649	0.0359722	0.404913	1565.87	2555.75	-0.384857	0.546847	Both_Unchanged	Q8
PSMF1	1855.37	2181.02	-0.233198	0.0238613	0.360503	35917.4	41258.9	-0.200021	0.140278	Both_Unchanged	Q5
GFOD1	6297.55	5358.03	0.233121	0.105904	0.570535	2389.97	2289.75	-0.675165	0.0979581	Both_Unchanged	Q8
NUP210	1183.66	1007.05	0.233048	0.173055	0.657368	1609.33	1870.52	-0.632012	0.153603	Both_Unchanged	Q8
CD81	5666.85	6660.26	-0.233021	0.0667771	0.492064	55876.7	59695.7	-0.095381	0.386853	Both_Unchanged	Q5
UBE2N	1382.11	1624.42	-0.232848	0.0627971	0.485939	232388	225215	0.0452353	0.655676	Both_Unchanged	Q5
SURF4	723.779	850.768	-0.23282	0.0759946	0.514037	32330.8	40204.1	-0.314432	0.0801051	Both_Unchanged	Q8
RPS26	4646.12	5459.1	-0.232637	0.0657138	0.489928	92375.7	112278	-0.281487	0.059327	Both_Unchanged	Q8
HACD3	1069.01	909.717	0.232636	0.239289	0.714478	8998.29	11591.9	-0.365391	0.158998	Both_Unchanged	Q8
BOLA	3751.08	4406.76	-0.232448	0.223943	0.702785	45332.5	46900.8	-0.0490669	0.853838	Both_Unchanged	Q5
BOLA	3751.08	4406.76	-0.232448	0.223943	0.702785	140569	150712	-0.100514	0.602377	Both_Unchanged	Q5
GCLM	768.292	653.896	0.232357	0.141287	0.618301	18358.2	18874.8	-0.0400369	0.787255	Both_Unchanged	Q5
RAB11B	3969.05	4660.91	-0.231824	0.0266035	0.372084	85844.7	91514.7	-0.0922744	0.212064	Both_Unchanged	Q5
GRN	1343.14	1576.6	-0.23125	0.0470114	0.444258	15696.1	19756.5	-0.331922	0.0795591	Both_Unchanged	Q8
HIF1AN	2652.04	3113.29	-0.231239	0.170493	0.654283	43639.3	45149	-0.049066	0.640181	Both_Unchanged	Q5
RPL18A	10660.3	12513.1	-0.231191	0.124388	0.597705	376105	402682	-0.098506	0.482155	Both_Unchanged	Q5
CTTN	2489.88	2922.08	-0.230956	0.0469114	0.443919	23334.8	22444.9	0.0560975	0.550869	Both_Unchanged	Q5
UBE4A	3342.66	2848.18	0.230956	0.040225	0.421797	8385.6	9161.34	-0.127645	0.544429	Both_Unchanged	Q5
GSTZ1	417.744	356.091	0.23065	0.281375	0.745478	25031.6	29548.6	0.023695	0.916846	Both_Unchanged	Q5
PCID2	1257.79	1071.76	0.230628	0.129454	0.605271	5483.43	5823.44	-0.671754	0.061487	Both_Unchanged	Q8
PTRH2	207.107	243.107	-0.230457	0.286791	0.747466	33506.5	31202.1	0.102797	0.227443	Both_Unchanged	Q5
TPM3	10810.6	12681.8	-0.230312	0.452399	0.837334	49015.1	46710.8	0.0694707	0.872411	Both_Unchanged	Q5
TPM3	10810.6	12681.8	-0.230312	0.452399	0.837334	582251	664676	-0.191009	0.269761	Both_Unchanged	Q5
EIF6	889.962	1044.04	-0.230112	0.0361365	0.405911	73715	81908.4	-0.152054	0.10422	Both_Unchanged	Q5
METTL26	503.227	590.31	-0.229996	0.0833614	0.533448	9657.83	14218.7	-0.142986	0.506181	Both_Unchanged	Q5
GFER	336.898	395.206	-0.22983	0.249651	0.720094	33394.8	39454	-0.240548	0.0828249	Both_Unchanged	Q5
JPH2	5817.88	6822.23	-0.229683	0.0891664	0.541506	55805.7	60279	-0.111242	0.419749	Both_Unchanged	Q5
INPP4B	1981.15	1689.65	0.229651	0.108418	0.574152	13058.8	14748	-0.175498	0.488699	Both_Unchanged	Q5
TNXB	2554.69	2995.48	-0.22961	0.378027	0.808102	22713.5	25800	-0.183819	0.504276	Both_Unchanged	Q5
MARCKSL1	116.33	99.1863	0.229386	0.412244	0.82316	1453.75	1597.77	-0.136285	0.865726	Both_Unchanged	Q5
FAM136A	793.952	930.816	-0.229276	0.159118	0.6412	27415.8	25207.2	0.121169	0.439392	Both_Unchanged	Q5
LRRC59	641.153	751.804	-0.229146	0.0431048	0.432563	26519.7	26417.3	0.00558137	0.982291	Both_Unchanged	Q5
OXSR1	2086.99	1780.7	0.229121	0.0438929	0.434688	58281.7	65236.8	-0.162643	0.10042	Both_Unchanged	Q5
PPME1	1381.1	1619	-0.229036	0.0552414	0.465754	87339.9	93687.4	-0.101215	0.335292	Both_Unchanged	Q5
SCAMP3	1848.2	2166.35	-0.228993	0.0814277	0.529184	15011.6	16522.3	-0.138343	0.269267	Both_Unchanged	Q5
PRKAG1	919.741	1078.37	-0.22899	0.0308704	0.388672	36697.9	40793.4	-0.152635	0.0811667	Both_Unchanged	Q5
NNT	36200.5	30892.2	0.228773	0.192451	0.676881	2.25061e+06	2.25922e+06	-0.00550609	0.926534	Both_Unchanged	Q5
ASL	605.387	516.568	0.228764	0.112613	0.579394	17757.6	19486.2	-0.134013	0.50627	Both_Unchanged	Q5
RPS13	4722.09	5533.06	-0.228672	0.0415222	0.426093	97148.1	107208	-0.14216	0.317447	Both_Unchanged	Q5
FNBP1L	2431.01	2074.85	0.228452	0.0849861	0.53461	8117.98	9428.67	-0.215934	0.52132	Both_Unchanged	Q5
KYAT1	258.253	220.364	0.228159	0.259748	0.729347	10523.9	10083.8	0.061642	0.663126	Both_Unchanged	Q5
CSDC2	21306.4	18190.7	0.228093	0.182558	0.66797	35236	33501.6	0.0728233	0.723746	Both_Unchanged	Q5
SNRPA1	964.941	1130.46	-0.22808	0.0385405	0.413916	13395	15661.9	-0.225561	0.147761	Both_Unchanged	Q5
SRSF11	4052.77	3459.91	0.228079	0.107613	0.573241	9503.11	9942.46	-0.0652035	0.734301	Both_Unchanged	Q5
PLXNA2	5501.08	6443.19	-0.228067	0.188836	0.674379	8017.56	9319.92	-0.217155	0.550028	Both_Unchanged	Q5
USP9X	7846.82	6699.94	0.227991	0.082486	0.532141	25003.1	23594.9	0.0836327	0.2452	Both_Unchanged	Q5
MCAM	1576.34	1345.94	0.22783	0.388806	0.812483	29555.1	31911.9	-0.110687	0.417531	Both_Unchanged	Q5
IARS2	7147.96	6104.07	0.227754	0.0163774	0.313268	153313	159286	-0.0551381	0.498606	Both_Unchanged	Q5
UBXN4	3496.81	2986.62	0.227584	0.0566545	0.469363	17689.2	18868.6	-0.0931133	0.343087	Both_Unchanged	Q5
PTPMT1	594.728	696.471	-0.22757	0.235033	0.711152	57848.6	47509.2	0.284076	0.385599	Both_Unchanged	Q2
PRKAA1	1319.46	1127.08	0.227524	0.0499367	0.45408	8707.5	6239.46	0.217803	0.416967	Both_Unchanged	Q5
NAA25	871.269	744.102	0.227517	0.16692	0.649824	9324.38	9509.73	-0.0283971	0.862522	Both_Unchanged	Q5
AGPAT5	2312.79	1975.69	0.227466	0.137741	0.614906	21402.8	21930.3	-0.0351246	0.809998	Both_Unchanged	Q5
LMF2	1564.29	1831.12	-0.227407	0.126869	0.601157	8657.59	8225.22	0.0739107	0.817076	Both_Unchanged	Q5
LTF	47.35	55.3248	-0.227259	0.664325	0.921134	14108.4	8499.52	0.468066	0.0641576	Both_Unchanged	Q2
MAN2B1	1060.72	1241.72	-0.227232	0.111829	0.577986	7393.41	5839.15	0.077445	0.838827	Both_Unchanged	Q5
ARPC4	546.546	639.711	-0.226978	0.124315	0.597705	82468.6	85188.1	-0.0468075	0.672719	Both_Unchanged	Q5
COL3A1	3500.01	2990.7	0.226851	0.406912	0.820634	10176	9199.59	0.145531	0.791348	Both_Unchanged	Q5
MRPL10	1442.49	1687.98	-0.226737	0.117572	0.585083	18723.6	17808	0.0723351	0.685144	Both_Unchanged	Q5
VPS13A	2023.84	1729.76	0.226521	0.134654	0.611382	24348.1	27847.2	-0.193725	0.196647	Both_Unchanged	Q5
AKAP7	210.554	246.456	-0.226364	1	1	3422.25	2922.81	-0.357373	0.680713	Both_Unchanged	Q8
HMGB2	698.646	816.973	-0.226108	0.0348149	0.402487	64282.3	69778.9	-0.118369	0.545759	Both_Unchanged	Q5
EIF3A	7466.63	6384.62	0.225912	0.0620353	0.483497	49808.2	53316.2	-0.0981924	0.166897	Both_Unchanged	Q5
FBLN1	1055.27	902.409	0.225822	0.414895	0.824394	15847.6	13715.7	0.208431	0.252315	Both_Unchanged	Q5
YES1	789.571	675.19	0.225807	0.0278479	0.374473	39426.1	46125.7	-0.226419	0.0583836	Both_Unchanged	Q5
SMAD2	1911.74	1634.97	0.225503	0.00730433	0.21766	16391.9	15422.4	0.0879557	0.753714	Both_Unchanged	Q5
CLTB	5653.95	6610.64	-0.225497	0.109287	0.574976	80754	84270.6	-0.0614965	0.453322	Both_Unchanged	Q5
PSMB6	2538.13	2967.6	-0.225452	0.144251	0.623489	173218	178934	-0.0468391	0.661002	Both_Unchanged	Q5
FAM185A	426.581	498.694	-0.225321	0.096606	0.554479	10727.2	12321.4	-0.199887	0.43299	Both_Unchanged	Q5
WFS1	849.98	993.689	-0.22524	0.151092	0.63083	3563.44	4256.76	-0.256484	0.465014	Both_Unchanged	Q5
LUC7L3	4104.7	3512.08	0.224874	0.123569	0.596766	6316.45	6565	-0.0556812	0.825362	Both_Unchanged	Q5
NEU3	1335.48	1142.84	0.224833	0.368144	0.803025	4499.01	3944.48	-0.0732608	0.860781	Both_Unchanged	Q5
GYG1	4667.24	5454.37	-0.224801	0.0807514	0.527601	303279	305915	-0.0124858	0.933826	Both_Unchanged	Q5
ALDH5A1	2408.4	2814.28	-0.224595	0.0915575	0.54628	131558	140949	-0.0994694	0.0828226	Both_Unchanged	Q5
PIN1	3266.71	3817.05	-0.224591	0.159009	0.641157	73514.1	67896.6	0.114684	0.343793	Both_Unchanged	Q5
TPD52L2	2028.68	2370.53	-0.224589	0.0219312	0.350148	22053	22786.6	-0.0472117	0.838413	Both_Unchanged	Q5
CALR	7117.29	8315.78	-0.224512	0.145092	0.623676	188748	212678	-0.172212	0.0280723	Both_Unchanged	Q5
LARS2	2279.99	2663.7	-0.22448	0.0483445	0.447867	41460.6	43365	-0.0647915	0.66474	Both_Unchanged	Q5
IDE	2316.12	1982.53	0.224459	0.0524808	0.457562	20603.9	21330.2	-0.0499779	0.646742	Both_Unchanged	Q5
VPS18	645.104	753.84	-0.224341	0.0643212	0.488283	6276.85	6996.44	-0.156581	0.66767	Both_Unchanged	Q5
RBMS1	1711.26	1465.89	0.223582	0.0253069	0.366365	7670.54	7318.47	0.0677859	0.827896	Both_Unchanged	Q5
SCRN1	159.324	136.511	0.223515	0.321345	0.771332	6292.92	4046.34	0.374075	0.126554	Both_Unchanged	Q2
DBN1	597.737	512.025	0.223388	0.140382	0.61728	14520.9	11294.4	0.362528	0.107581	Both_Unchanged	Q2
EXOC7	2057.58	2402.2	-0.223385	0.0123736	0.277724	7649.65	8007.9	-0.0660294	0.889313	Both_Unchanged	Q5
CNN3	974.108	1137.06	-0.223312	0.124056	0.597605	56247.4	56212	0.000907999	0.993902	Both_Unchanged	Q5
PTMA	158.834	185.494	-0.223287	0.329414	0.776216	7862.33	9214.1	-0.228885	0.289196	Both_Unchanged	Q5
CASQ2	49715.6	58026.7	-0.223015	0.0441892	0.435544	868967	895430	-0.0432784	0.440546	Both_Unchanged	Q5
RTN4	8792.91	7534.89	0.222778	0.255298	0.724533	220225	216733	0.0230654	0.863836	Both_Unchanged	Q5
AP1S2	3749.65	3213.71	0.222491	0.0510189	0.454415	6246.12	8475.81	0.144572	0.621661	Both_Unchanged	Q5
SMIM8	411.738	480.388	-0.222398	0.487871	0.854254	8702.25	9095.09	0.199336	0.475708	Both_Unchanged	Q5
FABP1	1.5658	1.82008	-0.222366	0.92507	1	15749.6	38624.6	-1.03117	0.398546	Both_Unchanged	Q8
DAG1	20173.3	23532.8	-0.222208	0.0899218	0.542179	124459	125456	-0.0115112	0.839986	Both_Unchanged	Q5
CLIC2	649.835	557.057	0.222202	0.410992	0.822876	32366.7	28945.9	0.161153	0.4145	Both_Unchanged	Q5
SCLY	296.236	254.031	0.222174	0.218019	0.69849	15779	16216.8	-0.0394841	0.866139	Both_Unchanged	Q5
SYNE1	10087	8647.4	0.222156	0.320333	0.770903	256936	252694	0.0240198	0.696494	Both_Unchanged	Q5
PRKAA2	8856.17	7594.07	0.221829	0.18764	0.673712	55791.9	53175.9	0.0692812	0.360913	Both_Unchanged	Q5
MRPL21	1460.28	1702.97	-0.221747	0.118404	0.586697	18932.3	21891.8	-0.209539	0.251824	Both_Unchanged	Q5
PDE3A	22299.4	19122.8	0.221714	0.228548	0.706807	77525.3	85219.2	-0.136511	0.016314	Both_Unchanged	Q5
LAMA4	6188.36	7214.33	-0.221291	0.279073	0.745035	173210	179264	-0.0495614	0.66098	Both_Unchanged	Q5
MMAB	261.635	305.013	-0.221268	0.169874	0.653402	21121.9	18459.3	0.19439	0.221088	Both_Unchanged	Q5
OTUD6B	1086.33	931.998	0.22123	0.336363	0.780576	7244.92	7548.34	-0.322223	0.196654	Both_Unchanged	Q8
YKT6	682.172	795.368	-0.221108	0.153174	0.633699	28913.2	30017.1	-0.0540522	0.434251	Both_Unchanged	Q5
SMC1A	1687.34	1447.86	0.220912	0.192364	0.676881	9496.55	10900	-0.198848	0.441536	Both_Unchanged	Q5
LMAN2	1795.91	2092.97	-0.220727	0.108368	0.574152	46858.9	54002.5	-0.204702	0.0467254	Both_Unchanged	Q5
ANXA4	1645.83	1412.32	0.220716	0.0332869	0.39649	86019.4	88032.3	-0.0333701	0.75507	Both_Unchanged	Q5
MRPL4	1436.5	1674.11	-0.220711	0.119069	0.586991	215019	196241	0.131838	0.31334	Both_Unchanged	Q5
ADSL	1817.91	2118.51	-0.220681	0.191294	0.675942	57367	60039	-0.0656778	0.648961	Both_Unchanged	Q5
RHOT1	5651.87	4850.82	0.220551	0.0815274	0.5293	48589.5	53570	-0.140782	0.360253	Both_Unchanged	Q5
RPL21	6374.56	7426.47	-0.220341	0.0864344	0.537866	60251.3	67582.9	-0.165665	0.182461	Both_Unchanged	Q5
DDX17	22081.8	18954.3	0.220315	0.144988	0.623489	40915.4	47615.6	-0.218791	0.111099	Both_Unchanged	Q5
NUFIP2	4079.35	3501.67	0.220313	0.127316	0.602392	6999.16	5255.79	0.413274	0.328537	Both_Unchanged	Q2
RALGAPA1	2960.61	2541.46	0.220258	0.0578336	0.473698	11607	9174.31	0.0173983	0.909413	Both_Unchanged	Q5
PRPF19	1266.91	1475.72	-0.219921	0.0123767	0.277724	42108.6	44547.4	-0.0812266	0.623808	Both_Unchanged	Q5
BCKDHB	1978.34	1698.98	0.219701	0.165585	0.649567	78240.9	78449.7	-0.00384616	0.953291	Both_Unchanged	Q5
SRM	304.737	354.972	-0.219631	0.259934	0.729735	5344.39	5864.93	0.450873	0.152799	Both_Unchanged	Q2
PTPRM	9708.15	8338.05	0.219503	0.0883904	0.540081	13110.3	14135	-0.108569	0.641249	Both_Unchanged	Q5
CDC37	3592.35	4182.31	-0.219318	0.030205	0.385491	75885.9	80395.7	-0.0832864	0.30598	Both_Unchanged	Q5
FKBP5	17039	14636.6	0.219252	0.390075	0.813416	35959.2	40100.4	-0.157254	0.0948579	Both_Unchanged	Q5
MCCC1	1346.74	1156.63	0.219251	0.0617101	0.482124	76082.9	77258.3	-0.0221168	0.878019	Both_Unchanged	Q5
PENK	24.6111	28.5889	-0.219249	0.721401	0.939581	6012.31	6945.93	-0.208249	0.62819	Both_Unchanged	Q5
UROD	627.107	730.087	-0.219169	0.130145	0.606602	4310.48	5615.12	-0.381467	0.205374	Both_Unchanged	Q8
IFI16	245.434	285.514	-0.219092	0.294422	0.752449	6385.22	2596.41	0.713253	0.621051	Both_Unchanged	Q2
ANXA1	522.757	608.265	-0.218923	0.325858	0.774388	75935.6	81766.8	-0.106739	0.548	Both_Unchanged	Q5
VAMP2	952.273	1108.34	-0.218561	0.0611945	0.481879	5891.75	6346.09	-0.107171	0.633968	Both_Unchanged	Q5
FBXW5	5214.09	6066.8	-0.218509	0.173721	0.657949	8447.66	11017.9	-0.383225	0.149074	Both_Unchanged	Q8
PSMD9	336.829	391.962	-0.218464	0.160756	0.643256	45777.9	45318.6	0.0145476	0.909276	Both_Unchanged	Q5
NTPCR	1587.49	1846.92	-0.218319	0.11683	0.584122	22705.6	22336.9	0.0236208	0.86079	Both_Unchanged	Q5
HEBP2	1271.7	1093.12	0.218309	0.476634	0.84968	78531.5	55822.7	0.492418	0.0860031	Both_Unchanged	Q2
CD36	67245.9	78227.2	-0.218224	0.109786	0.575681	319236	362982	-0.185276	0.196182	Both_Unchanged	Q5
ECPAS	12210.4	10496.7	0.218209	0.0598958	0.479982	21138.5	21996.9	-0.057428	0.493352	Both_Unchanged	Q5
PHPT1	3357.42	3905.47	-0.218112	0.222631	0.701973	700504	644084	0.121144	0.0842873	Both_Unchanged	Q5
RPS16	5266.68	6125.35	-0.217902	0.11758	0.585083	99224.8	113124	-0.189128	0.0810455	Both_Unchanged	Q5
AKR1A1	340.595	395.995	-0.217819	0.18842	0.673712	161649	176546	-0.127176	0.426211	Both_Unchanged	Q5
RBM15	1738.11	1494.87	0.217441	0.274425	0.74206	3761.96	3159.5	-0.0112459	0.970942	Both_Unchanged	Q5
SUGT1	1431.68	1664.82	-0.217375	0.0223149	0.352523	34502.9	36252.6	-0.071364	0.523883	Both_Unchanged	Q5
SYNM	56959.4	49003.1	0.217062	0.0581333	0.474065	551428	548734	0.00706508	0.920357	Both_Unchanged	Q5
SYNM	56959.4	49003.1	0.217062	0.0581333	0.474065	34119.5	35456.1	-0.0554404	0.743243	Both_Unchanged	Q5
SLC27A1	13083.7	15207.5	-0.217013	0.190589	0.67543	61319.5	65598.1	-0.0973074	0.445852	Both_Unchanged	Q5
AP1B1	2427.44	2821.42	-0.216852	0.00922433	0.241145	20677.8	19831.4	0.0603004	0.691475	Both_Unchanged	Q5
COPS7A	1859.53	2160.71	-0.216515	0.0213185	0.346129	180182	173716	0.0527283	0.722639	Both_Unchanged	Q5
MAP7D1	13022.3	11207.8	0.216509	0.052045	0.456623	20638.3	19236.9	0.101442	0.55527	Both_Unchanged	Q5
FGL2	556.433	479.035	0.216146	0.468248	0.844039	11113.3	10637.5	0.06312	0.737953	Both_Unchanged	Q5
YAP1	2445.95	2105.69	0.216126	0.016388	0.313268	20082.7	21018.9	-0.065729	0.762993	Both_Unchanged	Q5
NELFB	2593.57	3011.98	-0.215753	0.00289528	0.140064	4680.29	2716.15	0.200075	0.420055	Both_Unchanged	Q5
C5H12orf73	797.682	926.34	-0.215609	0.136416	0.613216	39028.7	38405.9	0.023208	0.899438	Both_Unchanged	Q5
ARHGEF12	6448	5553.17	0.215607	0.0972878	0.556187	8663.63	5565.48	0.0535038	0.827655	Both_Unchanged	Q5
VCL	11788.4	13687.9	-0.215511	0.150631	0.63083	663176	730273	-0.139044	0.0121266	Both_Unchanged	Q5
MYZAP	33677.6	29005.1	0.215496	0.0207992	0.344392	77824.3	71633	0.119595	0.307531	Both_Unchanged	Q5
SMARCA2	10669	9188.69	0.215489	0.169524	0.652962	7262.88	5705.39	0.0851821	0.784979	Both_Unchanged	Q5
DAP	898.09	773.426	0.215456	0.500914	0.859323	14412.8	12569.3	0.46048	0.30321	Both_Unchanged	Q2
PRNP	6227.44	5364.85	0.215089	0.109788	0.575681	11847.2	13508	-0.189267	0.294339	Both_Unchanged	Q5
PAK4	4735.44	5496.48	-0.215002	0.231647	0.709041	12552.6	9177.47	0.451823	0.198326	Both_Unchanged	Q2
SNX9	3133.74	2700.13	0.214999	0.0144938	0.29706	39340.5	40144.5	-0.0291859	0.790205	Both_Unchanged	Q5
MRPL14	1339.62	1554.79	-0.214825	0.176067	0.661361	32082.4	26627.5	0.268863	0.311786	Both_Unchanged	Q2
CHCHD8	129.122	149.854	-0.214688	0.316335	0.76784	28262.8	18648.3	0.599862	0.0950077	Both_Unchanged	Q2
PREP	3643.91	3141.21	0.214185	0.22656	0.706305	110673	108437	0.0294357	0.7679	Both_Unchanged	Q5
EHD4	2268.71	2632.02	-0.214174	0.349532	0.789971	144857	159958	-0.143062	0.315501	Both_Unchanged	Q5
RBM12B	2130.99	1837.02	0.21409	0.119352	0.588238	10859.6	10111.7	0.102953	0.382776	Both_Unchanged	Q5
SLC25A30	5800.39	5001.24	0.213904	0.296914	0.754213	82176.6	82863.5	-0.0120091	0.963218	Both_Unchanged	Q5
MAP2K3	1345.96	1561.19	-0.213871	0.167684	0.650061	9893.89	11966.9	-0.274439	0.166537	Both_Unchanged	Q8
MAPRE2	6913.14	5960.59	0.213859	0.219509	0.699911	41199.5	43176.4	-0.0676174	0.425105	Both_Unchanged	Q5
CPM	502.978	433.682	0.213785	0.210055	0.691825	19296.7	23003	-0.253466	0.0524301	Both_Unchanged	Q5
RAB7A	4157.07	4821.01	-0.213757	0.0430855	0.432563	64414.2	76383.6	-0.245884	0.033875	Both_Unchanged	Q5
HERC2	5011.65	4321.59	0.213729	0.121887	0.594841	27938.2	12239	0.190756	0.479048	Both_Unchanged	Q5
OMA1	273.122	316.761	-0.213663	0.297844	0.75439	6520.34	9630.66	-0.562686	0.144892	Both_Unchanged	Q8
SH3KBP1	26137.4	30304	-0.213382	0.0862607	0.537543	71395.8	68616.1	0.0572926	0.636198	Both_Unchanged	Q5
NEXN	17507.9	15103.5	0.213135	0.152593	0.633099	83818.2	77542	0.112286	0.494846	Both_Unchanged	Q5
NEXN	17507.9	15103.5	0.213135	0.152593	0.633099	12416.9	13906.6	-0.163463	0.223576	Both_Unchanged	Q5
MRPL28	657.159	761.846	-0.213095	0.152636	0.633099	17397.7	16936.6	0.0387528	0.843178	Both_Unchanged	Q5
SORBS1	45893.9	39594.9	0.212988	0.236229	0.711658	305090	317635	-0.0581342	0.413039	Both_Unchanged	Q5
SORBS1	45893.9	39594.9	0.212988	0.236229	0.711658	19435.6	20298.9	-0.0626991	0.774336	Both_Unchanged	Q5
SORBS1	45893.9	39594.9	0.212988	0.236229	0.711658	84386.9	101944	-0.272686	0.0745318	Both_Unchanged	Q8
GCSH	1031.83	1195.89	-0.212912	0.213663	0.694515	164937	166531	-0.0138806	0.920547	Both_Unchanged	Q5
HRAS	765.866	887.658	-0.212732	0.303605	0.758629	18138.9	20521.5	-0.178047	0.0798788	Both_Unchanged	Q5
TBCB	1188.67	1377.69	-0.212644	0.156352	0.637135	23358.7	24484.4	-0.0679032	0.485895	Both_Unchanged	Q5
CDH13	31948.2	27570.1	0.212628	0.123535	0.596766	1.21409e+06	1.22443e+06	-0.0122349	0.889685	Both_Unchanged	Q5
COL12A1	564.156	653.578	-0.212435	0.48324	0.852222	9394.62	12227.1	0.619829	0.602012	Both_Unchanged	Q2
BSG	45395.7	52586.4	-0.212131	0.286278	0.747466	392398	385089	0.0271283	0.690294	Both_Unchanged	Q5
MRPS16	1182.22	1369.51	-0.212069	0.198576	0.681116	26088	28341.4	-0.119529	0.378068	Both_Unchanged	Q5
ANXA2	2246.51	2602.12	-0.211993	0.277085	0.743715	670167	654958	0.0331174	0.652395	Both_Unchanged	Q5
EIF4A3	1239.7	1435.74	-0.211681	0.0372532	0.410089	17875.4	20120	-0.170657	0.388512	Both_Unchanged	Q5
RPS6	12719.4	14725.8	-0.211299	0.116362	0.583946	91324.9	100305	-0.135317	0.204666	Both_Unchanged	Q5
TARS	2142.7	2480.21	-0.211037	0.00824796	0.231217	26568.1	28794.5	-0.116097	0.185236	Both_Unchanged	Q5
MRPS33	4115.45	4763.4	-0.21093	0.256541	0.725351	20068.1	18016.3	0.155604	0.408908	Both_Unchanged	Q5
HYOU1	1044.2	1208.57	-0.210848	0.0637227	0.487252	23975.5	25736.5	-0.102254	0.122576	Both_Unchanged	Q5
PIR	420.935	487.121	-0.210839	0.319273	0.770249	5475.52	7520.1	-0.457757	0.148261	Both_Unchanged	Q8
RPL34	2906.5	3363.83	-0.210756	0.176088	0.661361	101887	103772	-0.0264473	0.840269	Both_Unchanged	Q5
LSM3	390.205	451.612	-0.210742	0.188026	0.673712	34418	35445.9	-0.0424526	0.720347	Both_Unchanged	Q5
XXYLT1	253.713	293.778	-0.210482	0.0751677	0.512188	10410.8	10246.9	0.0228826	0.938664	Both_Unchanged	Q5
SZRD1	2143.07	2479	-0.209938	0.0526619	0.45804	3740.2	3552.19	-0.188626	0.681043	Both_Unchanged	Q5
TMEM120A	754.059	872.211	-0.209788	0.351062	0.791596	2411.51	3692.41	-0.292698	0.331203	Both_Unchanged	Q8
OAT	1182.29	1022.26	0.209712	0.282673	0.746056	11880.4	10832.4	-0.129798	0.675243	Both_Unchanged	Q5
COPZ2	962.982	1113.73	-0.209696	0.131232	0.607974	12267.5	10211.1	0.264709	0.083516	Both_Unchanged	Q2
PDE8B	5162.29	4464.07	0.209627	0.31814	0.769814	4982.7	3723.17	0.420397	0.283036	Both_Unchanged	Q2
GRB2	2171.93	2511.54	-0.209526	0.0335896	0.39732	46555.1	48273.5	-0.0522908	0.42171	Both_Unchanged	Q5
ANP32E	905.747	1047.63	-0.20951	0.0683194	0.495821	27890.4	33012.3	-0.243234	0.116302	Both_Unchanged	Q5
ANXA9	2778.18	2403.32	0.209223	0.129037	0.6051	578.642	3366.35	-1.21851	0.0832183	Both_Unchanged	Q8
PRRC2C	5874.32	5081.45	0.209181	0.181915	0.667482	13588.5	13449.4	0.0148506	0.947191	Both_Unchanged	Q5
APOD	510.998	441.994	0.20918	0.341525	0.784233	28581.1	34780	-0.283198	0.532402	Both_Unchanged	Q8
PDZD11	857.595	991.556	-0.209098	0.140907	0.618123	6792.8	9467	-0.215867	0.352367	Both_Unchanged	Q5
EIF3L	3140.19	3629.76	-0.208908	0.0927516	0.549067	32273.5	35429	-0.13458	0.117485	Both_Unchanged	Q5
GPD2	2159.78	1868.63	0.208886	0.340183	0.783163	67296.7	65476.8	0.0395523	0.748495	Both_Unchanged	Q5
MARCKS	653.257	754.94	-0.208779	0.294029	0.751993	57108.6	58871.4	-0.0438586	0.783955	Both_Unchanged	Q5
TBC1D24	1269.37	1467.08	-0.208655	0.0800091	0.525233	15262.3	13887.1	0.136226	0.252706	Both_Unchanged	Q5
C29H11orf68	930.088	1074.91	-0.208564	0.181222	0.666721	14086.1	10052.1	0.223745	0.277133	Both_Unchanged	Q5
C1S	959.668	1108.72	-0.208374	0.306112	0.760614	11370.4	13804.3	-0.279834	0.299882	Both_Unchanged	Q8
BOD1L1	2633.14	2279.07	0.208341	0.150822	0.63083	23886.7	13019.7	0.612472	0.112771	Both_Unchanged	Q2
CHID1	1534.43	1772.93	-0.20832	0.0434886	0.433247	15063.9	17240.4	-0.194697	0.216193	Both_Unchanged	Q5
RPL10	18746.9	21658.3	-0.208268	0.0813312	0.528951	131095	143868	-0.134138	0.284786	Both_Unchanged	Q5
TMED1	1353.13	1563.28	-0.208224	0.07217	0.503263	33225.4	37083.5	-0.158489	0.0969684	Both_Unchanged	Q5
RPL19	9984.34	11533.9	-0.208139	0.127105	0.601833	63798.9	73813.3	-0.210349	0.136852	Both_Unchanged	Q5
A2M	2635.41	3043.64	-0.207743	0.372906	0.80448	240505	309513	-0.363936	0.210907	Both_Unchanged	Q8
SORBS2	7557.44	8727.96	-0.207716	0.242445	0.716486	611919	624650	-0.0297073	0.861936	Both_Unchanged	Q5
TAP2	416.187	480.435	-0.207676	0.323102	0.772656	6287.42	6232.23	0.0127192	0.962629	Both_Unchanged	Q5
USP24	4043.59	3501.6	0.207665	0.176803	0.661582	4711.66	4911.08	-0.322842	0.260343	Both_Unchanged	Q8
PHF5A	578.173	667.696	-0.20738	0.194579	0.677716	14584.1	15963.3	-0.130359	0.475291	Both_Unchanged	Q5
ADSSL1	1376.05	1191.8	0.207368	0.242569	0.716552	23785.7	23229.6	0.0341321	0.826441	Both_Unchanged	Q5
CNN1	538.712	466.575	0.207293	0.761896	0.948402	67931.5	124092	-0.86926	0.524412	Both_Unchanged	Q8
ACAD10	2142.02	1855.37	0.207171	0.17167	0.655599	83364	85000	-0.0280393	0.794672	Both_Unchanged	Q5
GPAT2	8.21054	9.48253	-0.207121	0.794888	0.956394	19000.7	33510.1	-0.233577	0.152294	Both_Unchanged	Q5
DHRS11	7042.02	6100.48	0.207056	0.139332	0.616538	357082	357772	-0.00278852	0.979866	Both_Unchanged	Q5
PRKCE	2634.6	2282.69	0.206926	0.0660264	0.490214	8385.82	2608.7	1.09966	0.157736	Both_Unchanged	Q2
GCLC	292.497	253.509	0.206734	0.101898	0.562926	13151.4	13296.1	-0.0157877	0.912278	Both_Unchanged	Q5
RBKS	115.607	133.453	-0.206543	0.363635	0.800062	13504.3	11647.1	0.213455	0.281225	Both_Unchanged	Q5
THG1L	267.993	309.016	-0.206483	0.192951	0.676881	5942.74	10866.8	-0.548796	0.0948363	Both_Unchanged	Q8
ATP6AP1	3000.09	3461.57	-0.206409	0.0745719	0.510812	4935.13	4564.6	-0.150435	0.566798	Both_Unchanged	Q5
ZFYVE19	259.512	299.526	-0.20639	0.113684	0.580582	77011.7	82652.5	-0.10198	0.590516	Both_Unchanged	Q5
HSPA4	4990.37	5757.98	-0.206341	0.109328	0.574976	92488.3	94571.5	-0.0321345	0.669338	Both_Unchanged	Q5
LYPLA2	492.695	568.382	-0.206324	0.206139	0.68846	28781.7	29488.2	-0.0349883	0.851148	Both_Unchanged	Q5
EML2	1061.13	919.766	0.206231	0.185267	0.671274	80686.9	79699.5	0.0177634	0.846856	Both_Unchanged	Q5
MYH7	1.82152e+06	1.5791e+06	0.206042	0.13221	0.608601	2.54639e+07	2.57654e+07	-0.0169809	0.700016	Both_Unchanged	Q5
FKBP2	696.378	803.319	-0.205947	0.070599	0.500027	26664.3	27931.3	-0.0669708	0.570092	Both_Unchanged	Q5
NUDT12	841.796	729.936	0.205805	0.102491	0.564267	5416.03	2116.13	0.0338795	0.95175	Both_Unchanged	Q5
NRAP	45411.3	52373	-0.205767	0.383314	0.810141	17015.5	18192.3	-0.0964825	0.721026	Both_Unchanged	Q5
NRAP	45411.3	52373	-0.205767	0.383314	0.810141	64385.3	66749.6	-0.0520285	0.842623	Both_Unchanged	Q5
NUDT13	1216.13	1054.7	0.205692	0.202082	0.685419	51458.9	44183.8	0.219905	0.128307	Both_Unchanged	Q5
ACSS2	1954.27	2252.85	-0.205061	0.0321832	0.392903	10010.9	9459.83	0.0816813	0.615931	Both_Unchanged	Q5
OBSCN	23362.8	20267.6	0.205036	0.313042	0.765574	87721.6	79703.4	0.13829	0.142778	Both_Unchanged	Q5
UNC45B	15843.7	13745.4	0.204956	0.11613	0.583946	89560.3	92488	-0.046407	0.637623	Both_Unchanged	Q5
DAP3	1224.28	1411.47	-0.204875	0.0613883	0.48207	19403.2	20412.1	-0.0731249	0.490182	Both_Unchanged	Q5
ROCK2	5391.22	4677.59	0.204866	0.136138	0.61303	10860.7	11256.1	-0.0515944	0.593692	Both_Unchanged	Q5
SNRPD3	1750.94	2018.12	-0.204865	0.158526	0.640275	64781	58571.9	0.145362	0.513631	Both_Unchanged	Q5
MYD88	430.348	495.747	-0.204478	0.138571	0.615311	13210.4	7839.75	0.0158334	0.939862	Both_Unchanged	Q5
CHCHD3	12612.6	10946.1	0.204456	0.162458	0.646068	338346	329567	0.0379258	0.625334	Both_Unchanged	Q5
NOL3	391.774	340.042	0.204367	0.392837	0.814802	22386.1	17387.7	0.364539	0.158962	Both_Unchanged	Q2
KDR	5644.53	6502.69	-0.2042	0.310222	0.763082	1039.3	1683.53	-0.695873	0.324923	Both_Unchanged	Q8
CD2AP	1067.95	926.871	0.20417	0.0260939	0.370252	9673.91	8441.43	0.196611	0.303126	Both_Unchanged	Q5
TAOK3	2937.71	2550.03	0.204113	0.19643	0.679482	10909.2	10469.1	0.0594022	0.781313	Both_Unchanged	Q5
DHX30	1866.53	2149.91	-0.20403	0.0298764	0.383568	4838.35	3422.22	-0.0853819	0.759166	Both_Unchanged	Q5
PDE12	237.864	274.189	-0.203945	0.356433	0.796063	17733.9	18320.9	-0.046975	0.802127	Both_Unchanged	Q5
PUS1	802.368	923.966	-0.203905	0.116072	0.583946	7733.8	6555.03	0.501609	0.169431	Both_Unchanged	Q2
P4HB	5606.69	6457.19	-0.203741	0.0410544	0.424302	137227	162491	-0.243794	0.0607251	Both_Unchanged	Q5
SLC9A3R2	3960.93	4561.02	-0.203524	0.398571	0.816307	41569.1	44393.9	-0.0948487	0.232187	Both_Unchanged	Q5
SLC9A3R2	3960.93	4561.02	-0.203524	0.398571	0.816307	10048.3	11590.5	-0.206001	0.198803	Both_Unchanged	Q5
TRIR	1657.08	1908.16	-0.203514	0.173924	0.658331	1886.57	3924.42	-0.0567147	0.933157	Both_Unchanged	Q5
INPP5A	7516.12	8654.74	-0.203464	0.0343047	0.401113	6755.86	9474.42	-0.487897	0.0735796	Both_Unchanged	Q8
LAGE3	571.945	658.741	-0.203448	0.14636	0.625453	13443.9	8209.83	0.126567	0.635727	Both_Unchanged	Q5
C14H8orf82	1017.08	1171.29	-0.203274	0.148847	0.629034	28094.3	27677.1	0.0215835	0.814861	Both_Unchanged	Q5
HP1BP3	2566.63	2229.34	0.203257	0.0107067	0.258331	63525	60224.5	0.0769737	0.660389	Both_Unchanged	Q5
EPB41L2	2007.59	1744.41	0.202598	0.197075	0.679926	58505.9	60452.6	-0.0472238	0.366018	Both_Unchanged	Q5
ATP5ME	3385.9	2942.65	0.202471	0.246399	0.718458	974492	948645	0.0387827	0.594409	Both_Unchanged	Q5
NPM1	3494.86	3037.72	0.202338	0.115684	0.583634	105972	119882	-0.177921	0.143472	Both_Unchanged	Q5
CALD1	10739.1	9335.63	0.202026	0.220516	0.701305	64341.6	61510.1	0.0649293	0.726892	Both_Unchanged	Q5
EPB41L4B	5593.01	4862.41	0.201977	0.13709	0.614467	5051.21	4904.45	0.0425374	0.851729	Both_Unchanged	Q5
RGS6	880.362	1012.56	-0.201849	0.261627	0.7308	9168.7	11468.2	-0.32285	0.385023	Both_Unchanged	Q8
C2H2orf88	2375.34	2065.61	0.201635	0.17818	0.663342	39024.9	35420.8	0.139798	0.738403	Both_Unchanged	Q5
COPG2	563.541	648.168	-0.201499	0.0930152	0.549118	6992.42	6558.33	-0.17057	0.498277	Both_Unchanged	Q5
CLPTM1	4197.73	4826.26	-0.201288	0.081214	0.528905	6633.07	11231.7	-0.174867	0.487123	Both_Unchanged	Q5
PLAA	1171.72	1019.55	0.200926	0.2303	0.708545	77042.6	81125.9	-0.0745077	0.134199	Both_Unchanged	Q5
MRRF	809.962	930.783	-0.200537	0.234571	0.711152	30748.1	21440.5	0.520155	0.127331	Both_Unchanged	Q2
RFTN1	836.021	960.812	-0.200346	0.191717	0.6764	7785.7	7155.71	0.121733	0.784154	Both_Unchanged	Q5
GMPPA	605.485	695.548	-0.200233	0.226935	0.706305	12797.7	13760.1	-0.104615	0.722165	Both_Unchanged	Q5
PLN	154892	177921	-0.19997	0.0707208	0.500027	1.76756e+06	1.79437e+06	-0.0217198	0.762023	Both_Unchanged	Q5
VPS28	1851.18	2125.98	-0.19972	0.0563797	0.469202	17166.7	18779.6	-0.129552	0.290638	Both_Unchanged	Q5
FABP3	19214.4	16730.7	0.199698	0.22226	0.701973	4.06108e+06	4.01584e+06	0.016161	0.878672	Both_Unchanged	Q5
TXNDC5	919.652	1056.42	-0.199673	0.095797	0.553193	75101	65679.7	0.193384	0.0471675	Both_Unchanged	Q5
PCM1	5360.92	4669	0.199418	0.0779695	0.519057	12321.5	11815.7	-0.261457	0.541183	Both_Unchanged	Q5
FYTTD1	1862.54	2138.9	-0.199399	0.225486	0.704974	15467.7	14305.1	0.112736	0.630158	Both_Unchanged	Q5
ADIRF	247.818	284.468	-0.199069	0.729289	0.941755	31276.5	33895.3	-0.116004	0.830789	Both_Unchanged	Q5
MFAP4	5903.08	6776.49	-0.199069	0.444814	0.83549	102335	90693.6	0.17423	0.625926	Both_Unchanged	Q5
CD59	3207.35	3680.18	-0.198365	0.0188023	0.331286	54083.2	54643.5	-0.0148697	0.940361	Both_Unchanged	Q5
LSM1	388.279	445.582	-0.198222	0.191901	0.6764	9613.27	10758.5	-0.162375	0.533995	Both_Unchanged	Q5
PHKG1	1039.92	1192.78	-0.198023	0.0984574	0.557862	28763.9	30149.1	-0.067855	0.32683	Both_Unchanged	Q5
SERPINB2	2535.69	2908.87	-0.197969	0.296241	0.754005	124701	120103	0.0541955	0.622521	Both_Unchanged	Q5
HUWE1	10507.5	9162.36	0.197625	0.223792	0.702785	12394.1	13395.3	-0.112073	0.429266	Both_Unchanged	Q5
BAG5	1791.06	1561.85	0.197557	0.0785979	0.520738	20207.3	16899.2	0.257921	0.117618	Both_Unchanged	Q5
GLB1	2956.98	2578.78	0.197487	0.179984	0.664507	13450.1	15279.3	-0.183967	0.313093	Both_Unchanged	Q5
PARK7	5621.1	6445.71	-0.197485	0.0506119	0.454289	840152	920425	-0.131649	0.193449	Both_Unchanged	Q5
TOMM40	2567.52	2944.12	-0.197383	0.188695	0.674126	48101.1	56727.3	-0.237972	0.0279171	Both_Unchanged	Q5
PLRG1	1348.21	1545.62	-0.196958	0.215546	0.696412	20289.7	28965.3	-0.513579	0.0539799	Both_Unchanged	Q8
CSRP1	8434.31	9668.01	-0.196957	0.303447	0.758481	189059	175921	0.103906	0.614798	Both_Unchanged	Q5
MRPS18A	3334.66	2909.29	0.196898	0.251509	0.721748	24997	23316.6	0.100398	0.615284	Both_Unchanged	Q5
RPS5	9561.29	10959	-0.196852	0.136489	0.613329	70041.4	76724.6	-0.131481	0.0809939	Both_Unchanged	Q5
DMAC1	545.614	625.516	-0.196815	0.314943	0.767052	4773.79	4088.67	0.223504	0.479215	Both_Unchanged	Q5
ANP32A	3732.7	3257.13	0.196597	0.0897762	0.542179	87188.4	90979.6	-0.0614066	0.490476	Both_Unchanged	Q5
PLIN3	371.777	426.087	-0.196479	0.15546	0.636415	37033.5	21940.3	0.755249	0.232162	Both_Unchanged	Q2
C3H1orf50	207.493	237.683	-0.196356	0.226479	0.706305	8741.24	8041.62	-0.142682	0.543446	Both_Unchanged	Q5
HNRNPM	7639.75	8753.81	-0.196352	0.0095639	0.245036	327479	349837	-0.0952807	0.354712	Both_Unchanged	Q5
HNRNPM	7639.75	8753.81	-0.196352	0.0095639	0.245036	2417.92	5117.19	-0.344622	0.393013	Both_Unchanged	Q8
BOLA3	1046.02	1198.44	-0.196249	0.335228	0.779841	57705.2	50761.7	0.184962	0.12381	Both_Unchanged	Q5
ACADVL	40027.4	45858.6	-0.19621	0.144194	0.623489	1.35191e+06	1.30778e+06	0.0478766	0.620036	Both_Unchanged	Q5
RPS7	10951	12545.6	-0.196116	0.14912	0.629303	123776	121738	0.0239451	0.828763	Both_Unchanged	Q5
S100A13	662.636	758.891	-0.195929	0.274261	0.74206	160887	149246	0.108348	0.553838	Both_Unchanged	Q5
ADI1	1765.31	2021.81	-0.195615	0.20618	0.68846	49205.6	49521.6	-0.0092382	0.953232	Both_Unchanged	Q5
UCHL5	2094.85	1829.25	0.195578	0.0926442	0.549067	18806	19596.4	-0.0593976	0.551976	Both_Unchanged	Q5
RPA2	720.546	825.073	-0.195484	0.127934	0.604061	7691.49	6927.79	0.413901	0.175239	Both_Unchanged	Q2
PERM1	9294.17	8116.66	0.195473	0.205462	0.688441	19545.6	23638.9	-0.27432	0.0519045	Both_Unchanged	Q8
IDH2	42832.7	37412.1	0.19521	0.0938921	0.550775	6.50518e+06	6.0101e+06	0.114198	0.0566653	Both_Unchanged	Q5
HDHD5	1057.35	1210.49	-0.195204	0.106445	0.571794	100533	105057	-0.0635081	0.311448	Both_Unchanged	Q5
EEF1G	17522.5	20061	-0.19518	0.147779	0.627834	112841	118439	-0.0698476	0.432093	Both_Unchanged	Q5
DDX3X	10897.1	9518.57	0.195121	0.0276013	0.373929	33198.8	34850	-0.0700257	0.461562	Both_Unchanged	Q5
DCAF6	2426.42	2119.84	0.194912	0.133528	0.609915	8386.07	6143.28	-0.287979	0.286427	Both_Unchanged	Q8
ALG5	345.691	395.798	-0.194908	0.286213	0.747466	9658.27	12410.7	-0.0987084	0.717837	Both_Unchanged	Q5
EGLN1	8818.31	7705.56	0.19461	0.152497	0.633099	12948.8	13558.5	-0.0663811	0.716313	Both_Unchanged	Q5
CAPZA2	3921.9	4488.57	-0.194589	0.087035	0.538283	290505	282591	0.0398499	0.253085	Both_Unchanged	Q5
KHDRBS1	2104.01	2407.71	-0.194499	0.0161087	0.310629	50984.1	51039.4	-0.00156325	0.992044	Both_Unchanged	Q5
MRPS14	990.711	1133.75	-0.194498	0.27099	0.740844	8262.54	6897.57	-0.324464	0.352972	Both_Unchanged	Q8
MAPK1	2339.11	2044.32	0.194423	0.131034	0.607974	42324	40830.3	0.051834	0.673952	Both_Unchanged	Q5
PPP1R2	867.097	758.019	0.194321	0.209286	0.691013	7422.69	5484.43	0.436602	0.128201	Both_Unchanged	Q2
ATP6V1H	587.833	672.775	-0.194202	0.0840648	0.533448	12858.8	14617.8	-0.184969	0.441467	Both_Unchanged	Q5
RACK1	20419.6	23360.6	-0.194118	0.113235	0.580179	286435	310452	-0.116165	0.174798	Both_Unchanged	Q5
CCT7	5529.69	6326.31	-0.194111	0.120143	0.590337	52686.9	60500.8	-0.19951	0.00918931	Both_Unchanged	Q5
CLPX	5509.65	4816.29	0.194061	0.194158	0.677301	17571.7	15844.3	0.149287	0.0453466	Both_Unchanged	Q5
SERPINB1	243.281	278.297	-0.193997	0.42962	0.829708	22360.5	17781.3	0.330592	0.0979055	Both_Unchanged	Q2
UBE4B	3989.77	3487.99	0.19387	0.109936	0.575681	9026.97	10242.6	-0.182265	0.244549	Both_Unchanged	Q5
TMEM126B	307.146	351.562	-0.193815	0.191782	0.6764	30482.1	25039.4	0.283762	0.252545	Both_Unchanged	Q2
SHC1	1817.86	2079.12	-0.193793	0.0224511	0.352679	3700.2	3307.17	0.425041	0.146882	Both_Unchanged	Q2
CD14	260.44	297.827	-0.193287	0.475358	0.848966	4860.53	1691.25	0.523026	0.247779	Both_Unchanged	Q2
MRPL23	472.673	540.479	-0.193206	0.278743	0.745035	11017.9	12385	-0.168746	0.182853	Both_Unchanged	Q5
FLNA	10697.2	9356.47	0.193183	0.615231	0.904029	81862.3	102824	-0.328907	0.557578	Both_Unchanged	Q8
PLEKHA7	721.156	824.351	-0.192901	0.419343	0.826459	4750.03	2304.06	0.458792	0.349664	Both_Unchanged	Q2
LPL	58695.6	51350.8	0.192865	0.352972	0.792695	21649	29182.7	-0.430812	0.104762	Both_Unchanged	Q8
FUBP1	4347.15	3803.31	0.192771	0.225003	0.70446	40207.3	43900.9	-0.12679	0.220005	Both_Unchanged	Q5
SULT1A1	559.767	489.675	0.192692	0.410175	0.822622	14648.1	8611.86	0.503279	0.0927044	Both_Unchanged	Q2
MRPS28	585.641	669.488	-0.192661	0.269895	0.739191	17146.5	16702.4	0.0378597	0.79032	Both_Unchanged	Q5
MZT2B	856.257	978.438	-0.19243	0.184585	0.670304	10471.2	9663.23	0.115843	0.441395	Both_Unchanged	Q5
NECTIN2	2675.12	3056.58	-0.192306	0.239759	0.714563	27915.2	26387.9	0.0811701	0.498053	Both_Unchanged	Q5
TMED9	1380.82	1577.44	-0.192152	0.0941105	0.551262	31104.5	29010.3	0.100557	0.407239	Both_Unchanged	Q5
ITGA1	7110.51	6223.86	0.192114	0.259405	0.728987	21004.7	22079.8	-0.0720123	0.51335	Both_Unchanged	Q5
TRIM54	29793.9	34036.7	-0.192072	0.242813	0.716727	77653.6	85061.4	-0.131453	0.356509	Both_Unchanged	Q5
YARS	911.713	1041.6	-0.191954	0.182129	0.667746	27346.3	31793.1	-0.217367	0.0233066	Both_Unchanged	Q5
FTH1	33003.8	37700.5	-0.191949	0.0810724	0.528395	179841	204347	-0.1843	0.419558	Both_Unchanged	Q5
IL16	146.412	167.205	-0.191521	0.475235	0.848854	25166.5	10702	0.233623	0.579593	Both_Unchanged	Q5
CORO6	3607.01	4116.94	-0.190784	0.0878679	0.540019	155113	174197	-0.167397	0.345558	Both_Unchanged	Q5
COPE	1925.77	2198.11	-0.190741	0.193913	0.677054	9134.03	9997.56	-0.130323	0.43882	Both_Unchanged	Q5
PIP4K2B	3277.86	2872.51	0.190452	0.10277	0.564994	13008.4	12340.9	0.0759958	0.678126	Both_Unchanged	Q5
ATL3	2562.23	2245.25	0.190436	0.283526	0.746274	24436	28953.4	-0.244728	0.150103	Both_Unchanged	Q5
LDHD	437.82	383.808	0.190184	0.323554	0.77294	17962.4	15568.1	0.20639	0.210566	Both_Unchanged	Q5
RIDA	195.278	222.839	-0.190066	0.331442	0.777371	42433.2	42304.9	0.0043672	0.982294	Both_Unchanged	Q5
COQ7	1978.74	2257.19	-0.189887	0.159737	0.641831	101602	102060	-0.00647972	0.966413	Both_Unchanged	Q5
N6AMT1	428.809	375.789	0.18981	0.206837	0.688895	8695.46	6775.49	0.359937	0.506054	Both_Unchanged	Q2
REXO2	990.203	1129.59	-0.189792	0.160073	0.64251	27625.5	25966	0.0893731	0.667458	Both_Unchanged	Q5
CLPB	1374.63	1567.94	-0.189724	0.115893	0.583946	35363.8	41312.1	-0.224293	0.0147626	Both_Unchanged	Q5
GPHN	503.827	574.784	-0.189702	0.0590548	0.47729	19924.5	20833.5	-0.0643589	0.633122	Both_Unchanged	Q5
SNX17	1395.08	1590.92	-0.189519	0.0662381	0.490406	2739.75	1844.09	0.98617	0.144606	Both_Unchanged	Q2
CMC2	1471.2	1290.28	0.189374	0.208544	0.690365	33637.9	39436.9	-0.22946	0.170257	Both_Unchanged	Q5
PSME1	2031.42	2316.1	-0.189217	0.0740574	0.509715	197174	206531	-0.0668884	0.587453	Both_Unchanged	Q5
PTPN4	1898.4	1665.49	0.18894	0.192775	0.676881	20469	13943.2	-0.0310777	0.887115	Both_Unchanged	Q5
NAXD	1731.39	1973.63	-0.188882	0.0842808	0.533604	58804.6	65104	-0.146817	0.099258	Both_Unchanged	Q5
CDNF	1504.53	1715	-0.188778	0.281888	0.745721	34219.8	35270.7	-0.0436387	0.60226	Both_Unchanged	Q5
NDUFB7	4898.5	5582.87	-0.188638	0.298663	0.75469	539661	514732	0.0682317	0.518239	Both_Unchanged	Q5
TOMM20	2697.71	3074.52	-0.188521	0.234355	0.711152	51782.4	52030.1	-0.00688438	0.96289	Both_Unchanged	Q5
TSTA3	902.709	1028.63	-0.188408	0.0295669	0.382648	21080.5	21885.7	-0.0540765	0.801319	Both_Unchanged	Q5
SMCHD1	1893.45	1661.77	0.188297	0.122231	0.595403	6993.59	6022.33	0.215712	0.469378	Both_Unchanged	Q5
DNAH12	480.67	421.893	0.188018	0.504381	0.86069	2806.77	5620.73	-0.26488	0.609017	Both_Unchanged	Q8
HNRNPL	6340.47	7222.97	-0.187969	0.0500493	0.454198	56337.9	60494.3	-0.102694	0.314231	Both_Unchanged	Q5
VPS33B	509.302	580.107	-0.187884	0.193033	0.676881	1.82257e+06	2.3264e+06	-0.0890896	0.523983	Both_Unchanged	Q5
CDV3	5812.06	5103.25	0.187718	0.136291	0.613122	64649.8	70276.7	-0.120401	0.414385	Both_Unchanged	Q5
VARS	2861.22	3258.81	-0.187613	0.118206	0.586163	43117.5	44315.3	-0.0395311	0.698967	Both_Unchanged	Q5
NUBPL	104.774	119.187	-0.187467	0.274378	0.74206	15778.6	20317.2	-0.364731	0.0736987	Both_Unchanged	Q8
COL4A3BP	2289.7	2010.85	0.187462	0.0658746	0.489928	7021.2	4937.17	0.186103	0.585569	Both_Unchanged	Q5
SH3GLB1	1415.28	1243.08	0.187386	0.101637	0.562669	24422.5	18885.1	0.370966	0.0963277	Both_Unchanged	Q2
DAPK3	4084.99	3587.53	0.187313	0.352869	0.792557	6237.79	10533.8	0.244084	0.81302	Both_Unchanged	Q5
NAPA	2015.69	2295.22	-0.187287	0.100315	0.561898	37293.7	41545.2	-0.155751	0.0206765	Both_Unchanged	Q5
HMGN4	1232.13	1402.84	-0.187092	0.192269	0.676823	16397.3	11006.9	0.575051	0.145981	Both_Unchanged	Q2
AHCYL2	7892.88	6933.29	0.187016	0.356611	0.796063	27144.7	18540.9	0.549961	0.0580668	Both_Unchanged	Q2
MLF2	3641.77	4145.9	-0.187009	0.109615	0.575641	13120.3	12778.3	0.0381016	0.848739	Both_Unchanged	Q5
TAPT1	2953.54	2594.88	0.186797	0.0841931	0.533448	110007	106518	0.0465064	0.732734	Both_Unchanged	Q5
IGFBP7	3516.36	4002.07	-0.18669	0.303624	0.758629	2193.37	3443.26	-0.328698	0.671232	Both_Unchanged	Q8
PLEC	36773.8	32310.6	0.186674	0.28328	0.746202	506739	493610	0.0378708	0.712026	Both_Unchanged	Q5
PTGR2	1832.45	2085.04	-0.186206	0.0848291	0.53461	318078	340082	-0.0965024	0.435092	Both_Unchanged	Q5
FAHD2A	1400.19	1593.1	-0.186166	0.145249	0.623983	215301	222170	-0.0453087	0.735392	Both_Unchanged	Q5
RPL36	3217.17	3660.21	-0.186115	0.238051	0.713307	59967.1	68359.4	-0.188967	0.239354	Both_Unchanged	Q5
RPL27A	7506.34	8539.93	-0.186103	0.154752	0.63589	166120	166590	-0.00407201	0.971868	Both_Unchanged	Q5
MICU2	1594.18	1813.58	-0.185999	0.106617	0.57206	3548.89	5430.93	-0.291903	0.553321	Both_Unchanged	Q8
TNNI3	286136	325507	-0.185986	0.27175	0.741255	1.08026e+07	1.01671e+07	0.0874809	0.447467	Both_Unchanged	Q5
CACYBP	1623.81	1847.31	-0.185899	0.145886	0.624977	24790.1	27463.2	-0.14774	0.0265204	Both_Unchanged	Q5
CAMK2D	17174.6	15100.9	0.185648	0.118541	0.586869	8243.55	10336.1	-0.326358	0.317379	Both_Unchanged	Q8
CAMK2D	17174.6	15100.9	0.185648	0.118541	0.586869	273890	289933	-0.0821228	0.100685	Both_Unchanged	Q5
CSE1L	1766.16	2008.83	-0.185533	0.148939	0.629058	30742.9	31986.7	-0.057218	0.551133	Both_Unchanged	Q5
RBPMS2	4291.27	3773.7	0.185482	0.0777421	0.518653	11749.7	11007.9	0.0940811	0.557038	Both_Unchanged	Q5
PARVA	2041.4	2321.21	-0.185236	0.108873	0.57453	60758.1	69471.1	-0.193336	0.209579	Both_Unchanged	Q5
HNRNPR	3262.33	3709.05	-0.184988	0.0215468	0.347314	70711.2	81164	-0.198901	0.205821	Both_Unchanged	Q5
DHRS1	1132.8	1287.76	-0.184964	0.13286	0.608601	123981	146598	-0.241742	0.2275	Both_Unchanged	Q5
RPL14	9444.02	10735.6	-0.184922	0.129555	0.605444	104814	120408	-0.200098	0.080491	Both_Unchanged	Q5
CORO1B	359.519	408.635	-0.184861	0.360952	0.798325	17972.6	15564.3	0.20756	0.578332	Both_Unchanged	Q5
SFXN4	528.882	601.299	-0.18485	0.249383	0.720094	15007.5	16404.3	-0.128389	0.550565	Both_Unchanged	Q5
STARD7	15479.9	13619.1	0.184785	0.309005	0.762392	20295.3	20893.3	-0.0418902	0.842539	Both_Unchanged	Q5
DNAH17	326.737	287.381	0.184781	0.572855	0.888097	111242	100224	0.150485	0.528853	Both_Unchanged	Q5
TRA2A	1889.6	1662.42	0.184664	0.281546	0.745721	3572.92	3622.82	0.395024	0.462674	Both_Unchanged	Q2
MYH9	11225.9	12758.4	-0.184635	0.240905	0.715449	127221	137701	-0.114199	0.0808021	Both_Unchanged	Q5
EIF3G	3632.93	4127.78	-0.184183	0.11728	0.584942	26852.5	28296.3	-0.0755532	0.638712	Both_Unchanged	Q5
TIMM9	280.077	318.362	-0.184154	0.273494	0.74206	60459.5	60909.2	-0.01069	0.922206	Both_Unchanged	Q5
MICU1	2821.63	2484.04	0.183948	0.086647	0.537866	2896.35	2573.2	-0.244362	0.520573	Both_Unchanged	Q5
MRPL55	1217.2	1382.74	-0.183872	0.235195	0.711152	17598.6	18896.9	-0.102684	0.577297	Both_Unchanged	Q5
CPNE3	2247.58	2553.13	-0.183833	0.193243	0.676881	54989.2	64529.9	-0.23082	0.234485	Both_Unchanged	Q5
COL4A3	49.5839	56.2922	-0.183758	0.592108	0.896108	80159.7	84748	-0.0803014	0.747748	Both_Unchanged	Q5
USP13	18055.9	15897.2	0.183714	0.319731	0.770675	3441.26	3599.17	-1.06472	0.0536878	Both_Unchanged	Q8
GNAQ	786.54	692.764	0.18364	0.0927456	0.549067	23093	23037.5	0.0034715	0.963199	Both_Unchanged	Q5
NUDT3	8371.29	7371.72	0.183445	0.13467	0.611382	33504.7	35103.4	-0.0672481	0.665699	Both_Unchanged	Q5
FMR1	1301.4	1146.16	0.182992	0.0933021	0.54941	2549.92	4009.48	0.0840026	0.854876	Both_Unchanged	Q5
LGMN	662.072	751.557	-0.182902	0.162822	0.646324	3424.36	4380.87	-0.0923494	0.782492	Both_Unchanged	Q5
MTX2	623.118	707.511	-0.182872	0.192218	0.676823	92867.1	89864.2	0.0474213	0.489001	Both_Unchanged	Q5
SRSF2	3672.02	4167.86	-0.182831	0.0952399	0.552712	71164.9	76684.4	-0.107768	0.457632	Both_Unchanged	Q5
RAN	3211.18	3645.06	-0.182755	0.153089	0.633699	188282	213638	-0.182275	0.0302801	Both_Unchanged	Q5
THNSL2	963.74	1093.78	-0.182642	0.287018	0.747473	1487.36	5491.61	-0.884475	0.0731203	Both_Unchanged	Q8
G3BP1	7214.97	6357.42	0.182577	0.173298	0.657726	108602	112632	-0.052569	0.437065	Both_Unchanged	Q5
VCP	13131.8	11571.2	0.182552	0.10768	0.573241	261389	268181	-0.0370111	0.418292	Both_Unchanged	Q5
EEA1	1795.99	1582.73	0.182304	0.246658	0.718779	11343.2	13589.9	-0.26071	0.0413261	Both_Unchanged	Q5
ACTL6A	289.775	328.812	-0.182288	0.14124	0.618301	10027.2	9231.63	0.119268	0.464745	Both_Unchanged	Q5
MRPL16	1588.73	1802.64	-0.182101	0.256469	0.725255	18230.7	17370.2	0.0697536	0.694931	Both_Unchanged	Q5
RPL35A	3765.7	4272.14	-0.182053	0.238271	0.713477	78426.5	93575.3	-0.254787	0.0178997	Both_Unchanged	Q5
WDR26	3537.71	3119.12	0.181779	0.089382	0.54193	8790.42	8599.36	0.0317017	0.915526	Both_Unchanged	Q5
ASB18	3322.88	2929.58	0.181769	0.447602	0.83642	9447.92	10389.7	-0.137087	0.566137	Both_Unchanged	Q5
CAND1	1862.83	1642.46	0.181648	0.135763	0.612764	23125.3	25171.4	-0.122314	0.178942	Both_Unchanged	Q5
ERBIN	2896.63	2553.99	0.181624	0.142141	0.619779	4333.14	3956.52	0.394217	0.379749	Both_Unchanged	Q2
CARHSP1	306.707	270.384	0.181601	0.403019	0.817634	24256.1	22243.1	0.124988	0.396805	Both_Unchanged	Q5
CSTF2	158.527	179.993	-0.181439	0.334898	0.779633	4356.97	3650.23	-0.00769873	0.978374	Both_Unchanged	Q5
PPOX	638.924	724.526	-0.181398	0.189868	0.675019	14097.3	16614.9	-0.237066	0.00403559	Both_Unchanged	Q5
C8G	857.031	971.645	-0.18132	0.322078	0.771747	12067.1	12840.1	-0.0895738	0.705722	Both_Unchanged	Q5
PSPC1	1011.79	1147.14	-0.18129	0.166582	0.649567	33070.3	37803.2	-0.192971	0.101938	Both_Unchanged	Q5
DSP	41083.5	36235.2	0.181172	0.299696	0.755164	274449	292519	-0.0919903	0.35619	Both_Unchanged	Q5
DSP	41083.5	36235.2	0.181172	0.299696	0.755164	170502	155595	0.131996	0.499414	Both_Unchanged	Q5
ASH1L	4347.74	3834.75	0.181142	0.258206	0.727221	85733.2	47447.3	-0.146473	0.891622	Both_Unchanged	Q5
LIMD1	2864.19	2526.54	0.181028	0.368113	0.803025	32617.6	31215.7	0.0633815	0.535548	Both_Unchanged	Q5
HSPB2	3359.83	3808.73	-0.180912	0.189172	0.67464	538274	511623	0.0732586	0.418497	Both_Unchanged	Q5
KCMF1	3742.02	3301.8	0.180641	0.206263	0.68846	1875.35	3184.32	-0.34879	0.329855	Both_Unchanged	Q8
GSK3B	1940.41	1712.36	0.180537	0.128322	0.604311	24031.1	26148.6	-0.12183	0.142798	Both_Unchanged	Q5
OPA3	223.936	253.992	-0.180529	0.44162	0.833245	61760.9	66046.8	-0.0967942	0.511622	Both_Unchanged	Q5
PKIG	5457.14	6184.46	-0.180518	0.180374	0.665495	35440.2	34457.3	0.0405755	0.81039	Both_Unchanged	Q5
AP1M1	1082.54	1226.61	-0.180508	0.0973944	0.556187	12672.2	13356.5	-0.0758741	0.7048	Both_Unchanged	Q5
45721	743.237	655.732	0.180445	0.183662	0.66979	6232.69	4515.09	0.465101	0.0973139	Both_Unchanged	Q2
C20H5orf51	1715.81	1514.2	0.180352	0.158999	0.641157	3234.98	3537.9	0.133896	0.626903	Both_Unchanged	Q5
ABCD3	1805.86	2045.99	-0.179959	0.089423	0.54193	17752.9	19786.3	-0.156448	0.175983	Both_Unchanged	Q5
IQGAP1	4980.42	4396.19	0.179942	0.177102	0.661582	46571.3	49327.6	-0.0829534	0.244826	Both_Unchanged	Q5
FILIP1	7950.97	7018.79	0.179939	0.362728	0.799809	19320.6	19102.2	0.0164059	0.93906	Both_Unchanged	Q5
CALM3	2931.24	3319.73	-0.179552	0.185894	0.672483	638586	634283	0.00975425	0.88041	Both_Unchanged	Q5
FAM177A1	1090.25	962.812	0.179277	0.214328	0.695115	6971.37	5687.45	0.293661	0.356396	Both_Unchanged	Q2
RPTOR	1229.18	1391.99	-0.179267	0.125371	0.598858	61974.9	63242.3	-0.0292064	0.803178	Both_Unchanged	Q5
ACTR1B	4212.63	4770.12	-0.179261	0.447904	0.83642	54088.2	59148.4	-0.129025	0.0808694	Both_Unchanged	Q5
GOT2	29747.9	26273.4	0.179187	0.198387	0.68091	2.60519e+06	2.4811e+06	0.0704071	0.411685	Both_Unchanged	Q5
WASF2	3679.72	3250.47	0.17889	0.134094	0.610489	7461.09	8145.07	-0.126541	0.567585	Both_Unchanged	Q5
ERH	1412.22	1598.54	-0.178672	0.0883571	0.540081	33607.7	41123	-0.291152	0.174756	Both_Unchanged	Q8
C25H16orf91	946.8	1071.76	-0.178538	0.297519	0.754245	27971.3	28783.7	-0.0413039	0.761585	Both_Unchanged	Q5
MTMR9	291.192	257.211	0.178537	0.152891	0.63334	22872.9	26932.8	-0.235725	0.0416218	Both_Unchanged	Q5
DOHH	430.146	486.982	-0.178447	0.15655	0.637443	14186	14856.8	-0.0666632	0.758262	Both_Unchanged	Q5
ATP6V1G1	2423.36	2742.39	-0.178367	0.160848	0.643459	8951.76	8202.97	0.126025	0.698784	Both_Unchanged	Q5
PGRMC1	611.465	691.788	-0.178284	0.289383	0.748062	19462.9	22707.3	-0.222432	0.224162	Both_Unchanged	Q5
AP4S1	358.171	405.405	-0.178203	0.180043	0.66451	3505.78	2982.88	-0.0300066	0.944725	Both_Unchanged	Q5
SEC13	1173.53	1327.79	-0.178156	0.165325	0.649089	22685	21871.4	0.0526904	0.656679	Both_Unchanged	Q5
RPS14	13178.1	14909.7	-0.178108	0.140778	0.618004	1.94776e+06	2.0538e+06	-0.0764816	0.622937	Both_Unchanged	Q5
PHB	5606.52	6343.15	-0.178061	0.276679	0.743394	652849	699757	-0.100106	0.0841958	Both_Unchanged	Q5
OLFML3	336.997	381.193	-0.177947	0.421988	0.826847	19204.9	21069.3	-0.133664	0.775897	Both_Unchanged	Q5
PALLD	13257.3	14997	-0.177878	0.211088	0.692642	48057.8	49439.1	-0.0408794	0.65287	Both_Unchanged	Q5
IMPAD1	1591.57	1800.65	-0.177799	0.16572	0.649567	12753.1	14370.8	-0.172298	0.436588	Both_Unchanged	Q5
SARS2	587.493	664.63	-0.177777	0.137802	0.614906	47363.9	45308.5	0.0640081	0.190137	Both_Unchanged	Q5
PSMB3	1488.29	1683.33	-0.177484	0.117623	0.585083	65502.4	64807.4	0.0153888	0.874809	Both_Unchanged	Q5
NUP205	965.994	1092.52	-0.177477	0.179177	0.663836	64912.7	52878.7	0.295815	0.182908	Both_Unchanged	Q2
PDK3	600.471	679.07	-0.177472	0.436072	0.83106	24246	23405.3	0.0509116	0.678542	Both_Unchanged	Q5
LANCL2	1251.49	1106.69	0.177432	0.261538	0.7308	65123.9	65140.3	-0.000362426	0.997156	Both_Unchanged	Q5
HOOK3	7055.94	6239.78	0.177334	0.209074	0.691013	11224.2	11501.1	-0.035169	0.857648	Both_Unchanged	Q5
GNB4	356.544	315.221	0.177137	0.382923	0.810141	10244.7	9909.13	0.0480444	0.873837	Both_Unchanged	Q5
FARSB	2283.06	2580.97	-0.176969	0.108785	0.57453	132372	158214	-0.257276	0.0135842	Both_Unchanged	Q5
SPCS2	1555.36	1758.14	-0.176744	0.139442	0.616629	19008.1	17548	0.115304	0.550113	Both_Unchanged	Q5
TMSB4X	6486.25	7331.43	-0.17672	0.253345	0.723631	15127.8	11503.5	0.395136	0.238212	Both_Unchanged	Q2
EMC2	1794.45	2028.4	-0.176656	0.201861	0.685343	8875.65	10068.7	-0.18196	0.372165	Both_Unchanged	Q5
NUP98	2965.25	2623.59	0.176647	0.144307	0.623489	7946.76	8532.83	-0.102657	0.811369	Both_Unchanged	Q5
SEC14L5	286.034	253.231	0.176341	0.589504	0.894873	14436.6	17255.1	0.0646292	0.714507	Both_Unchanged	Q5
NAMPT	2827.76	2502.89	0.176132	0.342444	0.784388	38428.3	36907.8	0.0582437	0.639888	Both_Unchanged	Q5
MYL6	6677.23	7544.13	-0.176121	0.340345	0.783383	173645	223333	-0.363059	0.119374	Both_Unchanged	Q8
ITM2B	27461.3	24306	0.176092	0.257007	0.726035	26851.1	22330.5	0.265965	0.278276	Both_Unchanged	Q2
CYB5B	545.473	616.464	-0.17583	0.119749	0.589299	29993.8	31000.5	-0.0476313	0.804402	Both_Unchanged	Q5
MYL9	3017.17	2671.13	0.175701	0.472537	0.846713	19875.1	22226.3	-0.161306	0.691716	Both_Unchanged	Q5
PARD3	1834.79	1624.82	0.175519	0.273638	0.74206	15592.5	10993.1	-0.0807004	0.538372	Both_Unchanged	Q5
NUP43	922.434	816.871	0.175489	0.229697	0.708352	2069.28	3383.16	-0.446212	0.326299	Both_Unchanged	Q8
COPS7B	732.897	827.702	-0.175271	0.109428	0.575126	15178.8	12215.5	0.313351	0.21189	Both_Unchanged	Q2
PDK2	3158.25	3566.12	-0.175183	0.315485	0.767525	93681.2	102648	-0.131875	0.173718	Both_Unchanged	Q5
ACTR10	1859.71	2100.17	-0.175178	0.0941729	0.551379	22514.7	24424.4	-0.117456	0.325324	Both_Unchanged	Q5
ENAH	4759.21	5373.38	-0.17506	0.37103	0.803534	26974.4	27739.1	-0.0403301	0.683356	Both_Unchanged	Q5
ZFYVE21	1466.71	1655.96	-0.174873	0.25463	0.724109	4126.61	2997.17	0.461355	0.23665	Both_Unchanged	Q2
EIPR1	452.004	510.375	-0.174751	0.29585	0.753779	9906.59	10840	-0.129905	0.637158	Both_Unchanged	Q5
FERMT2	8608.1	7626.81	0.174644	0.123956	0.597285	124371	136123	-0.130269	0.0493063	Both_Unchanged	Q5
TAB1	1297.38	1464.31	-0.174629	0.113296	0.580183	4111.06	1711.77	0.679055	0.230841	Both_Unchanged	Q2
ILF3	2963.82	3345.46	-0.174615	0.0688776	0.496715	27040.9	31386.1	-0.214986	0.102015	Both_Unchanged	Q5
VWA8	2949.76	2613.55	0.174603	0.170561	0.654351	17820.7	17608.8	0.0172565	0.809616	Both_Unchanged	Q5
ABCB10	1395.68	1236.67	0.17453	0.0547027	0.463409	18795.9	19732.2	-0.0701326	0.550754	Both_Unchanged	Q5
HNRNPAB	5203.22	5871.86	-0.174354	0.182028	0.667732	64350.4	73033	-0.182599	0.215922	Both_Unchanged	Q5
NGLY1	1700.15	1506.58	0.17434	0.234637	0.711152	6886.17	10002	-0.538522	0.127139	Both_Unchanged	Q8
G3BP2	2405.98	2132.53	0.174142	0.0891545	0.541506	15350.6	12984.2	0.241536	0.0668784	Both_Unchanged	Q5
RBCK1	971.186	1095.5	-0.173902	0.188416	0.673712	10851.2	9477.28	0.195313	0.385485	Both_Unchanged	Q5
TXNDC9	431.5	486.951	-0.173878	0.245821	0.718154	10018.9	9899.74	0.0172613	0.925984	Both_Unchanged	Q5
TMEM177	263.724	297.645	-0.173812	0.318277	0.769857	49676.5	50417.3	-0.0213548	0.862149	Both_Unchanged	Q5
CARD19	389.193	439.157	-0.173785	0.248625	0.719308	9120.69	11274	-0.305779	0.249811	Both_Unchanged	Q8
EPHX2	485.829	430.644	0.173767	0.489642	0.855342	21224	19959.3	0.0886361	0.720668	Both_Unchanged	Q5
HINT2	1634.79	1843.83	-0.173693	0.376329	0.807149	222469	240210	-0.110691	0.637827	Both_Unchanged	Q5
STBD1	4528.91	4016.36	0.173335	0.32081	0.771288	186764	184671	0.016259	0.915594	Both_Unchanged	Q5
PSAP	18476.2	20834	-0.173271	0.196853	0.679926	247110	285357	-0.207612	0.0684248	Both_Unchanged	Q5
SND1	2872.53	3239.41	-0.17327	0.2357	0.711429	53150.3	58966.8	-0.149827	0.136498	Both_Unchanged	Q5
SPNS1	784.939	884.916	-0.173174	0.126979	0.601528	9490.73	12018.6	-0.340676	0.226666	Both_Unchanged	Q8
IMPA1	1060.3	1195.72	-0.17314	0.331521	0.777463	79737.9	80678.7	-0.0169218	0.900976	Both_Unchanged	Q5
RBM3	928.634	1046.68	-0.173028	0.147693	0.627761	45725	47286.1	-0.0484317	0.753814	Both_Unchanged	Q5
RP2	150.474	169.553	-0.173011	0.286093	0.747466	3139.34	4772.81	-0.282452	0.361842	Both_Unchanged	Q8
KIF13A	6356.31	5638.54	0.172911	0.125066	0.598607	8826.19	4892.26	0.851289	0.0733891	Both_Unchanged	Q2
YARS2	954.694	1076.53	-0.172814	0.0670785	0.4929	4100.63	2350.49	0.480959	0.148489	Both_Unchanged	Q2
BABAM1	1121.93	1264.41	-0.172437	0.13564	0.612612	7223.67	5692.95	0.0805193	0.753449	Both_Unchanged	Q5
EMC8	580.542	654.32	-0.172414	0.321456	0.771332	21124.1	23890.1	-0.177527	0.235325	Both_Unchanged	Q5
TBCD	1302.7	1468.15	-0.172361	0.0705721	0.500027	40806.3	47151.5	-0.208513	0.187078	Both_Unchanged	Q5
RPS15A	5454.64	6146.48	-0.172255	0.201444	0.684973	77717.7	92620.1	-0.253081	0.0334795	Both_Unchanged	Q5
USP4	10765.8	9554.58	0.172204	0.11665	0.584121	26541.5	30132.3	-0.183061	0.0711542	Both_Unchanged	Q5
EFEMP2	447.423	504.126	-0.172105	0.474992	0.848854	5326.6	4148.69	0.360559	0.385522	Both_Unchanged	Q2
SMIM12	1131.01	1274.06	-0.171769	0.312616	0.765574	19226.1	22245.8	-0.210461	0.185768	Both_Unchanged	Q5
CLEC14A	2601.62	2930.41	-0.171702	0.376176	0.807149	10593.3	13229.7	-0.320624	0.077064	Both_Unchanged	Q8
PPP1R3D	372.31	419.465	-0.171528	0.226447	0.706305	4245.24	7497.18	-0.557466	0.0581702	Both_Unchanged	Q8
CCDC127	1063.51	944.48	0.171467	0.255198	0.724533	6093.99	5378.43	-0.0828326	0.827266	Both_Unchanged	Q5
GPRC5C	1225.86	1380.52	-0.171281	0.270182	0.739665	3527.55	6381.42	-0.270249	0.368151	Both_Unchanged	Q8
LHPP	615.871	693.434	-0.170901	0.144602	0.623489	22841	21798.3	0.0674067	0.840264	Both_Unchanged	Q5
RPS11	13859.9	15601.8	-0.170796	0.289173	0.747957	161822	173978	-0.104501	0.141246	Both_Unchanged	Q5
ACTN1	2073.7	2333.64	-0.170517	0.426152	0.82833	295862	344713	-0.220471	0.455863	Both_Unchanged	Q5
ACTN1	2073.7	2333.64	-0.170517	0.426152	0.82833	4375.88	3377.07	-0.0412401	0.943166	Both_Unchanged	Q5
CYGB	525.988	591.834	-0.17047	0.285386	0.747466	11398.2	10219.2	0.157531	0.358532	Both_Unchanged	Q5
TPM4	2004.35	2255.54	-0.17045	0.255332	0.724533	54274.6	61962.4	-0.191114	0.0825359	Both_Unchanged	Q5
RER1	1406	1582.42	-0.170418	0.141512	0.618985	22929.1	22071.4	0.0549995	0.849045	Both_Unchanged	Q5
TMEM164	8691.39	7724.64	0.170141	0.242458	0.716486	6403.78	6101.92	0.391587	0.179817	Both_Unchanged	Q2
ERI3	1375.09	1547.32	-0.170114	0.214722	0.695327	31760.4	32728.1	-0.043298	0.776326	Both_Unchanged	Q5
EFTUD2	1938.32	2180.83	-0.169958	0.0716611	0.502223	28675	31068.2	-0.115644	0.339146	Both_Unchanged	Q5
ACBD5	2821.92	2508.64	0.169878	0.145873	0.624977	6959.11	6344.58	0.133378	0.748621	Both_Unchanged	Q5
RPL29	7039.57	7918.61	-0.169756	0.213085	0.694515	12759.5	14582.8	-0.192695	0.501607	Both_Unchanged	Q5
ARPC2	3380.63	3802.71	-0.169651	0.10809	0.574043	58743.1	60802	-0.0497014	0.470649	Both_Unchanged	Q5
SYNE2	3591.67	3192.99	0.16965	0.256173	0.725176	7466.27	8871.05	-0.248717	0.50221	Both_Unchanged	Q5
CYB5R3	4898.83	5509.95	-0.169613	0.197085	0.679926	1.26176e+06	1.2172e+06	0.0518714	0.773653	Both_Unchanged	Q5
TBC1D5	469.054	527.897	-0.169589	0.145518	0.6244	3262.09	3078.11	0.820717	0.0633103	Both_Unchanged	Q2
PPA1	539.16	606.563	-0.16938	0.261521	0.7308	25168.3	27576	-0.131803	0.231274	Both_Unchanged	Q5
LUZP1	1845.56	1641.21	0.169322	0.137749	0.614906	59211.7	58355.8	0.0210063	0.921366	Both_Unchanged	Q5
DES	370832	417010	-0.169318	0.18663	0.672754	6.09629e+06	6.51019e+06	-0.094767	0.523723	Both_Unchanged	Q5
FITM1	846.728	952.066	-0.16931	0.223923	0.702785	11783.3	12987.4	-0.14037	0.546413	Both_Unchanged	Q5
BOLA2B	534.79	601.392	-0.169209	0.239562	0.714556	74860	73988	0.0169038	0.829964	Both_Unchanged	Q5
HDDC3	238.347	268.01	-0.16917	0.391978	0.814461	8963.18	4896.72	0.287233	0.31963	Both_Unchanged	Q2
FAM214A	3326.24	2958.27	0.169056	0.234131	0.711152	10433.7	11634.7	-0.157188	0.747152	Both_Unchanged	Q5
ATPAF2	560.673	630.517	-0.168985	0.257697	0.727027	16540.7	19120.1	-0.209068	0.0791212	Both_Unchanged	Q5
BCAS2	364.781	410.069	-0.168841	0.304367	0.759117	5556.31	7532.85	-0.117139	0.821906	Both_Unchanged	Q5
SPTBN1	84847.8	75480.2	0.168778	0.205138	0.687895	320561	347962	-0.118331	0.0508249	Both_Unchanged	Q5
NDUFAF3	3331.89	3745.31	-0.168733	0.215969	0.696648	91192.2	100177	-0.135567	0.266707	Both_Unchanged	Q5
SAFB	6508.8	5790.23	0.168716	0.0609291	0.481454	48018	52040.9	-0.116069	0.470985	Both_Unchanged	Q5
ILF2	1305.88	1467.93	-0.168657	0.154023	0.63491	26486.9	32123.2	-0.278337	0.112535	Both_Unchanged	Q8
ARF6	1639.97	1843.36	-0.168537	0.208516	0.690365	26336.7	29780.1	-0.177275	0.37884	Both_Unchanged	Q5
MB	336844	299722	0.168456	0.223576	0.7026	4.9885e+07	4.88962e+07	0.0288835	0.661436	Both_Unchanged	Q5
ITPA	537.161	603.795	-0.168438	0.213686	0.694515	29468.3	25400.1	0.214331	0.0924402	Both_Unchanged	Q5
DBI	1176.92	1322.7	-0.168312	0.224365	0.703486	512329	579143	-0.176848	0.0483038	Both_Unchanged	Q5
NDUFS1	18019.9	16036	0.168293	0.17678	0.661582	1.29897e+06	1.33101e+06	-0.0351543	0.560913	Both_Unchanged	Q5
SDHC	3827.67	4301.14	-0.168197	0.199502	0.682014	297573	293490	0.0199309	0.857961	Both_Unchanged	Q5
SDHAF4	506.405	568.915	-0.168133	0.303284	0.758475	26479.4	31588.2	-0.254517	0.0798759	Both_Unchanged	Q5
GNAI3	534.346	600.108	-0.167962	0.12907	0.6051	9984.98	13382.1	-0.422478	0.0968299	Both_Unchanged	Q8
NIPSNAP3A	562.83	632.375	-0.167901	0.526993	0.870097	68406.2	78016.4	-0.18965	0.66453	Both_Unchanged	Q5
RPL27	5079.88	5706.4	-0.167775	0.271681	0.741255	99190	104295	-0.0724108	0.42424	Both_Unchanged	Q5
SOD1	1486.4	1669.59	-0.167675	0.361136	0.79855	659448	654563	0.0107282	0.935032	Both_Unchanged	Q5
C21H14orf180	8522.73	9572.68	-0.167611	0.25066	0.720271	5425.21	7020.55	-0.108871	0.758444	Both_Unchanged	Q5
EIF4B	12224.5	10883.8	0.167608	0.166309	0.649567	57982.9	55986.8	0.0505417	0.304793	Both_Unchanged	Q5
RAPGEF1	12583.3	11203.6	0.167563	0.185607	0.672066	5663.78	6509.1	-0.200692	0.404009	Both_Unchanged	Q5
CRLF3	726.242	646.87	0.167545	0.152108	0.632798	3236.94	5352.96	-0.140744	0.805482	Both_Unchanged	Q5
MRPL34	2088.79	2346.16	-0.167495	0.318745	0.770191	9262.69	8560.66	0.11371	0.668626	Both_Unchanged	Q5
C28H10orf71	8392.58	7473.13	0.167446	0.34218	0.784388	16807.8	18285.3	-0.121553	0.499062	Both_Unchanged	Q5
PRKAR2B	194.227	218.048	-0.167387	0.355569	0.794923	23840.4	25524.5	-0.0984742	0.542622	Both_Unchanged	Q5
CTSB	7483.33	8403.24	-0.167266	0.140506	0.61728	41161.6	46571.2	-0.178141	0.382904	Both_Unchanged	Q5
RPL15	5953.91	6685.99	-0.167259	0.125489	0.598858	89166.4	95492.5	-0.0988871	0.398901	Both_Unchanged	Q5
FBN1	2048.33	2300.18	-0.167255	0.410927	0.822876	190585	221812	-0.218903	0.762074	Both_Unchanged	Q5
MITF	5498.61	4896.9	0.167216	0.276451	0.743394	8751.58	8497.9	0.0424377	0.902603	Both_Unchanged	Q5
COQ9	6707.5	7531.76	-0.167208	0.193779	0.677028	527794	476110	0.148678	0.1837	Both_Unchanged	Q5
COMMD9	317.495	356.51	-0.167185	0.284838	0.747194	4221.33	5203.71	-0.301842	0.598805	Both_Unchanged	Q8
SRI	647.714	727.289	-0.16711	0.348767	0.789283	112146	109000	0.0410475	0.712033	Both_Unchanged	Q5
STX17	1044.92	930.669	0.166943	0.179058	0.663836	7417.96	5087.02	0.281166	0.332492	Both_Unchanged	Q2
DYNLRB1	1414.77	1588.37	-0.166913	0.288178	0.74773	29380.5	32857.7	-0.161374	0.0786374	Both_Unchanged	Q5
STRIP1	2584.49	2302.44	0.166703	0.527826	0.870688	11575.6	9838.37	0.234596	0.362228	Both_Unchanged	Q5
MRPL27	817.98	918.236	-0.166656	0.282181	0.745779	28178.4	27553.1	0.0323753	0.88178	Both_Unchanged	Q5
AGPAT1	1453.18	1630.92	-0.166601	0.160672	0.643256	23006.7	30937.6	0.157656	0.268127	Both_Unchanged	Q5
FECH	1796.12	1600.55	0.166549	0.159428	0.641418	78470	68308.6	0.200074	0.186233	Both_Unchanged	Q5
SSR3	2692.61	3022.24	-0.166545	0.167525	0.650061	5294.84	6154.27	-0.217	0.277931	Both_Unchanged	Q5
NPLOC4	3971.51	3538.79	0.16646	0.20228	0.685419	17363.2	19270.7	-0.150374	0.155503	Both_Unchanged	Q5
ABLIM1	46879.1	41771.8	0.166415	0.255071	0.724533	317651	327790	-0.0453302	0.600554	Both_Unchanged	Q5
PRKACB	7101.86	6328.42	0.166375	0.257665	0.727027	84481.4	91070.2	-0.108345	0.312121	Both_Unchanged	Q5
GPAA1	2673.16	2999.91	-0.166368	0.127445	0.602562	26250.4	29692.3	-0.177748	0.230905	Both_Unchanged	Q5
PPFIBP1	15444.8	13763.8	0.166228	0.418169	0.825669	14327.3	11916.9	0.265762	0.21799	Both_Unchanged	Q2
TIMM29	584.757	656.171	-0.166103	0.312308	0.76528	9624.24	13823	-0.259296	0.202263	Both_Unchanged	Q5
MTR	1817.51	1620.28	0.165818	0.378569	0.808528	5661.83	7364.78	-0.116339	0.763442	Both_Unchanged	Q5
BCAP29	2010.84	2255.63	-0.165702	0.233347	0.710397	24828.1	26104.4	-0.0723232	0.725115	Both_Unchanged	Q5
ASPSCR1	676.368	758.46	-0.165532	0.113679	0.580582	22898.9	14736.9	0.313919	0.299741	Both_Unchanged	Q2
RPA3	476.233	534.216	-0.165462	0.281995	0.745721	7389.41	8938.79	0.0473075	0.916566	Both_Unchanged	Q5
HSCB	223.174	250.369	-0.16533	0.453949	0.838114	20832.7	19615	0.0868927	0.451082	Both_Unchanged	Q5
EEF1B2	5550.26	6224.13	-0.165282	0.207719	0.689991	154088	160263	-0.0566872	0.585094	Both_Unchanged	Q5
GATD3A	5931.03	6650.94	-0.165267	0.27293	0.74206	897215	944299	-0.0737904	0.493737	Both_Unchanged	Q5
COL5A3	1693.54	1898.87	-0.165054	0.352701	0.792557	7431.06	6894.19	-0.891814	0.408653	Both_Unchanged	Q8
PDHB	10575.8	9434.07	0.164836	0.167577	0.650061	1.98322e+06	1.78745e+06	0.149943	0.0289385	Both_Unchanged	Q5
ENG	10649.1	9500.74	0.164609	0.452287	0.837334	43798.7	39739.7	0.140308	0.460401	Both_Unchanged	Q5
MRPL24	1059.87	1188.12	-0.164606	0.323036	0.772656	15918.1	14701.3	0.114717	0.670568	Both_Unchanged	Q5
THNSL1	507.527	452.99	0.164279	0.338676	0.781882	8443.8	6801.39	0.312063	0.289559	Both_Unchanged	Q2
RPL6	13313.5	14918.4	-0.164196	0.120257	0.590485	129827	136740	-0.0748468	0.439308	Both_Unchanged	Q5
PRPSAP2	1041.44	929.377	0.164052	0.231265	0.709041	11660.9	12664.8	-0.119138	0.560761	Both_Unchanged	Q5
CALU	15729.2	17622.1	-0.163929	0.198376	0.68091	52390.5	52530.4	-0.00384802	0.984381	Both_Unchanged	Q5
CALU	15729.2	17622.1	-0.163929	0.198376	0.68091	153347	154269	-0.00865335	0.960266	Both_Unchanged	Q5
RMDN1	438.161	490.897	-0.16375	0.345916	0.787515	51275.4	46659.1	0.136109	0.291867	Both_Unchanged	Q5
MTHFD2L	332.893	373.011	-0.16368	0.302357	0.757263	3460.12	5274.92	-0.193287	0.774516	Both_Unchanged	Q5
HSDL2	10899.7	12208.3	-0.16358	0.344606	0.78638	650682	568366	0.195132	0.0328418	Both_Unchanged	Q5
MTX1	388.98	435.821	-0.16349	0.150676	0.63083	33040.3	32388.8	0.0287325	0.754344	Both_Unchanged	Q5
THRB	2131.5	1903.35	0.163341	0.299206	0.755113	303830	304700	-0.00412695	0.967623	Both_Unchanged	Q5
ATL2	1976.97	1765.1	0.163336	0.0997751	0.561898	17084.2	19447.2	-0.186901	0.123369	Both_Unchanged	Q5
CLCC1	2563.27	2288.84	0.163334	0.299258	0.755113	27590.1	23963.8	0.203294	0.0615088	Both_Unchanged	Q5
ABCB1	3022.59	2698.92	0.163313	0.342384	0.784388	5905.91	8424.51	-0.249399	0.318301	Both_Unchanged	Q5
PCP4L1	1549.38	1735.09	-0.163264	0.542401	0.875936	17537.9	14420.6	0.282349	0.1565	Both_Unchanged	Q2
PSMD8	1966.33	2202	-0.163192	0.185948	0.672483	62426.5	64251.6	-0.0415727	0.704879	Both_Unchanged	Q5
RNPEP	435.153	487.129	-0.163119	0.366487	0.801864	13214.5	13559.3	-0.0371571	0.811316	Both_Unchanged	Q5
KLHL31	5358.86	4786.24	0.163116	0.249643	0.720094	20264.4	22699.6	-0.163719	0.418746	Both_Unchanged	Q5
RNPS1	2832	3170.65	-0.162912	0.195438	0.678593	14674.2	14189.1	0.0485025	0.860568	Both_Unchanged	Q5
CCDC58	350.091	392.027	-0.162905	0.331564	0.77747	62266.1	53639.8	0.215143	0.0295741	Both_Unchanged	Q5
BID	160.866	180.11	-0.162721	0.279383	0.745232	3288.65	4578.88	0.107465	0.859876	Both_Unchanged	Q5
RPS3A	16473.1	18439	-0.162657	0.21713	0.697636	130560	138579	-0.0860035	0.538209	Both_Unchanged	Q5
THOP1	693.627	776.506	-0.16258	0.266319	0.734496	9306.96	9470.7	-0.0251615	0.884333	Both_Unchanged	Q5
SPTAN1	20416.9	18242.2	0.162487	0.274549	0.742192	308780	331449	-0.10221	0.115551	Both_Unchanged	Q5
SPTAN1	20416.9	18242.2	0.162487	0.274549	0.742192	105762	102707	0.042284	0.720885	Both_Unchanged	Q5
ELMOD2	612.686	547.311	0.16244	0.0763397	0.51528	9562.85	11127.6	-0.218623	0.561643	Both_Unchanged	Q5
KLHL13	226.388	253.508	-0.16244	0.416584	0.825048	8516.11	9285.54	-0.124792	0.468871	Both_Unchanged	Q5
GAS6	6868.93	6137.92	0.162307	0.161736	0.64465	9134.59	6228.55	-0.0325178	0.920015	Both_Unchanged	Q5
MRPL39	1834.03	2052.42	-0.162279	0.180008	0.664507	17772.3	19313.3	-0.119965	0.517779	Both_Unchanged	Q5
NDUFA3	4421.22	3951.02	0.162258	0.325034	0.773706	477564	398045	0.262761	0.00390711	Both_Unchanged	Q5
COX11	938.46	1050.12	-0.161903	0.319503	0.770552	7524.03	6264.23	0.264369	0.596462	Both_Unchanged	Q2
TIMM21	1499.73	1677.98	-0.161891	0.163935	0.647348	107743	125256	-0.217287	0.00857281	Both_Unchanged	Q5
ATP5F1D	15572	17418.1	-0.161628	0.22788	0.706624	2.72803e+06	2.64101e+06	0.046769	0.610992	Both_Unchanged	Q5
PGM5	5384.34	6022.53	-0.161624	0.100297	0.561898	295756	305036	-0.0445727	0.508774	Both_Unchanged	Q5
SLC29A1	3677.13	4112.65	-0.161386	0.256718	0.725429	6236.45	3646.71	0.35909	0.363699	Both_Unchanged	Q2
DLD	17252.6	15426.9	0.161382	0.236285	0.711658	1.55855e+06	1.5925e+06	-0.0310871	0.57507	Both_Unchanged	Q5
EIF2B2	565.008	631.953	-0.161227	0.186878	0.672982	10903.1	3890.26	0.486794	0.392831	Both_Unchanged	Q2
CDC42BPA	4385.75	3922.19	0.161141	0.218593	0.699428	1357.91	2743.7	-1.42977	0.326526	Both_Unchanged	Q8
VAMP3	2916.59	3261.41	-0.161141	0.186211	0.672663	32551.4	37651.1	-0.209972	0.0894542	Both_Unchanged	Q5
CLDN5	1271.24	1421.37	-0.161032	0.541801	0.875936	11086.9	10425.9	0.0886871	0.763136	Both_Unchanged	Q5
PPIF	1419.89	1587.57	-0.160819	0.360708	0.798189	248557	244522	0.0236068	0.801667	Both_Unchanged	Q5
SGCD	1712.51	1914.54	-0.160794	0.380268	0.809145	120050	127634	-0.0883715	0.119087	Both_Unchanged	Q5
MTMR6	2246.53	2009.76	0.160777	0.0946575	0.552448	11362.2	9884.82	0.200956	0.247589	Both_Unchanged	Q5
RTN4IP1	827.47	924.89	-0.160769	0.183928	0.66979	90758	91043.3	-0.00452786	0.951335	Both_Unchanged	Q5
RABEP1	3180.78	2845.85	0.160614	0.186644	0.672754	19346.6	23234.5	-0.00115311	0.995731	Both_Unchanged	Q5
MRPL38	1358.29	1518.24	-0.160504	0.22302	0.701973	26014.7	23869.4	0.124162	0.236655	Both_Unchanged	Q5
PRDX2	8905.25	9953.04	-0.160473	0.265751	0.733977	1.55431e+06	1.57858e+06	-0.0223519	0.800979	Both_Unchanged	Q5
DNAJB5	3131.73	2802.2	0.160446	0.582943	0.89212	24633.1	19151.2	0.100132	0.715617	Both_Unchanged	Q5
RPL23A	5574.75	6228.82	-0.160071	0.22781	0.706624	89853.6	86669.9	0.0520455	0.669576	Both_Unchanged	Q5
CRYZ	3552.35	3969.27	-0.160043	0.16059	0.643256	249702	283905	-0.185203	0.120916	Both_Unchanged	Q5
TSFM	1277.12	1427	-0.159988	0.154122	0.634968	78854.2	80675	-0.0329351	0.739954	Both_Unchanged	Q5
ST3GAL1	6062.21	5426.19	0.159907	0.376512	0.807149	6842.62	9003.98	-0.396013	0.536618	Both_Unchanged	Q8
CNTN1	4462.91	4986	-0.159865	0.43057	0.829708	6691.72	8243.86	-0.300942	0.320358	Both_Unchanged	Q8
LDHA	5216.84	4669.97	0.159791	0.565435	0.884729	670316	532724	0.331453	0.205335	Both_Unchanged	Q2
LSM14B	2297.88	2057.3	0.159575	0.13732	0.614827	9283.55	9719.73	-0.0662393	0.815624	Both_Unchanged	Q5
RAP2C	1242.96	1388.23	-0.159527	0.12255	0.595403	9491.61	11971.5	-0.334877	0.124361	Both_Unchanged	Q8
BAG6	9064.67	10121.9	-0.159132	0.0710641	0.500027	19133	21438.4	-0.16413	0.115841	Both_Unchanged	Q5
SF3B4	788.288	880.031	-0.159112	0.136974	0.614089	6902.12	2585.94	0.679387	0.0553739	Both_Unchanged	Q2
TXLNB	12659	11340.8	0.158643	0.361272	0.798598	47449.2	44724.9	0.0853039	0.123361	Both_Unchanged	Q5
PPIB	917.427	1024.16	-0.158642	0.254484	0.724109	389911	434713	-0.156918	0.0588427	Both_Unchanged	Q5
NDUFB6	4410.74	3951.8	0.158547	0.358843	0.797754	1.13889e+06	1.15754e+06	-0.0234396	0.744061	Both_Unchanged	Q5
ATP2A2	210487	188605	0.158364	0.460352	0.840329	3.23504e+06	3.41685e+06	-0.078884	0.374209	Both_Unchanged	Q5
ERMP1	2744.51	3062.54	-0.158231	0.440745	0.833131	39784.5	36759.2	0.114104	0.439061	Both_Unchanged	Q5
PSME3	2201.29	2456.34	-0.15806	0.163167	0.646509	4456.37	4889.5	-0.133819	0.480999	Both_Unchanged	Q5
CALCOCO2	6337.1	7070.33	-0.157921	0.166165	0.649567	5029.35	4771.34	0.0759787	0.863553	Both_Unchanged	Q5
SDR39U1	1001.51	1117.18	-0.157901	0.175817	0.660984	141987	141495	0.00500329	0.959787	Both_Unchanged	Q5
SPATA20	786.562	877.515	-0.157879	0.312795	0.765574	10714.4	8517.04	0.0680919	0.766241	Both_Unchanged	Q5
ILK	3672.13	4096.76	-0.157837	0.208028	0.690069	99154.5	112706	-0.184811	0.0223976	Both_Unchanged	Q5
COX6B1	6328.8	7060.42	-0.157801	0.304092	0.75892	5.48689e+06	5.00125e+06	0.133701	0.122821	Both_Unchanged	Q5
GBE1	2229.66	2487.28	-0.157789	0.410963	0.822876	124424	128912	-0.0511179	0.741704	Both_Unchanged	Q5
EMC4	998.703	1114.18	-0.157778	0.238292	0.713477	9208.78	9617.77	0.200342	0.244173	Both_Unchanged	Q5
TRAPPC12	736.008	821.163	-0.157775	0.36936	0.803295	5068.07	4897.48	0.0493978	0.895306	Both_Unchanged	Q5
XRCC5	1097.57	983.636	0.157682	0.0855138	0.535642	3794.2	2274.89	-0.262	0.61398	Both_Unchanged	Q5
PRPF4	882.431	984.219	-0.157649	0.186763	0.672796	5759.53	4971.95	0.21214	0.487999	Both_Unchanged	Q5
SEC61A2	1884.19	2102.05	-0.157638	0.191477	0.676095	18649.6	24621.4	-0.400768	0.110952	Both_Unchanged	Q8
STT3B	2598.68	2898.63	-0.157527	0.23718	0.712458	10078.7	9675.28	0.0589399	0.70078	Both_Unchanged	Q5
VAV2	491.159	440.319	0.157512	0.480787	0.850892	24979.9	20884.8	-0.00471762	0.983383	Both_Unchanged	Q5
CHORDC1	994.826	892.077	0.157468	0.326942	0.775154	7844.92	7345.35	0.0949271	0.74083	Both_Unchanged	Q5
RPS3	14095	15719.7	-0.157382	0.138096	0.615166	153232	170334	-0.152655	0.0373241	Both_Unchanged	Q5
SRP14	1899.89	2118.69	-0.157209	0.252566	0.722857	9159.88	9929.1	-0.116333	0.345438	Both_Unchanged	Q5
TPPP3	369.14	411.617	-0.157178	0.475978	0.849019	53154.3	50612.5	0.0706947	0.679969	Both_Unchanged	Q5
GMPPB	752.506	838.807	-0.156963	0.321589	0.771423	12205.6	13179.1	-0.110707	0.702412	Both_Unchanged	Q5
SGCG	2489.85	2775.96	-0.156858	0.282022	0.745721	96356.5	100011	-0.053706	0.503464	Both_Unchanged	Q5
RPS8	12305.8	13718.7	-0.156805	0.249322	0.720094	74298.9	80596.8	-0.117381	0.325769	Both_Unchanged	Q5
PLPBP	1440.85	1606.46	-0.15679	0.220597	0.701305	59168.4	67050.2	-0.180415	0.0386685	Both_Unchanged	Q5
TJP2	1845.12	1654.95	0.156767	0.212611	0.694123	10504.3	12634.8	-0.266423	0.224936	Both_Unchanged	Q8
SNX6	779.206	868.225	-0.15671	0.117197	0.584757	13354.5	14195.4	-0.088096	0.595764	Both_Unchanged	Q5
MTHFS	586.004	653.191	-0.156587	0.331388	0.777371	8728.07	10074.4	-0.206962	0.51896	Both_Unchanged	Q5
OSTF1	668.373	744.975	-0.156573	0.316236	0.76784	32171.7	33981.4	-0.0789569	0.548743	Both_Unchanged	Q5
ANK2	5507.48	4941.31	0.156502	0.413018	0.823165	935.482	1282.42	-0.455085	0.287224	Both_Unchanged	Q8
ANK2	5507.48	4941.31	0.156502	0.413018	0.823165	26247.2	28701.7	-0.128972	0.368644	Both_Unchanged	Q5
BCL2	380.305	423.836	-0.156285	0.404978	0.818724	5491.01	7243.44	-0.399604	0.457751	Both_Unchanged	Q8
DDB1	6789.61	6092.8	0.156259	0.248403	0.719308	45878	48051	-0.0667624	0.297943	Both_Unchanged	Q5
DYNLT1	528.861	589.221	-0.15609	0.236277	0.711658	8749.23	10509.3	-0.264438	0.433646	Both_Unchanged	Q8
TRIP11	2491.15	2235.83	0.156073	0.288046	0.74773	3368.48	2559.94	0.395989	0.490116	Both_Unchanged	Q2
POMGNT2	381.428	425.189	-0.155947	0.274337	0.74206	3934.82	5026.61	-0.0902522	0.714096	Both_Unchanged	Q5
SCFD2	530.59	591.146	-0.155924	0.227456	0.706495	11617.9	12516.4	-0.107472	0.59499	Both_Unchanged	Q5
TRMT10C	619.575	690.359	-0.155821	0.28356	0.746274	15914.4	12342.5	0.366696	0.144802	Both_Unchanged	Q2
ATP5MG	11331.6	12623.7	-0.155764	0.305365	0.760211	2.51272e+06	2.57451e+06	-0.0350447	0.601864	Both_Unchanged	Q5
ATP2B4	19241.1	17273.4	0.155643	0.394196	0.814898	90127	75919.8	0.247484	0.0510207	Both_Unchanged	Q5
ARHGDIA	2745.38	3057.58	-0.155424	0.11074	0.576323	512607	517652	-0.0141293	0.829999	Both_Unchanged	Q5
PDCD4	1239.69	1113.15	0.155344	0.383576	0.810141	27888.6	27377.3	0.0266973	0.894117	Both_Unchanged	Q5
SLC25A22	100.804	90.4271	0.155283	0.486163	0.853214	53458.4	51816.3	0.0450095	0.486726	Both_Unchanged	Q5
COA5	918.484	1022.91	-0.15514	0.257244	0.726281	26550.4	33074.3	-0.316979	0.180826	Both_Unchanged	Q8
DCAF7	909.422	1012.74	-0.155095	0.27242	0.741864	2032.85	3693.71	-0.124599	0.762559	Both_Unchanged	Q5
C29H11orf98	536.961	598.037	-0.155058	0.208354	0.690365	3568.47	3192.07	0.160811	0.574154	Both_Unchanged	Q5
WARS2	301.313	270.758	0.154784	0.288096	0.74773	24529.1	27828	-0.182046	0.0656283	Both_Unchanged	Q5
CEP128	96.3079	86.4069	0.154652	0.463218	0.84091	15360.5	37794.8	-0.714003	0.116325	Both_Unchanged	Q8
HDLBP	10840.6	12066.7	-0.154567	0.165765	0.649567	14071.2	16396	-0.220602	0.359698	Both_Unchanged	Q5
NEBL	70643.8	63467.7	0.15454	0.412478	0.82316	879544	863215	0.0270354	0.476658	Both_Unchanged	Q5
NEBL	70643.8	63467.7	0.15454	0.412478	0.82316	3099.01	2514.19	0.301712	0.491771	Both_Unchanged	Q2
UFD1	2767.73	3080.48	-0.154488	0.106062	0.570892	351194	315066	0.156616	0.100385	Both_Unchanged	Q5
DUT	719.596	800.984	-0.154483	0.333033	0.77841	25346.8	28421.9	-0.165202	0.311552	Both_Unchanged	Q5
LZIC	603.307	671.3	-0.154305	0.131632	0.608563	47589.6	53772.4	-0.176221	0.0165956	Both_Unchanged	Q5
RALGAPB	2906.77	2612.05	0.154303	0.186677	0.672754	3921.85	6804.69	-0.794994	0.166185	Both_Unchanged	Q8
FETUB	0.684277	0.758368	-0.154262	0.954789	1	24881.8	17687.8	0.492333	0.0554813	Both_Unchanged	Q2
ASAH1	1057.01	1176.06	-0.154187	0.155553	0.636415	31001.6	39577	-0.35232	0.0587239	Both_Unchanged	Q8
MRPL58	1286.37	1431.58	-0.154134	0.214775	0.695331	21177.5	20153.7	0.0714885	0.708509	Both_Unchanged	Q5
PEX1	3858.92	3468.69	0.153775	0.253694	0.723976	2095.19	1438.43	-0.0423751	0.920461	Both_Unchanged	Q5
STXBP1	765.393	688.017	0.153707	0.265813	0.733977	8832.1	9674.12	-0.131373	0.319394	Both_Unchanged	Q5
PHLDB2	5968.97	5366.28	0.153554	0.307317	0.76158	9381.85	11977.4	-0.352372	0.177708	Both_Unchanged	Q8
APOE	473.423	526.437	-0.15342	0.662339	0.920856	312416	339843	-0.121401	0.370097	Both_Unchanged	Q5
EHD1	2001.57	2225.85	-0.153264	0.160292	0.642725	90108.1	98563	-0.12939	0.0265963	Both_Unchanged	Q5
HNRNPDL	8108.02	7291.11	0.153182	0.140053	0.61728	46106.3	47449.2	-0.0414177	0.712275	Both_Unchanged	Q5
SIRT3	1999.42	2223.36	-0.153179	0.382977	0.810141	128429	128290	0.00156161	0.990862	Both_Unchanged	Q5
PBXIP1	1716.28	1908.25	-0.153117	0.273408	0.74206	5877.83	5364.26	-0.131131	0.779292	Both_Unchanged	Q5
CCHCR1	188.074	208.962	-0.15307	0.544224	0.876554	8260.6	6701.2	0.301826	0.119538	Both_Unchanged	Q2
HSD17B11	626.841	696.828	-0.152862	0.394969	0.815249	83315.8	92856.6	-0.156416	0.596171	Both_Unchanged	Q5
DYNC1I1	3405.04	3063.03	0.152683	0.469108	0.844462	8013.75	9977.01	-0.316131	0.171101	Both_Unchanged	Q8
GSTM1	474.502	527.442	-0.152391	0.538831	0.874971	82360.6	81844.8	0.00906439	0.976622	Both_Unchanged	Q5
GSTM1	474.502	527.442	-0.152391	0.538831	0.874971	205352	178180	0.204762	0.388943	Both_Unchanged	Q5
PAFAH1B1	7066.88	6359.07	0.15231	0.146684	0.626079	66604.2	67075.6	-0.0101766	0.865	Both_Unchanged	Q5
PRMT1	6411.12	7124.93	-0.152269	0.229349	0.707785	23674.4	27252.5	-0.203059	0.0790705	Both_Unchanged	Q5
ADD3	4298.53	4776.98	-0.152214	0.175857	0.660984	33924.2	34878.7	-0.0400311	0.636012	Both_Unchanged	Q5
TBCK	459.85	511.016	-0.152101	0.190051	0.675206	14130.4	12837.3	0.138461	0.948172	Both_Unchanged	Q5
GHDC	842.221	935.705	-0.152061	0.118879	0.586869	4620.36	4995.89	0.150296	0.634111	Both_Unchanged	Q5
ENO3	46763.2	42089.4	0.151918	0.468028	0.843956	2.63131e+06	2.54976e+06	0.0454239	0.73487	Both_Unchanged	Q5
PCBD1	638.487	709.377	-0.151907	0.420055	0.826574	36198.6	41557.2	-0.199166	0.161178	Both_Unchanged	Q5
RMDN3	648.638	720.685	-0.151874	0.17531	0.659973	24695.8	27041.1	-0.130885	0.430971	Both_Unchanged	Q5
RUVBL1	1119.85	1244.48	-0.151841	0.282142	0.745779	110629	110806	-0.00230239	0.965852	Both_Unchanged	Q5
F11R	1292.76	1163.53	0.151767	0.360222	0.798158	9841.2	11722.7	-0.252403	0.332594	Both_Unchanged	Q5
H2AFJ	435.374	483.648	-0.151748	0.347876	0.78874	3.98838e+06	4.05274e+06	-0.0230958	0.883587	Both_Unchanged	Q5
DHRS7B	359.189	398.956	-0.151727	0.318896	0.770191	18832.7	19975.4	-0.0849822	0.630904	Both_Unchanged	Q5
CATSPERG	186.728	167.995	0.151677	0.605682	0.900502	95532.1	48376.2	0.244721	0.182248	Both_Unchanged	Q5
BAX	148.332	164.67	-0.15158	0.327185	0.775154	11190.5	9870.18	0.181121	0.505544	Both_Unchanged	Q5
CTSS	428.326	475.653	-0.151222	0.480908	0.850892	5623.47	8697.16	-0.366049	0.312243	Both_Unchanged	Q8
COMMD5	447.9	497.298	-0.150983	0.345999	0.787612	5186.83	3707.15	0.484545	0.0957864	Both_Unchanged	Q2
PPP1CA	2363.76	2624.49	-0.150853	0.232157	0.709566	44396.7	42553.4	0.0611779	0.364603	Both_Unchanged	Q5
TRIP10	3632.61	3272.09	0.150808	0.129626	0.605444	26810	27585.4	-0.0411307	0.708303	Both_Unchanged	Q5
TESC	8843.86	7966.26	0.150755	0.308092	0.761794	43729.8	38743.2	0.174672	0.137122	Both_Unchanged	Q5
NEDD8	1758.6	1952.29	-0.150736	0.275556	0.742845	107468	104956	0.0341249	0.590392	Both_Unchanged	Q5
FBXL8	64.8002	71.9133	-0.150653	0.483358	0.852269	3537.35	1790.01	-0.0172972	0.958127	Both_Unchanged	Q5
XPO1	2290.02	2542.09	-0.150626	0.185812	0.672367	28500.3	32776.8	-0.2017	0.0445958	Both_Unchanged	Q5
ITGA6	5096.52	5657.44	-0.150619	0.599823	0.898878	48481.1	43888	0.143596	0.513867	Both_Unchanged	Q5
DHTKD1	1869.68	1684.36	0.150511	0.18946	0.67464	9529.5	10332.3	-0.116687	0.621476	Both_Unchanged	Q5
DHTKD1	1869.68	1684.36	0.150511	0.18946	0.67464	26652.6	26703.8	-0.00276858	0.987641	Both_Unchanged	Q5
ESYT2	12418.4	11188.5	0.150457	0.190258	0.675206	35290.3	39556.8	-0.164655	0.139103	Both_Unchanged	Q5
PLD3	2192.75	2433.52	-0.150411	0.399175	0.816319	59318	60080.3	-0.0184215	0.921107	Both_Unchanged	Q5
GSTK1	1521.33	1688.31	-0.150383	0.543503	0.876309	55193.3	74926.9	-0.44099	0.317963	Both_Unchanged	Q8
FXYD1	11346.9	12593.1	-0.150339	0.376962	0.807671	177434	174971	0.0201704	0.873829	Both_Unchanged	Q5
TMA7	1252.86	1390.17	-0.149987	0.423512	0.827466	51839.3	44180.8	0.230627	0.369458	Both_Unchanged	Q5
PDE2A	6763.25	6095.94	0.149875	0.136289	0.613122	23208.7	23966.3	-0.0463431	0.61921	Both_Unchanged	Q5
SETD7	7977.94	7191.85	0.149644	0.427042	0.828757	13217.2	11250.5	0.232421	0.394396	Both_Unchanged	Q5
NDUFS8	8601.61	9540.44	-0.149438	0.386338	0.811716	968294	995349	-0.0397572	0.556146	Both_Unchanged	Q5
BPNT1	688.433	763.557	-0.149341	0.25047	0.720105	159206	179242	-0.171013	0.0669196	Both_Unchanged	Q5
SPAG9	4030.71	3634.81	0.149233	0.14233	0.619896	16527.1	17101.3	-0.0492742	0.504802	Both_Unchanged	Q5
HDHD3	180.242	199.973	-0.149173	0.549607	0.877896	47030.6	49342	-0.0692142	0.730396	Both_Unchanged	Q5
ATXN2	2652.58	2392.31	0.149148	0.121673	0.594095	13987.4	12865.3	0.120647	0.561525	Both_Unchanged	Q5
SMARCB1	1242.74	1378.3	-0.149143	0.301824	0.756863	8224.74	10060.5	-0.290659	0.266898	Both_Unchanged	Q8
MACROD1	8198.19	9090.63	-0.149087	0.364673	0.800621	516713	537526	-0.0569709	0.458299	Both_Unchanged	Q5
TOM1	1096.37	1215.64	-0.148887	0.215295	0.696085	15110.8	16731.6	-0.147002	0.246037	Both_Unchanged	Q5
PLCB4	3109.11	2804.21	0.148828	0.114797	0.582731	5839.04	5288.95	0.142749	0.646273	Both_Unchanged	Q5
SPRYD4	546.573	605.971	-0.148822	0.356754	0.796063	39675.6	42240.1	-0.0903642	0.457286	Both_Unchanged	Q5
ISCA2	354.595	393.202	-0.148583	0.330407	0.777004	47017.3	44977.8	0.0639758	0.570683	Both_Unchanged	Q5
CCDC69	6374.21	7065.51	-0.148541	0.436743	0.831507	1810.76	2100.03	0.786182	0.371306	Both_Unchanged	Q2
KIAA1468	1351.64	1219.56	0.148377	0.173323	0.657726	5932.59	9195.27	-0.63223	0.0500067	Both_Unchanged	Q8
ATP1B4	6629.47	5982.39	0.148172	0.35704	0.796117	35129.5	36064.5	-0.0378998	0.76094	Both_Unchanged	Q5
HNRNPA0	2909.46	3224.1	-0.148117	0.196396	0.679482	26957.4	28935.7	-0.10217	0.64007	Both_Unchanged	Q5
DYNLL2	7988.92	8852.39	-0.148022	0.289226	0.74799	369211	380182	-0.0422422	0.438654	Both_Unchanged	Q5
RHOA	5288.49	5859.83	-0.147995	0.166758	0.649637	154437	175345	-0.183182	0.0247103	Both_Unchanged	Q5
NUP54	1554.06	1402.33	0.147986	0.225125	0.704622	5884.2	6801.99	-0.20911	0.570471	Both_Unchanged	Q5
CD300LG	4944.37	5477.69	-0.147802	0.516555	0.866375	53776.1	66806.2	-0.313017	0.147058	Both_Unchanged	Q8
SAT2	307.814	277.877	0.147704	0.30555	0.760211	9874.76	10323.4	-0.0641041	0.791153	Both_Unchanged	Q5
MAP2K1	1488.77	1649.55	-0.147687	0.232824	0.709925	56378.6	59289.9	-0.07264	0.175776	Both_Unchanged	Q5
GLRX5	2698.54	2989.51	-0.147649	0.425173	0.82833	145616	150384	-0.0464827	0.558563	Both_Unchanged	Q5
TAGLN2	1994.3	2209.13	-0.147623	0.431326	0.829863	95805.1	99103.3	-0.048831	0.613642	Both_Unchanged	Q5
UNC13B	1863.33	1682.07	0.147564	0.346956	0.78822	21113.7	26853.8	-0.346948	0.136924	Both_Unchanged	Q8
PECAM1	5109.26	4613.12	0.147341	0.415293	0.824423	30739	31106.5	-0.017147	0.918351	Both_Unchanged	Q5
EIF1AX	1894.55	2098.51	-0.147332	0.235351	0.711152	32668.7	34227.4	-0.0672422	0.682618	Both_Unchanged	Q5
UQCR11	5140.09	5692.84	-0.147322	0.316051	0.767795	203459	215918	-0.0857426	0.468553	Both_Unchanged	Q5
SNRPC	713.855	790.503	-0.147238	0.280237	0.745232	11438.5	13310.9	-0.218709	0.184434	Both_Unchanged	Q5
XPNPEP1	807.153	893.87	-0.147197	0.0735377	0.507853	18655.1	16265.5	0.197755	0.290293	Both_Unchanged	Q5
CASKIN2	2775.24	3073.14	-0.147112	0.105184	0.569128	11330.1	10579.3	0.0989156	0.59687	Both_Unchanged	Q5
TOP1	1540.32	1391.07	0.147051	0.183156	0.668884	7024.13	5194.14	0.435434	0.224418	Both_Unchanged	Q2
HNRNPUL2	5498.15	4965.76	0.146938	0.208734	0.690643	32429.4	33738.2	-0.0570821	0.677805	Both_Unchanged	Q5
KLC1	4753.08	4292.76	0.146886	0.108812	0.57453	18805.7	20856.6	-0.149332	0.300388	Both_Unchanged	Q5
MRPS34	1443.22	1598.02	-0.146792	0.337498	0.781609	25890.4	22461.9	0.20494	0.247137	Both_Unchanged	Q5
TSG101	1657.92	1835.74	-0.146787	0.249776	0.720094	34100.1	35805.2	-0.0703933	0.446134	Both_Unchanged	Q5
PFN1	4100.56	4539.76	-0.146756	0.206357	0.68846	652817	687761	-0.0752278	0.360648	Both_Unchanged	Q5
RAB24	1037.76	937.423	0.146629	0.223431	0.702373	8503.89	7891.55	0.107814	0.625365	Both_Unchanged	Q5
CYFIP1	2914.15	2632.43	0.146629	0.159181	0.641319	24338.2	23632.9	0.0424288	0.633205	Both_Unchanged	Q5
SCRN2	578.411	640.106	-0.146577	0.291162	0.749461	79421.3	88457.9	-0.155465	0.29597	Both_Unchanged	Q5
ALDOC	161.151	145.557	0.146465	0.562765	0.884203	22850.2	29101.2	-0.34887	0.162745	Both_Unchanged	Q8
IBA57	675.749	748.18	-0.146418	0.366031	0.801588	30475.8	27962.1	0.124192	0.33794	Both_Unchanged	Q5
BICD2	2744.65	2480.13	0.146296	0.258165	0.727221	988.973	909.879	0.120256	0.899631	Both_Unchanged	Q5
PYGL	8345.53	7541.11	0.146216	0.433553	0.830011	214129	226423	-0.080543	0.530622	Both_Unchanged	Q5
FSD2	5158.5	5708.38	-0.146136	0.50303	0.860139	42667.1	45781.4	-0.101635	0.519089	Both_Unchanged	Q5
RPL24	7324.58	8104.95	-0.146038	0.229959	0.708429	93515.5	89145.2	0.0690488	0.593679	Both_Unchanged	Q5
SART1	4962.79	5490.79	-0.145886	0.161576	0.644343	10158	7752.72	0.389845	0.192345	Both_Unchanged	Q2
CAMK2B	9802.88	8860.76	0.145759	0.258085	0.727221	243609	247600	-0.0234433	0.733307	Both_Unchanged	Q5
UBA2	1169.49	1057.17	0.14571	0.178072	0.663165	12323.6	13483.8	-0.129804	0.525885	Both_Unchanged	Q5
BCNT2	2705.44	2445.91	0.145427	0.398653	0.816307	13274	17621	-0.408692	0.0584404	Both_Unchanged	Q8
FUS	5081.43	5619.86	-0.145293	0.0888855	0.541378	51067.9	58108.6	-0.186335	0.377413	Both_Unchanged	Q5
TLN1	11987.2	13254.6	-0.145017	0.0616955	0.482124	239826	262515	-0.130412	0.180608	Both_Unchanged	Q5
HNRNPA2B1	21597.9	19532.8	0.144985	0.0794337	0.522887	395041	442771	-0.164555	0.153308	Both_Unchanged	Q5
AARS	4123.74	3729.48	0.144969	0.174456	0.65873	35098	34017.4	0.0451151	0.664941	Both_Unchanged	Q5
GCDH	4893.15	4425.37	0.14496	0.144703	0.623489	229230	231819	-0.016206	0.765276	Both_Unchanged	Q5
ARPC3	914.72	1011.29	-0.144799	0.249862	0.720105	55892.1	56068.2	-0.00453945	0.971901	Both_Unchanged	Q5
WASL	1101.19	996.112	0.144784	0.234292	0.711152	4027.92	3522.09	0.456638	0.230916	Both_Unchanged	Q2
HPRT1	2622.89	2899.97	-0.144766	0.249741	0.720094	173682	158301	0.133779	0.19288	Both_Unchanged	Q5
METTL22	1837.6	2031.12	-0.144465	0.256133	0.725176	3955.34	5237.33	-0.0831021	0.8743	Both_Unchanged	Q5
C15H11orf58	2997.65	3313.45	-0.144461	0.192903	0.676881	13172.7	11413.1	0.206863	0.407543	Both_Unchanged	Q5
HSPA8	21740.1	24029.5	-0.144441	0.40003	0.816806	175551	178613	-0.0249453	0.860734	Both_Unchanged	Q5
HSPA8	21740.1	24029.5	-0.144441	0.40003	0.816806	1.3465e+06	1.29217e+06	0.0594184	0.126279	Both_Unchanged	Q5
SUCLA2	9544.88	8635.9	0.144407	0.286671	0.747466	719463	732882	-0.0266616	0.700633	Both_Unchanged	Q5
HARS2	983.526	889.975	0.144372	0.273154	0.74206	1984.04	2601.45	-0.390877	0.321647	Both_Unchanged	Q8
PFN2	1538.44	1391.99	0.144348	0.344805	0.786648	56663.6	55946.9	0.0183643	0.889172	Both_Unchanged	Q5
PIK3R4	2070.11	2287.51	-0.144077	0.282462	0.746056	2827.48	4630.68	-0.711708	0.348907	Both_Unchanged	Q8
EIF4A1	2568.6	2838.28	-0.143987	0.27882	0.745035	164290	188756	-0.200276	0.0367635	Both_Unchanged	Q5
PACSIN3	8325.63	7536.52	0.143678	0.378314	0.808251	164319	193310	-0.234422	0.0394397	Both_Unchanged	Q5
CHMP6	777.902	859.492	-0.143666	0.279912	0.745232	4919.56	4798.65	0.298934	0.335259	Both_Unchanged	Q2
ABCF1	3439.4	3799.53	-0.143599	0.221444	0.701926	6216.61	8084.32	-0.379	0.0943865	Both_Unchanged	Q8
CTNNBL1	946.561	856.715	0.143589	0.311247	0.764384	6588	6062.84	0.119845	0.650107	Both_Unchanged	Q5
NDUFC1	2584.03	2854.52	-0.143543	0.236924	0.712131	50494.6	50394.4	0.00286443	0.989944	Both_Unchanged	Q5
OSTC	351.818	388.736	-0.143504	0.3275	0.775154	21867.5	20559.6	0.0889796	0.707443	Both_Unchanged	Q5
RDH13	298.135	329.394	-0.143494	0.30689	0.761175	64813.7	65712.4	-0.0198674	0.917009	Both_Unchanged	Q5
FAM114A1	805.286	889.387	-0.143489	0.372711	0.804328	6908.7	10052.7	-0.541092	0.075654	Both_Unchanged	Q8
DPH5	650.388	588.926	0.143125	0.274218	0.74206	4382.67	1759.82	0.901342	0.110784	Both_Unchanged	Q2
ARL6	600.399	543.812	0.143106	0.281733	0.745721	5534.04	7032.05	-0.0825787	0.770792	Both_Unchanged	Q5
STUB1	1859.91	2053.95	-0.14309	0.299629	0.755164	43849.8	42145.5	0.0571926	0.298915	Both_Unchanged	Q5
SQOR	518.485	572.534	-0.142794	0.577968	0.889621	32217.1	32913	-0.0308313	0.913863	Both_Unchanged	Q5
ENPEP	1038.51	940.568	0.14272	0.153734	0.634577	3490.18	3605.92	0.27486	0.694387	Both_Unchanged	Q2
FGF1	7162.2	6487.95	0.142629	0.256294	0.725176	83239.1	81109.8	0.0373851	0.857675	Both_Unchanged	Q5
MRPS10	2697.1	2977.46	-0.142535	0.0929495	0.549067	15096	13017.9	0.213669	0.455123	Both_Unchanged	Q5
ACTR3B	2890.9	2619.04	0.142496	0.44882	0.836618	12018	13736	-0.192769	0.297113	Both_Unchanged	Q5
ARF3	523.585	578.112	-0.142182	0.195753	0.679226	152566	169302	-0.150164	0.113017	Both_Unchanged	Q5
GYS1	3680.99	3335.91	0.142067	0.397696	0.816307	59064.1	61467.9	-0.0575505	0.492727	Both_Unchanged	Q5
PURA	2637.71	2390.54	0.141989	0.0987276	0.558431	128805	144515	-0.166031	0.0763172	Both_Unchanged	Q5
PYGM	15186.3	16755.1	-0.141822	0.548747	0.877781	412961	461298	-0.159691	0.531411	Both_Unchanged	Q5
CAP1	1966.62	2169.64	-0.14182	0.305502	0.760211	101482	119846	-0.239953	0.0809589	Both_Unchanged	Q5
MAGOH	348.014	384.115	-0.141795	0.307466	0.761656	38776.1	34227.2	0.180024	0.234632	Both_Unchanged	Q5
UBXN1	1445.49	1594.49	-0.14163	0.212613	0.694123	20002.6	20986.9	-0.0693029	0.682364	Both_Unchanged	Q5
AADAT	506.027	558.214	-0.141422	0.496114	0.857575	42381.9	52447.4	-0.307425	0.29208	Both_Unchanged	Q8
VPS35L	1140.39	1258	-0.141319	0.0867463	0.537955	3547.67	4972.64	0.097821	0.866723	Both_Unchanged	Q5
STRAP	2986.09	3293.61	-0.141279	0.220266	0.700827	39357.1	39823.5	-0.0169977	0.687318	Both_Unchanged	Q5
BCKDHA	3832.28	4226.37	-0.141197	0.278309	0.745035	116499	110039	0.0823053	0.215077	Both_Unchanged	Q5
CDC42	4957.95	5467.82	-0.141158	0.23663	0.712001	150070	148463	0.0155267	0.842138	Both_Unchanged	Q5
TCP11L1	2335.6	2118	0.141094	0.30083	0.75583	12169.2	11024.7	0.142494	0.307451	Both_Unchanged	Q5
MAPK15	48.626	53.5532	-0.140962	0.69307	0.931536	38412.7	35980.4	0.0943716	0.369497	Both_Unchanged	Q5
SCN3B	7544.17	8318.48	-0.140955	0.861888	0.973772	21626	21730.1	-0.00692663	0.989135	Both_Unchanged	Q5
WBP2	2595.78	2861.36	-0.140466	0.0960901	0.553298	23089	20280.6	0.187106	0.168332	Both_Unchanged	Q5
DDX21	990.433	898.788	0.140347	0.390827	0.813815	4161.9	6034.38	-0.272929	0.493785	Both_Unchanged	Q8
SERPING1	1073.8	1183.39	-0.140261	0.627574	0.908599	50857.3	44325.8	0.198309	0.298115	Both_Unchanged	Q5
DHODH	156.501	172.507	-0.139991	0.369056	0.803295	18420.6	17237.8	0.0957413	0.435604	Both_Unchanged	Q5
DARS	1797.11	1980.47	-0.139977	0.261718	0.7308	70760.4	73760.6	-0.0599078	0.291846	Both_Unchanged	Q5
IMMT	9545.32	8663.02	0.139961	0.171639	0.655599	807210	836899	-0.0521094	0.223176	Both_Unchanged	Q5
IMMT	9545.32	8663.02	0.139961	0.171639	0.655599	16176.8	16384.1	-0.0183699	0.918014	Both_Unchanged	Q5
MIEN1	404.153	445.329	-0.139941	0.425156	0.82833	35520.2	33331.4	0.091759	0.373396	Both_Unchanged	Q5
STK38L	1150.95	1044.8	0.139805	0.351095	0.791596	8449.23	7584.04	-0.166075	0.662532	Both_Unchanged	Q5
CAT	12974.8	14292.5	-0.139537	0.258822	0.728527	277700	311273	-0.164653	0.562872	Both_Unchanged	Q5
ACY1	260.975	236.926	0.13953	0.382581	0.810141	28284.7	26677.1	0.0844235	0.575162	Both_Unchanged	Q5
DNAJC8	1777.59	1957.67	-0.139297	0.164771	0.648344	37843.5	22360.1	0.174155	0.404537	Both_Unchanged	Q5
SON	11312.8	10271.9	0.139228	0.289594	0.748062	10954	15846.7	-0.532726	0.157587	Both_Unchanged	Q8
AIMP1	2434.91	2211.14	0.139145	0.237534	0.712883	26772.6	28203.4	-0.0751135	0.473653	Both_Unchanged	Q5
QDPR	1928.6	2123.87	-0.1391	0.341845	0.784388	157139	170109	-0.114423	0.216215	Both_Unchanged	Q5
ADH5	1461.65	1609.45	-0.139097	0.161434	0.64433	158063	157773	0.00265571	0.975835	Both_Unchanged	Q5
SCP2	5423.87	5972.85	-0.139096	0.35464	0.79396	98448.7	122800	-0.318867	0.163818	Both_Unchanged	Q8
PSMB5	2898.49	3191.84	-0.139003	0.356771	0.796063	60349.9	60059	0.00696908	0.943616	Both_Unchanged	Q5
KARS	4759.93	5241.09	-0.138929	0.185125	0.671135	34129.6	36470.5	-0.0957059	0.305461	Both_Unchanged	Q5
FAF1	2400.78	2180.58	0.138881	0.297472	0.754245	10933.6	12795.3	-0.226846	0.212967	Both_Unchanged	Q5
MRPS35	1072.66	1181.15	-0.138853	0.369722	0.803295	11539.7	13046.7	-0.177071	0.418042	Both_Unchanged	Q5
TMEM43	1302.13	1433.4	-0.138575	0.123191	0.596501	47843.2	54879.2	-0.197947	0.0364413	Both_Unchanged	Q5
ACOT7	241.53	219.45	0.138436	0.574512	0.888257	12406.8	8424.78	0.295391	0.282217	Both_Unchanged	Q2
GNPDA2	327.759	297.765	0.138358	0.276645	0.743394	25502.3	26208.2	-0.0393879	0.71147	Both_Unchanged	Q5
THRAP3	5946.26	5402.86	0.138269	0.11127	0.576964	13003.5	12880.9	0.0136687	0.926677	Both_Unchanged	Q5
POLR2C	2152.61	2368.68	-0.13804	0.219709	0.700087	13311.2	13681.7	-0.0396018	0.778234	Both_Unchanged	Q5
ETHE1	801.012	881.501	-0.138005	0.320045	0.770833	311008	330637	-0.0882943	0.254012	Both_Unchanged	Q5
RRAGC	805.95	732.548	0.13794	0.250099	0.720105	27644	29763.9	-0.1066	0.438219	Both_Unchanged	Q5
GSTM3	1094.08	1203.86	-0.137833	0.659726	0.919801	105633	100368	0.0737585	0.807558	Both_Unchanged	Q5
RAB10	2900.4	3191.39	-0.137813	0.275356	0.742818	84617.1	83550.6	0.0182985	0.865073	Both_Unchanged	Q5
CALHM5	555.913	505.337	0.137554	0.509124	0.863099	2581.26	4725.66	-0.287476	0.370322	Both_Unchanged	Q8
CUL3	2969.88	2700.21	0.137471	0.279502	0.745232	12999.5	14480.5	-0.155655	0.392371	Both_Unchanged	Q5
RPS12	6887.8	7576.1	-0.137421	0.288815	0.747909	90750	97278.3	-0.100221	0.32951	Both_Unchanged	Q5
MCAT	1115.45	1227.01	-0.137401	0.437344	0.831847	17815.8	18512.3	-0.0553289	0.789623	Both_Unchanged	Q5
HTRA2	716.442	787.819	-0.137295	0.274812	0.742416	71043.5	79814.5	-0.167948	0.0829041	Both_Unchanged	Q5
LIPT2	85.7849	78.0031	0.137258	0.558225	0.882874	15497.5	15663.9	-0.430443	0.20339	Both_Unchanged	Q8
ALYREF	498.359	548.239	-0.137223	0.309242	0.762392	35056.5	34005.3	0.0439228	0.801792	Both_Unchanged	Q5
PSMB4	3886.47	4274.29	-0.13717	0.291707	0.749911	88306.7	77592.7	0.186603	0.144533	Both_Unchanged	Q5
COX14	2129.43	2341.65	-0.137121	0.464102	0.841266	16402	20549.2	-0.325209	0.362266	Both_Unchanged	Q8
USP47	8526.8	7754.07	0.137057	0.342235	0.784388	11579.3	11069.7	0.0649311	0.731385	Both_Unchanged	Q5
PA2G4	3105.32	3414.71	-0.136929	0.174823	0.65929	59885.8	69745.3	-0.219882	0.105205	Both_Unchanged	Q5
SNX5	1839.09	1672.98	0.136723	0.276257	0.743394	16666.8	17510	-0.0711994	0.65274	Both_Unchanged	Q5
RPL28	5195.66	5711.51	-0.136562	0.366129	0.801588	29699.1	30421.4	-0.0346694	0.761074	Both_Unchanged	Q5
SEPT2	4963.14	5455.95	-0.136543	0.0568242	0.469877	62947.7	61162.5	0.0415064	0.615503	Both_Unchanged	Q5
AKAP1	13458.6	12245.7	0.136268	0.119032	0.58696	46500.7	49370.9	-0.0864085	0.302888	Both_Unchanged	Q5
COPB1	1630.46	1791.49	-0.135624	0.12069	0.591848	21762	24851	-0.191493	0.04073	Both_Unchanged	Q5
NDUFC2	3374.04	3706.62	-0.135594	0.317551	0.769444	1.6143e+06	1.64599e+06	-0.0280466	0.716346	Both_Unchanged	Q5
UACA	4687.91	4267.63	0.1355	0.2349	0.711152	14182.2	15189.8	-0.0990229	0.364318	Both_Unchanged	Q5
CD200	84.6259	92.9794	-0.135421	0.595073	0.896825	21541.3	22376.1	-0.0548515	0.71184	Both_Unchanged	Q5
CTF1	572.824	521.5	0.13534	0.285303	0.747466	13284.1	21243	-0.0923201	0.452522	Both_Unchanged	Q5
MYOM2	86960.6	79198	0.1349	0.357287	0.796149	1.75765e+06	1.78476e+06	-0.0220805	0.644949	Both_Unchanged	Q5
PTBP1	2835.83	3113.36	-0.134791	0.298075	0.754443	23590	25942	-0.137116	0.223051	Both_Unchanged	Q5
ACADL	1680.24	1844.65	-0.134644	0.467247	0.843114	82306.7	92114.5	-0.162419	0.19395	Both_Unchanged	Q5
CFL2	10442.6	11463.9	-0.1346	0.419262	0.826459	1.4091e+06	1.23145e+06	0.194416	0.0179871	Both_Unchanged	Q5
CNOT2	872.333	794.582	0.134586	0.131187	0.607974	2566.83	915.765	-0.0980216	0.767095	Both_Unchanged	Q5
PSPH	77.2761	70.3582	0.134471	0.621392	0.906481	2663.78	2925.58	0.449714	0.315473	Both_Unchanged	Q2
CAND2	4890.59	4455.88	0.13437	0.394275	0.814898	47739.5	51084.6	-0.0977042	0.445955	Both_Unchanged	Q5
STMN1	1615.07	1772.55	-0.134293	0.502226	0.859979	95260.3	82126.9	0.214019	0.429986	Both_Unchanged	Q5
SLC25A12	6139.6	5594.12	0.134274	0.314536	0.76635	596317	678039	-0.185289	0.00761162	Both_Unchanged	Q5
RRAGA	1771.45	1944.3	-0.134251	0.137883	0.614906	36598.1	35717.2	0.0351525	0.773853	Both_Unchanged	Q5
RDH11	537.987	490.119	0.134246	0.543704	0.876386	20155.7	21212.7	-0.0737406	0.605599	Both_Unchanged	Q5
CFI	37.2111	40.76	-0.13424	0.814089	0.960942	40111.3	39860.1	0.00906382	0.934254	Both_Unchanged	Q5
ZFR	2582.02	2352.86	0.134193	0.202785	0.685677	4922.78	4033.17	-0.0343689	0.874373	Both_Unchanged	Q5
NFU1	1538.24	1688.26	-0.134098	0.308256	0.76194	76199.1	70224.5	0.1178	0.169786	Both_Unchanged	Q5
SEC16A	3357.94	3060.22	0.133898	0.336409	0.780576	8213.81	7172.91	0.195493	0.555474	Both_Unchanged	Q5
NUP133	809.315	888.025	-0.133804	0.213879	0.694515	5524.03	7027.87	-0.347368	0.403037	Both_Unchanged	Q8
TNPO1	3002.14	2736.28	0.133803	0.225643	0.705205	21890.9	24180.9	-0.143536	0.0334998	Both_Unchanged	Q5
COL18A1	5363.89	5884.91	-0.133801	0.424949	0.82833	93410.9	102111	-0.128475	0.352404	Both_Unchanged	Q5
EIF3B	5572.27	6113.66	-0.133791	0.125704	0.599296	30143.4	29511.1	0.0305872	0.777224	Both_Unchanged	Q5
CCS	1135.51	1245.74	-0.133618	0.278089	0.744984	40006.6	39099.4	0.0330935	0.691076	Both_Unchanged	Q5
TPI1	15279.8	16762.5	-0.133593	0.389327	0.813152	1.80426e+06	1.70307e+06	0.0832649	0.353126	Both_Unchanged	Q5
CRADD	179.149	196.595	-0.133557	0.425219	0.82833	5580.63	6635.6	-0.2498	0.381982	Both_Unchanged	Q5
TNS1	82172.8	74908.5	0.133531	0.398101	0.816307	133037	125337	0.0860221	0.529456	Both_Unchanged	Q5
TNS1	82172.8	74908.5	0.133531	0.398101	0.816307	272579	322285	-0.241662	0.00425568	Both_Unchanged	Q5
NARS2	1308.44	1435.26	-0.133524	0.480448	0.850857	12272	12187.9	0.00992136	0.959986	Both_Unchanged	Q5
SELENOF	1616.35	1773.02	-0.133382	0.39115	0.813984	5357.79	6330.02	-0.240573	0.443229	Both_Unchanged	Q5
GFPT1	2693	2455.39	0.133256	0.327587	0.775266	11442.6	13348.7	-0.222282	0.333642	Both_Unchanged	Q5
PGGT1B	370.778	406.733	-0.133172	0.399038	0.816307	6165.54	4762.51	0.372507	0.389842	Both_Unchanged	Q2
NIPSNAP2	16326.3	14887.4	0.133123	0.277123	0.743715	634172	630950	0.007349	0.938204	Both_Unchanged	Q5
NDUFA11	6183.01	6780.58	-0.133091	0.3607	0.798189	289074	283768	0.0267302	0.682942	Both_Unchanged	Q5
NDUFS7	14833.5	16266.7	-0.133055	0.339703	0.782742	578907	585101	-0.0153543	0.840044	Both_Unchanged	Q5
ATAD3A	540.438	592.747	-0.132946	0.438281	0.832001	29415.9	34723.2	-0.239304	0.0341564	Both_Unchanged	Q5
PGM2L1	2511.12	2290.29	0.132939	0.514502	0.865414	39656	38305.3	0.0499929	0.768296	Both_Unchanged	Q5
TALDO1	2133.13	1945.74	0.132718	0.23548	0.711205	84101.4	81733.5	0.0412023	0.686284	Both_Unchanged	Q5
DMXL1	2362.73	2155.15	0.132704	0.320041	0.770833	1513.12	2329.97	0.114184	0.763061	Both_Unchanged	Q5
CTSA	1670.66	1831.51	-0.132674	0.265192	0.733655	12039.6	13836	-0.200633	0.184207	Both_Unchanged	Q5
CHMP2B	534.393	586.131	-0.132646	0.232461	0.709711	5048.36	6738.51	-0.153581	0.7308	Both_Unchanged	Q5
EEF2	71747.3	65446	0.132619	0.370973	0.803534	273969	290533	-0.0846883	0.271418	Both_Unchanged	Q5
JCHAIN	157.558	143.648	0.132462	0.370711	0.803534	26684.7	34666.7	-0.377538	0.412433	Both_Unchanged	Q8
NDUFB8	11987.9	13140.7	-0.132456	0.410272	0.822622	860039	894718	-0.0570307	0.536351	Both_Unchanged	Q5
BAG1	2106.71	2309.27	-0.13234	0.278987	0.745035	2261.03	2563.3	0.234015	0.588663	Both_Unchanged	Q5
PPP1R9A	2602.31	2374.28	0.13231	0.491188	0.855884	4309.15	2154.99	0.41476	0.0628304	Both_Unchanged	Q2
EIF4E	1102.34	1208.48	-0.132294	0.300582	0.755654	43833.1	44499.9	-0.0217813	0.867002	Both_Unchanged	Q5
RPL11	6267.32	6868.93	-0.132233	0.310044	0.762977	62673.8	72309.6	-0.206326	0.028658	Both_Unchanged	Q5
ESYT1	1343.29	1472.14	-0.132188	0.149594	0.629764	20888.4	24671.9	-0.240166	0.0135456	Both_Unchanged	Q5
SPCS1	2076.1	2275.18	-0.132148	0.282683	0.746056	21209.8	21755.9	-0.0366811	0.839005	Both_Unchanged	Q5
SYNGR1	3469.72	3165.94	0.132122	0.245483	0.717811	17724.6	19637.3	-0.147843	0.439841	Both_Unchanged	Q5
ACTR1A	2795.49	3063.72	-0.132074	0.195762	0.679226	89080	102036	-0.195907	0.00491957	Both_Unchanged	Q5
CHMP4B	5607.16	5116.77	0.132059	0.279565	0.745232	67413.4	65090.7	0.0505825	0.807256	Both_Unchanged	Q5
TTLL12	1661.78	1821.08	-0.131999	0.146881	0.626291	17543	19606.7	-0.160452	0.418581	Both_Unchanged	Q5
RAB8A	539.557	591.174	-0.131968	0.254707	0.724178	5973.45	17014.5	-0.510127	0.0958366	Both_Unchanged	Q8
SAE1	1503.54	1647.42	-0.131647	0.198143	0.680639	7343.09	9672.1	-0.397442	0.0648551	Both_Unchanged	Q8
APOOL	854.666	936.407	-0.131567	0.41408	0.823853	191671	231982	-0.275383	0.0970609	Both_Unchanged	Q8
TRIM25	479.286	524.935	-0.131564	0.26057	0.730461	14063.1	15095.6	-0.102217	0.316949	Both_Unchanged	Q5
CLIC5	39809.2	36340.8	0.131521	0.50698	0.861503	42514.9	39312.6	0.112975	0.194909	Both_Unchanged	Q5
EFHD1	1556.96	1705.51	-0.131437	0.546687	0.877186	106829	124768	-0.223949	0.229435	Both_Unchanged	Q5
MAPRE3	1647.2	1503.95	0.131343	0.280494	0.745232	61405.7	62136.5	-0.0170669	0.849549	Both_Unchanged	Q5
LMNA	4988.17	5463.57	-0.131342	0.0451101	0.437445	556675	611128	-0.13464	0.180354	Both_Unchanged	Q5
FGGY	556.937	609.865	-0.131198	0.248693	0.719308	6111.93	5591.97	-0.134762	0.619902	Both_Unchanged	Q5
NCK1	749.116	683.798	0.131178	0.168327	0.651123	6960.11	8657.48	-0.314838	0.467703	Both_Unchanged	Q8
VPS29	679.2	744.036	-0.131176	0.350452	0.790863	58443.2	58942	-0.0122619	0.91748	Both_Unchanged	Q5
SGCA	1457.12	1595.47	-0.130935	0.293187	0.750874	188675	198883	-0.0760167	0.115883	Both_Unchanged	Q5
RBM39	5631.13	5142.61	0.130864	0.164488	0.648143	22246.9	20969.1	0.0853441	0.553448	Both_Unchanged	Q5
GNAS	43207.6	47305.4	-0.130715	0.264211	0.732624	130134	142156	-0.127475	0.0570759	Both_Unchanged	Q5
JAM2	1466.77	1339.74	0.130619	0.519456	0.866806	6171.19	6758.24	-0.394133	0.172348	Both_Unchanged	Q8
CSNK2A2	1948.9	1780.44	0.130557	0.135862	0.612887	2837.25	2845.05	0.41108	0.225162	Both_Unchanged	Q2
CFP	46.183	50.5571	-0.13032	0.734713	0.942474	23118.7	21431	0.431289	0.245572	Both_Unchanged	Q2
PSMD12	2229.07	2036.67	0.130284	0.389954	0.813416	48544.6	50039.8	-0.0437649	0.386354	Both_Unchanged	Q5
HCFC1	3929.07	3589.81	0.130272	0.416377	0.825048	13941.8	14159	-0.0223026	0.857875	Both_Unchanged	Q5
ACADS	8143.82	8912.87	-0.130173	0.360865	0.798223	772702	733884	0.0743603	0.441793	Both_Unchanged	Q5
STT3A	2395.45	2621.64	-0.130108	0.178675	0.663734	20936.1	22397.4	-0.0973373	0.572241	Both_Unchanged	Q5
STAT1	3768.36	4124.03	-0.130081	0.116438	0.583946	43976.5	44581.3	-0.019706	0.832715	Both_Unchanged	Q5
MSN	4228.02	4626.42	-0.129947	0.284104	0.746995	349603	373172	-0.0941218	0.311103	Both_Unchanged	Q5
GPD1L	2979.98	2723.44	0.129898	0.534073	0.872507	339787	378826	-0.156903	0.147905	Both_Unchanged	Q5
ENPP1	2081.77	1902.68	0.129667	0.486073	0.853214	56992.8	60512.9	-0.0864619	0.629053	Both_Unchanged	Q5
TRIM55	5680.96	5193.05	0.129563	0.556317	0.882419	22254.6	18761.1	0.246362	0.126838	Both_Unchanged	Q5
DYSF	9937.27	10869.8	-0.129404	0.458314	0.839361	146088	146921	-0.00820083	0.955317	Both_Unchanged	Q5
MPP1	992.595	1085.77	-0.129346	0.381739	0.80969	7334.98	9723.67	-0.406708	0.066183	Both_Unchanged	Q8
SMU1	1542.36	1687.25	-0.129284	0.173591	0.657949	9794.14	10381.4	-0.084011	0.679746	Both_Unchanged	Q5
CUL2	1301.01	1422.7	-0.128889	0.312164	0.76528	29814.3	34111.7	-0.194266	0.0528111	Both_Unchanged	Q5
ACIN1	3353.59	3067.18	0.128685	0.356953	0.796063	10527	11394.7	-0.114263	0.591243	Both_Unchanged	Q5
ERGIC1	2251.88	2462.2	-0.128661	0.273823	0.74206	22582.1	24913.3	-0.14174	0.255285	Both_Unchanged	Q5
ARFGAP2	3038.46	3321.53	-0.128561	0.219991	0.700528	14318.7	12296.9	0.219604	0.216142	Both_Unchanged	Q5
FGF2	1242.12	1136.38	0.128547	0.399104	0.816307	6068.15	8372.25	-0.201325	0.505492	Both_Unchanged	Q5
STOML3	4.02701	3.68045	0.128405	0.9101	0.985564	17286	25385.7	0.030547	0.858599	Both_Unchanged	Q5
SMYD1	6277.13	6861.41	-0.128399	0.570326	0.886744	314828	309672	0.0238241	0.60945	Both_Unchanged	Q5
G6PD	587.71	642.27	-0.128339	0.439825	0.832765	11729.9	10628.9	0.1422	0.711602	Both_Unchanged	Q5
RBPMS	4602.33	5030.53	-0.128292	0.197989	0.680577	25641	26362.6	-0.0400401	0.702526	Both_Unchanged	Q5
MPV17	465.372	508.517	-0.128251	0.235873	0.711618	7241.97	6402.58	0.177729	0.530411	Both_Unchanged	Q5
SF3B6	1256.12	1372.7	-0.127957	0.394573	0.814977	8462.92	8468.47	-0.000945486	0.996724	Both_Unchanged	Q5
PPP1R7	1891.69	2066.86	-0.127813	0.148813	0.629034	51559.4	52358.9	-0.0221981	0.806367	Both_Unchanged	Q5
HECTD1	9317.42	8528.52	0.127671	0.268661	0.737164	5910.92	7287.02	-0.301946	0.369327	Both_Unchanged	Q8
ADD1	5604.5	6122.5	-0.127587	0.0568232	0.469877	18115.8	24770.9	-0.451398	0.0935407	Both_Unchanged	Q8
ADD1	5604.5	6122.5	-0.127587	0.0568232	0.469877	33427.3	32249.1	0.0517698	0.411117	Both_Unchanged	Q5
MRPL3	3275.35	2998.45	0.127487	0.293376	0.751023	10126.3	12327.8	-0.28381	0.151562	Both_Unchanged	Q8
TP53BP1	3694.26	3382.1	0.12736	0.256404	0.725176	8758.92	9002.25	-0.0395322	0.77646	Both_Unchanged	Q5
STAT3	4040.81	4413.65	-0.127325	0.389801	0.813416	19142.7	19829.7	-0.0508693	0.675456	Both_Unchanged	Q5
MGST2	1106.05	1207.99	-0.127247	0.335867	0.780194	148519	175017	-0.236845	0.121055	Both_Unchanged	Q5
ANK3	9811.03	8984.39	0.126989	0.4178	0.825455	5314.77	6361.22	0.00373854	0.987426	Both_Unchanged	Q5
ANK3	9811.03	8984.39	0.126989	0.4178	0.825455	125230	133260	-0.0896702	0.193576	Both_Unchanged	Q5
POR	1546.38	1416.22	0.126929	0.565314	0.884716	31597	35055.7	-0.14986	0.42543	Both_Unchanged	Q5
CUL4A	7144.06	6542.82	0.126884	0.229901	0.708363	18454.1	20342.6	-0.140566	0.159429	Both_Unchanged	Q5
CNOT9	1233.06	1129.11	0.126846	0.297387	0.754245	884.943	1337.7	0.403902	0.324317	Both_Unchanged	Q2
TOMM5	1213.68	1324.92	-0.126544	0.469117	0.844462	18869.8	21033	-0.156577	0.27466	Both_Unchanged	Q5
SLC25A11	7700.05	8405.71	-0.126499	0.335373	0.779946	647564	712198	-0.137255	0.135923	Both_Unchanged	Q5
LAMP1	9284.82	10134.6	-0.126322	0.262201	0.730914	22821.3	26799.7	-0.231834	0.118649	Both_Unchanged	Q5
PKN1	4655.24	5080.89	-0.126235	0.169942	0.653402	4276.51	5716.05	-0.418584	0.51908	Both_Unchanged	Q8
NTMT1	795.258	728.921	0.125949	0.4929	0.856324	10663.5	5246.36	0.760264	0.0633086	Both_Unchanged	Q2
USP14	1466.48	1600.44	-0.125861	0.371246	0.803534	102194	106722	-0.0625515	0.389307	Both_Unchanged	Q5
SSB	1610.33	1757.33	-0.125841	0.220064	0.700528	16918.4	17818.5	-0.0747808	0.661422	Both_Unchanged	Q5
PGRMC2	3873.68	4226.36	-0.125671	0.158324	0.639725	74681.3	81315.5	-0.122782	0.269595	Both_Unchanged	Q5
ARVCF	1556.76	1427.08	0.125642	0.514319	0.865332	27603.3	30021.2	-0.121139	0.500513	Both_Unchanged	Q5
SCYL2	1396.19	1280.07	0.125562	0.277679	0.744337	7477.48	8946.69	0.00423217	0.992707	Both_Unchanged	Q5
POLDIP2	8018.33	8746.46	-0.125376	0.446879	0.83642	24461.6	25186.3	-0.0421154	0.758965	Both_Unchanged	Q5
MTFR1L	5940.12	6479.32	-0.125295	0.281548	0.745721	43823.3	43464.1	0.0118721	0.933161	Both_Unchanged	Q5
VBP1	1311.14	1430.25	-0.125273	0.297113	0.754213	75688.8	75744.6	-0.0010629	0.983842	Both_Unchanged	Q5
CAPZA1	1411.78	1539.7	-0.125216	0.18498	0.671109	64132.4	67806.2	-0.0803645	0.298396	Both_Unchanged	Q5
RPS23	4697.49	5122.55	-0.124959	0.306261	0.760614	46673.5	47496.5	-0.025218	0.84096	Both_Unchanged	Q5
PSMA4	1113.93	1214.87	-0.124922	0.390269	0.81352	109137	110794	-0.0217382	0.80091	Both_Unchanged	Q5
ABHD10	982.865	1071.64	-0.124783	0.390617	0.813815	114977	120404	-0.0665426	0.397336	Both_Unchanged	Q5
UMPS	299.747	326.969	-0.124696	0.429952	0.829708	19714.5	18397.2	0.0997677	0.544989	Both_Unchanged	Q5
MYH14	12481.1	11448.2	0.124624	0.455267	0.838665	84802.8	101152	-0.254341	0.0478987	Both_Unchanged	Q5
CST6	3103.48	3383.28	-0.124555	0.595404	0.89686	4754.79	3048.47	0.378259	0.42917	Both_Unchanged	Q2
HTATSF1	105.763	97.0102	0.124547	0.490305	0.855364	12199.7	14759.1	-0.274756	0.15368	Both_Unchanged	Q8
CLPP	2208.92	2407.75	-0.124288	0.420493	0.826751	73404.8	66098.4	0.151258	0.0767752	Both_Unchanged	Q5
PSIP1	1987	2165.52	-0.124202	0.23958	0.714556	19210.1	22683.5	-0.239779	0.251803	Both_Unchanged	Q5
HEXDC	824.975	899.086	-0.124115	0.251343	0.72138	9655.93	11176.5	-0.210987	0.537424	Both_Unchanged	Q5
MCFD2	4754.55	5181.63	-0.12408	0.552178	0.879233	7047.95	9286.5	-0.397931	0.174884	Both_Unchanged	Q8
SCFD1	641.11	698.58	-0.124016	0.335476	0.779946	21189.4	23505.5	-0.149654	0.154015	Both_Unchanged	Q5
AKAP12	1436.27	1564.89	-0.12385	0.318863	0.770191	18823.8	19137.8	-0.0238643	0.858504	Both_Unchanged	Q5
PRDX5	1166.42	1270.85	-0.123592	0.461539	0.840442	255297	237981	0.101332	0.216012	Both_Unchanged	Q5
GAB1	3480.68	3195.35	0.123362	0.342827	0.784905	1665.2	646.46	1.36506	0.161424	Both_Unchanged	Q2
LYRM4	155.107	169.173	-0.123359	0.492199	0.856261	20986.2	27504.1	-0.390206	0.135826	Both_Unchanged	Q8
VPS26A	1960.25	1799.85	0.123307	0.186555	0.672754	65264.5	71464.7	-0.130933	0.219432	Both_Unchanged	Q5
PDPK1	3318.21	3046.66	0.123265	0.341121	0.784054	6291.3	5291.27	0.249743	0.30265	Both_Unchanged	Q5
SF1	4769.02	4378.24	0.123243	0.271553	0.74122	16453.8	15649.7	0.0722834	0.693469	Both_Unchanged	Q5
[truncated: 2,087 more rows]

## Sheet: Sheet1
Gene	mRNA_log2FC	mRNA_padj	Protein_log2FC	Protein_pvalue	Regulation_Pattern	Quadrant
AQP1	-1.45387	0.00102479	-0.665349	0.00176774	Concordant_Down	Q7
HYI	-0.824876	1.51322e-05	-0.892613	0.0407327	Concordant_Down	Q7
TKFC	-0.747435	0.0414383	-0.453492	0.0304657	Concordant_Down	Q7
SLC25A1	-0.733404	0.0220906	-0.323318	0.0279826	Concordant_Down	Q7
BOLA-DRA	-0.731606	0.0139552	-0.484196	0.00801983	Concordant_Down	Q7
PNP	-0.650063	0.0422302	-0.338402	0.00190322	Concordant_Down	Q7
SELENOW	2.11082	5.96124e-18	3	0	Concordant_Up	Q3
SELENOP	0.956387	1.61616e-05	3	0	Concordant_Up	Q3
GPX1	0.726338	0.00132157	1.89347	1.25e-08	Concordant_Up	Q3
ORM1	-5.75535	1	-1.44584	0.000273109	Protein_Only_Down	Q7
MBL2	-5.34538	1	-0.608772	0.0477943	Protein_Only_Down	Q7
APOA2	-2.72859	1	-0.631433	0.00602443	Protein_Only_Down	Q7
MGC137211	-2.5206	1	-0.51673	0.0326789	Protein_Only_Down	Q7
FABP6	2.30952	1	-0.463887	0.0343788	Protein_Only_Down	Q9
BOLA-DRB2	-2.07673	0.344392	-3	0	Protein_Only_Down	Q7
KRT14	2.03202	1	-1.09419	0.0421749	Protein_Only_Down	Q9
BOLA-DQA5	1.7596	0.876086	-0.616654	0.0408483	Protein_Only_Down	Q9
APOB	-1.18933	0.762392	-0.877704	0.0114043	Protein_Only_Down	Q7
KRT79	1.08225	1	-0.896504	0.0235768	Protein_Only_Down	Q9
RBP4	-0.892151	0.221956	-0.404133	0.0277914	Protein_Only_Down	Q7
CORO1A	-0.724224	0.0814613	-0.411218	0.0157822	Protein_Only_Down	Q7
MTFP1	-0.720402	0.0565187	-0.613677	0.0479208	Protein_Only_Down	Q7
LCP1	-0.630371	0.432563	-0.466336	0.0203593	Protein_Only_Down	Q7
GZMB	-0.626378	1	-1.49923	0.0117115	Protein_Only_Down	Q7
CLU	-0.610599	0.0900219	-0.27507	0.00455966	Protein_Only_Down	Q7
PDK4	-0.595873	0.684973	-0.602707	0.0295303	Protein_Only_Down	Q7
MGLL	-0.574232	0.0896905	-0.746612	0.0324712	Protein_Only_Down	Q8
LPCAT3	-0.565845	0.0019509	-0.810639	5.12177e-06	Protein_Only_Down	Q8
NUDT16	-0.54489	0.196923	-0.356724	0.024226	Protein_Only_Down	Q8
PRDX4	-0.543359	0.153352	-0.317405	0.0410673	Protein_Only_Down	Q8
PM20D1	-0.534172	0.309714	-0.366514	0.011101	Protein_Only_Down	Q8
ARHGDIB	-0.532718	0.244789	-0.353572	0.0324214	Protein_Only_Down	Q8
NQO2	-0.510371	0.179666	-0.378479	0.0441364	Protein_Only_Down	Q8
FN3K	-0.47289	0.188309	-0.349242	0.0153206	Protein_Only_Down	Q8
CFD	-0.46917	0.745232	-0.463941	0.0105628	Protein_Only_Down	Q8
PDLIM1	-0.449987	0.0534265	-0.292889	0.0409155	Protein_Only_Down	Q8
DNPH1	-0.449744	0.368556	-0.633185	0.0326041	Protein_Only_Down	Q8
GSS	-0.421377	0.0241866	-0.439382	0.0345792	Protein_Only_Down	Q8
VWA1	-0.410122	0.500027	-0.330118	0.0403551	Protein_Only_Down	Q8
ULK3	-0.391975	0.45804	-0.366442	0.0463245	Protein_Only_Down	Q8
AOC3	-0.381365	0.458515	-0.388893	0.0319067	Protein_Only_Down	Q8
EFHD2	-0.373733	0.537955	-0.313089	0.0477184	Protein_Only_Down	Q8
LAMB1	-0.360668	0.311362	-0.268583	0.0380468	Protein_Only_Down	Q8
MST1	-0.3556	0.489928	-0.382064	0.00733553	Protein_Only_Down	Q8
AKR7A2	-0.354641	0.395047	-0.305624	0.0463769	Protein_Only_Down	Q8
ACSL1	-0.349749	0.44008	-0.436456	0.00057075	Protein_Only_Down	Q8
MAL2	-0.348579	0.598495	-1.19585	0.00708189	Protein_Only_Down	Q8
SEC61B	-0.348347	0.322762	-0.482539	0.0127478	Protein_Only_Down	Q8
CYP4B1	-0.346816	0.630731	-0.634089	0.0423882	Protein_Only_Down	Q8
HSP90AB1	-0.342746	0.433871	-0.268342	0.0260339	Protein_Only_Down	Q8
DDOST	-0.338463	0.115354	-0.303072	0.000915764	Protein_Only_Down	Q8
DDO	-0.332554	0.381696	-0.401495	0.0484492	Protein_Only_Down	Q8
PLOD1	-0.326283	0.433933	-0.43048	0.0311519	Protein_Only_Down	Q8
EIF2S3	0.315701	0.400841	-0.319311	0.000956095	Protein_Only_Down	Q8
ACSL3	-0.315161	0.279002	-0.608973	0.0098957	Protein_Only_Down	Q8
UCK2	-0.309067	0.808102	-0.486071	0.0161872	Protein_Only_Down	Q8
COMT	-0.303754	0.216121	-0.379491	0.00314605	Protein_Only_Down	Q8
SSR1	-0.299202	0.120679	-0.371748	0.00170784	Protein_Only_Down	Q8
PRPS1	-0.28913	0.340571	-0.383314	0.024973	Protein_Only_Down	Q8
PLP2	-0.282441	0.633699	-0.38284	0.00366501	Protein_Only_Down	Q8
DBNL	-0.276862	0.233589	-0.37088	0.0311269	Protein_Only_Down	Q8
SARS	-0.275407	0.436595	-0.296689	0.00726289	Protein_Only_Down	Q8
LAMTOR1	-0.268326	0.428461	-0.345415	0.0257338	Protein_Only_Down	Q8
PPAT	0.26448	0.33893	-0.453651	0.0382225	Protein_Only_Down	Q8
TBRG4	-0.260111	0.63083	-0.466088	0.00489788	Protein_Only_Down	Q8
TUBG1	-0.240414	0.614906	-0.362647	0.0398406	Protein_Only_Down	Q8
PLEKHF1	-0.225719	0.78874	-0.355436	0.017456	Protein_Only_Down	Q8
LAMTOR5	-0.225576	0.448741	-0.274336	0.049905	Protein_Only_Down	Q8
TMEM223	-0.223389	0.621349	-0.269211	0.034124	Protein_Only_Down	Q8
EARS2	-0.222969	0.562504	-0.658197	0.0212934	Protein_Only_Down	Q8
CETN2	-0.220049	0.525131	-0.459815	0.036693	Protein_Only_Down	Q8
GPAT3	0.215335	0.762392	-0.289429	0.0359587	Protein_Only_Down	Q8
ARMT1	-0.205294	0.645402	-0.36165	0.0473562	Protein_Only_Down	Q8
MYBBP1A	-0.201648	0.552974	-0.512565	0.0418252	Protein_Only_Down	Q8
MARS2	-0.19728	0.701973	-0.653844	0.0392933	Protein_Only_Down	Q8
CIRBP	-0.197062	0.673712	-0.396404	0.00168521	Protein_Only_Down	Q8
VKORC1L1	0.193519	0.582731	-0.448468	0.0269791	Protein_Only_Down	Q8
SSR4	-0.190001	0.695698	-0.381438	0.0390759	Protein_Only_Down	Q8
TMED2	-0.189172	0.583946	-0.616805	0.000113812	Protein_Only_Down	Q8
RAB23	0.178174	0.743394	-0.605928	0.00715897	Protein_Only_Down	Q8
GDA	-0.174691	0.775371	-0.300595	0.0168823	Protein_Only_Down	Q8
PLEKHG5	0.172288	0.816035	-0.439366	0.0149108	Protein_Only_Down	Q8
ARMC1	-0.16696	0.638458	-0.299713	0.0395059	Protein_Only_Down	Q8
SNTB1	-0.166957	0.831847	-0.667082	0.0106823	Protein_Only_Down	Q8
MMGT1	-0.165426	0.577489	-0.686361	0.0117122	Protein_Only_Down	Q8
CHD5	-0.16361	0.91013	-0.634341	0.0279682	Protein_Only_Down	Q8
TOLLIP	-0.161729	0.595403	-0.273312	0.010984	Protein_Only_Down	Q8
ARL8B	-0.160884	0.750763	-0.33187	0.0036794	Protein_Only_Down	Q8
CST3	0.15753	0.769857	-0.385387	0.0370673	Protein_Only_Down	Q8
ESAM	-0.155925	0.826574	-0.468185	0.00304393	Protein_Only_Down	Q8
PDE6D	-0.155212	0.759935	-0.440164	0.00838416	Protein_Only_Down	Q8
ATP6V0D1	-0.152906	0.701607	-0.479116	0.000949031	Protein_Only_Down	Q8
TMED10	-0.15185	0.497107	-0.26364	0.000903167	Protein_Only_Down	Q8
MACROD1	-0.149087	0.800621	-0.519753	0.0451156	Protein_Only_Down	Q8
COMMD6	-0.147654	0.789606	-0.644553	0.0191131	Protein_Only_Down	Q8
EMC7	-0.144519	0.798158	-0.3945	0.0444015	Protein_Only_Down	Q8
TPD52	-0.142982	0.717555	-0.310231	0.0313145	Protein_Only_Down	Q8
ZC3HC1	-0.140443	0.61728	-0.360101	0.0330256	Protein_Only_Down	Q8
ATG4B	-0.13995	0.646669	-1.03787	0.0122603	Protein_Only_Down	Q8
PPP6R3	0.138703	0.670158	-0.461382	0.0214015	Protein_Only_Down	Q8
TNS1	0.133531	0.816307	-0.433345	0.0366711	Protein_Only_Down	Q8
TMED7	-0.132647	0.785285	-0.271303	0.00550961	Protein_Only_Down	Q8
GNG11	-0.130206	0.881031	-0.292536	0.00678605	Protein_Only_Down	Q8
RPL37A	-0.130008	0.787645	-0.55121	0.00158408	Protein_Only_Down	Q8
SEC24C	-0.126326	0.542551	-0.370085	0.000262543	Protein_Only_Down	Q8
NUDT15	0.119961	0.759381	-0.650684	0.0389668	Protein_Only_Down	Q8
SLC25A13	-0.118636	0.884203	-0.375417	0.0297142	Protein_Only_Down	Q8
LSM2	0.117574	0.859886	-0.271392	0.0416907	Protein_Only_Down	Q8
TCOF1	0.11668	0.712917	-0.860666	0.0432071	Protein_Only_Down	Q8
D2HGDH	-0.114532	0.764573	-0.2817	0.00651284	Protein_Only_Down	Q8
ANKLE2	0.113434	0.755626	-0.677171	0.0162914	Protein_Only_Down	Q8
IVNS1ABP	-0.111913	0.772656	-0.475186	0.0406417	Protein_Only_Down	Q8
ASB11	-0.11164	0.883785	-0.968467	0.0098111	Protein_Only_Down	Q8
ISYNA1	-0.110581	0.890666	-0.452687	7.36019e-05	Protein_Only_Down	Q8
CHRM2	-0.10827	0.90206	-0.641529	0.0265167	Protein_Only_Down	Q8
CD46	-0.107875	0.782565	-0.438549	0.030843	Protein_Only_Down	Q8
RABGAP1	0.107311	0.814822	-0.841027	0.00248404	Protein_Only_Down	Q8
UBE3C	0.107295	0.873269	-0.68926	0.0453875	Protein_Only_Down	Q8
LARS	0.104147	0.814802	-0.279093	0.0435148	Protein_Only_Down	Q8
CMTM6	0.103725	0.747466	-0.41523	0.0497419	Protein_Only_Down	Q8
CDC42BPB	0.103182	0.740844	-0.582296	0.0410714	Protein_Only_Down	Q8
UQCC3	-0.101081	0.884203	-0.428869	0.0415451	Protein_Only_Down	Q8
ATP6V0A1	-0.100948	0.850501	-0.478043	0.0390348	Protein_Only_Down	Q8
PCDH1	0.0987918	0.89532	-0.765628	0.00746671	Protein_Only_Down	Q8
AKT2	-0.0979948	0.818454	-0.52768	0.00189516	Protein_Only_Down	Q8
VMA21	-0.0979393	0.842045	-0.424537	0.0279107	Protein_Only_Down	Q8
GANC	0.0978886	0.857702	-1.12411	0.0180311	Protein_Only_Down	Q8
PDK1	-0.0945005	0.829045	-0.263743	0.0376801	Protein_Only_Down	Q8
PSAT1	-0.0935708	0.919233	-0.544697	0.00903516	Protein_Only_Down	Q8
SPAG7	-0.0889227	0.837854	-0.372003	0.0167672	Protein_Only_Down	Q8
RPL9	0.0886372	0.825455	-0.317099	0.0299874	Protein_Only_Down	Q8
RING1	-0.0882591	0.803295	-1.49288	0.000164493	Protein_Only_Down	Q8
IAH1	-0.0850602	0.856324	-0.356263	0.04559	Protein_Only_Down	Q8
COX7A2L	-0.0845667	0.883983	-0.298135	0.00849384	Protein_Only_Down	Q8
VPS45	-0.0834868	0.844363	-1.22189	0.040634	Protein_Only_Down	Q8
ATXN10	-0.0802437	0.824423	-0.292728	0.00473385	Protein_Only_Down	Q8
CRBN	0.0801101	0.856324	-0.33973	0.0137694	Protein_Only_Down	Q8
BUB3	0.0752249	0.799537	-0.323375	0.0494434	Protein_Only_Down	Q8
ILKAP	0.0751032	0.792557	-0.418036	0.0141387	Protein_Only_Down	Q8
KCNJ8	-0.0748617	0.930844	-0.562227	0.0418142	Protein_Only_Down	Q8
ERP44	-0.071093	0.876884	-0.324769	0.00228775	Protein_Only_Down	Q8
SF3B1	0.0698107	0.86069	-0.338532	0.00724239	Protein_Only_Down	Q8
TRNT1	0.0689407	0.874706	-0.313122	0.0490351	Protein_Only_Down	Q8
ITGA7	-0.0684361	0.860909	-0.324804	0.00549983	Protein_Only_Down	Q8
ITGA7	-0.0684361	0.860909	-0.536924	0.0026709	Protein_Only_Down	Q8
DCTN5	-0.0656903	0.870097	-0.390599	0.0394004	Protein_Only_Down	Q8
NAPRT	-0.0585108	0.932923	-0.45669	0.0372754	Protein_Only_Down	Q8
VAMP7	-0.056079	0.936992	-0.399815	0.00731481	Protein_Only_Down	Q8
RAP2A	0.0527164	0.937722	-0.753639	0.00963916	Protein_Only_Down	Q8
GNS	-0.0514296	0.923376	-0.488337	0.0247885	Protein_Only_Down	Q8
CSDE1	-0.0476083	0.921134	-0.280172	0.00375623	Protein_Only_Down	Q8
ACBD3	0.0472949	0.931126	-0.463374	0.00891174	Protein_Only_Down	Q8
ISCA1	0.0463857	0.923376	-0.291147	0.00911513	Protein_Only_Down	Q8
AGPAT3	-0.0449719	0.958696	-0.416023	0.0249886	Protein_Only_Down	Q8
NFIC	-0.0437251	0.941006	-0.420189	0.0278914	Protein_Only_Down	Q8
RAB5A	-0.0412412	0.919036	-0.277703	0.0302362	Protein_Only_Down	Q8
VAMP7	-0.0382938	0.956295	-0.399815	0.00731481	Protein_Only_Down	Q8
TSC2	-0.0288646	0.945948	-0.651999	0.0310697	Protein_Only_Down	Q8
LSP1	-0.0272294	0.988175	-0.764229	0.0409664	Protein_Only_Down	Q8
FBXO6	-0.0234606	0.971281	-0.631595	0.0153952	Protein_Only_Down	Q8
CPNE1	-0.0212526	0.980098	-0.621815	0.00786459	Protein_Only_Down	Q8
VAT1	0.021056	0.973093	-0.285722	0.0190814	Protein_Only_Down	Q8
AGO1	-0.019867	0.973336	-0.272848	0.0321827	Protein_Only_Down	Q8
YME1L1	-0.0179047	0.965752	-0.405406	0.00273038	Protein_Only_Down	Q8
LIPE	0.0138886	0.993205	-0.329485	0.0369086	Protein_Only_Down	Q8
POLR2B	-0.0127767	0.983752	-0.68778	0.0392226	Protein_Only_Down	Q8
GGA3	-0.0095455	0.985296	-0.915717	0.0423132	Protein_Only_Down	Q8
ANKRD29	-0.00903846	0.997307	-0.91733	0.0178775	Protein_Only_Down	Q8
KHSRP	-0.00859992	0.988263	-0.292407	0.0274083	Protein_Only_Down	Q8
MBNL2	0.00746024	0.993358	-0.62042	0.0425444	Protein_Only_Down	Q8
ACOX1	0.00472887	0.996326	-0.601043	0.0305421	Protein_Only_Down	Q8
RALB	-0.0026274	0.997307	-0.400513	0.00417058	Protein_Only_Down	Q8
RBBP9	-0.00170348	0.998545	-0.382784	0.0222778	Protein_Only_Down	Q8
DNAJC3	0.00160657	0.998069	-0.856871	0.00614315	Protein_Only_Down	Q8
VPS4B	0.00154273	0.997307	-0.614522	0.000102164	Protein_Only_Down	Q8
AHSG	-3.76736	1	0.588245	0.0354165	Protein_Only_Up	Q1
GC	-3.65886	1	0.477151	0.0306435	Protein_Only_Up	Q1
C9	-2.97951	1	0.351669	0.0342013	Protein_Only_Up	Q1
HPX	-2.66817	1	0.767038	0.00207799	Protein_Only_Up	Q1
TF	-2.38808	1	0.540517	0.0108032	Protein_Only_Up	Q1
HP	-1.92527	1	1.16671	0.00942631	Protein_Only_Up	Q1
ATP2B3	0.999511	0.633197	0.359999	0.0236414	Protein_Only_Up	Q3
SMOC1	0.778834	0.122694	0.524687	0.0272203	Protein_Only_Up	Q3
NT5DC3	-0.621034	0.241145	0.656013	0.040893	Protein_Only_Up	Q1
HOMER2	-0.528398	0.531195	0.762077	0.0076464	Protein_Only_Up	Q2
LRRC17	-0.492517	0.747067	0.578093	0.00429091	Protein_Only_Up	Q2
LGALS1	0.490934	0.697636	0.569844	0.0225981	Protein_Only_Up	Q2
COMTD1	-0.445627	0.227574	0.463429	0.0253528	Protein_Only_Up	Q2
GGT5	0.435253	0.267206	0.577583	0.0277124	Protein_Only_Up	Q2
PTRHD1	-0.423263	0.589719	0.461911	0.00456879	Protein_Only_Up	Q2
SPHKAP	-0.341847	0.90071	0.566325	0.028621	Protein_Only_Up	Q2
OTUD4	0.331554	0.436948	0.723568	0.0108017	Protein_Only_Up	Q2
HMOX2	-0.288618	0.247616	0.268604	0.0257464	Protein_Only_Up	Q2
SEMA7A	-0.280441	0.528905	0.458005	0.00543319	Protein_Only_Up	Q2
MRPL49	-0.265025	0.456623	0.36452	0.0213466	Protein_Only_Up	Q2
CAPG	-0.263389	0.822981	1.07378	0.00855411	Protein_Only_Up	Q2
RNF181	-0.257704	0.67414	1.36103	0.00474061	Protein_Only_Up	Q2
IPO4	-0.257116	0.403183	0.431062	0.0319109	Protein_Only_Up	Q2
NFIA	0.244563	0.32818	0.484509	0.00295866	Protein_Only_Up	Q2
CPSF6	0.241164	0.697636	0.283815	0.0432846	Protein_Only_Up	Q2
FKBP3	0.234224	0.516213	0.367612	0.0266441	Protein_Only_Up	Q2
ADCK1	0.234215	0.509408	1.11634	0.0191934	Protein_Only_Up	Q2
PPIL1	-0.234103	0.56528	0.312286	0.0095001	Protein_Only_Up	Q2
NSUN4	0.226061	0.542036	1.09866	0.00306041	Protein_Only_Up	Q2
GPX4	-0.207174	0.747466	0.574405	0.000222479	Protein_Only_Up	Q2
SLTM	0.196486	0.426451	0.818072	0.00509623	Protein_Only_Up	Q2
AAK1	0.191959	0.789005	0.478659	0.00747747	Protein_Only_Up	Q2
EEFSEC	-0.180814	0.649233	1.47886	1.52185e-05	Protein_Only_Up	Q2
LYRM1	0.177898	0.676881	0.631519	0.0411913	Protein_Only_Up	Q2
TP53RK	0.17585	0.775679	0.380412	0.00666159	Protein_Only_Up	Q2
TXNRD1	0.174758	0.561898	0.420243	0.000554596	Protein_Only_Up	Q2
PYROXD2	0.170637	0.815935	0.520216	0.0136035	Protein_Only_Up	Q2
TIMM17B	-0.170369	0.711152	0.324957	0.0330899	Protein_Only_Up	Q2
ABLIM1	0.166415	0.724533	3	0	Protein_Only_Up	Q2
DDX19B	0.163132	0.65494	0.560288	0.0435642	Protein_Only_Up	Q2
GHITM	0.157938	0.692539	0.334187	0.00383542	Protein_Only_Up	Q2
COQ8A	0.157281	0.791989	0.276733	0.0249415	Protein_Only_Up	Q2
ECHDC3	0.155555	0.512428	0.52699	0.000635291	Protein_Only_Up	Q2
PPTC7	0.154305	0.82833	0.399872	0.0341618	Protein_Only_Up	Q2
AASDHPPT	0.152644	0.685343	0.392849	0.0201585	Protein_Only_Up	Q2
SYNC	0.136644	0.840329	0.346803	0.0490402	Protein_Only_Up	Q2
DNAJB6	-0.129336	0.774421	0.296721	0.0399541	Protein_Only_Up	Q2
NOVA2	0.124229	0.878441	0.868822	0.0237627	Protein_Only_Up	Q2
GPX3	0.122582	0.933009	0.753679	0.00492746	Protein_Only_Up	Q2
RWDD4	0.11972	0.817634	0.731278	0.0190023	Protein_Only_Up	Q2
CRYM	-0.112889	0.876884	0.417708	0.0194981	Protein_Only_Up	Q2
FKBP9	-0.111369	0.685903	0.330422	0.0260052	Protein_Only_Up	Q2
WDR73	0.0961862	0.852222	0.669189	0.0245183	Protein_Only_Up	Q2
MINDY1	0.0904392	0.846054	0.406235	0.0187583	Protein_Only_Up	Q2
TSTD1	-0.0895597	0.895067	0.396892	0.0145786	Protein_Only_Up	Q2
MRPL15	-0.0840485	0.898061	0.279802	0.0153117	Protein_Only_Up	Q2
SUOX	0.0794152	0.898794	1.14572	2.51094e-05	Protein_Only_Up	Q2
TRADD	-0.079251	0.920966	0.728803	0.0204918	Protein_Only_Up	Q2
LRRFIP2	0.0755162	0.841342	0.296686	0.0215731	Protein_Only_Up	Q2
GGCT	-0.0752136	0.945142	0.32648	0.0281281	Protein_Only_Up	Q2
TRAPPC4	-0.0740719	0.882652	0.597968	0.0390088	Protein_Only_Up	Q2
SH3RF2	-0.0600762	0.941006	0.44176	0.0469794	Protein_Only_Up	Q2
SFXN3	0.0583871	0.950885	0.800899	0.000901064	Protein_Only_Up	Q2
GK5	0.0553579	0.954602	1.3378	0.00509607	Protein_Only_Up	Q2
POLG2	0.0526643	0.928311	0.872014	0.0356916	Protein_Only_Up	Q2
RBBP4	-0.0433514	0.939804	0.378004	0.0045748	Protein_Only_Up	Q2
GRSF1	0.0374609	0.957415	0.44299	0.0428201	Protein_Only_Up	Q2
COX17	0.0335097	0.965956	0.338952	0.0322717	Protein_Only_Up	Q2
PTPRK	-0.0290462	0.973254	0.461206	0.0444363	Protein_Only_Up	Q2
HIST1H1C	0.0231899	0.993555	0.855648	0.0357064	Protein_Only_Up	Q2
SELENOH	-0.0219873	0.972048	3	0	Protein_Only_Up	Q2
UBE2V1	-0.0210937	0.958648	0.330211	0.0302209	Protein_Only_Up	Q2
DIABLO	-0.0206326	0.978311	0.381929	0.0344094	Protein_Only_Up	Q2
BCKDK	0.00639782	0.994048	0.349102	0.00192054	Protein_Only_Up	Q2
PREPL	0.00574478	0.996326	0.642698	0.0211525	Protein_Only_Up	Q2
LACTB	0.000853979	0.998884	0.360464	0.0399192	Protein_Only_Up	Q2
PPP6C	-0.000138812	0.999721	0.653791	0.0221329	Protein_Only_Up	Q2
LDLR	-1.9232	4.23768e-06	-0.0104317	0.976921	mRNA_Only_Down	Q4
ISG15	-1.75885	0.00895525	-0.802258	0.520482	mRNA_Only_Down	Q7
LBP	-1.47474	0.0300547	0.13107	0.598408	mRNA_Only_Down	Q4
EMILIN3	-1.27115	0.00148034	-0.450215	0.38549	mRNA_Only_Down	Q7
HSPB1	-1.19124	0.0139552	-0.141497	0.171765	mRNA_Only_Down	Q4
DIO2	-1.09186	0.0407097	-0.0086397	0.968149	mRNA_Only_Down	Q4
FHL1	-0.957467	0.000420661	0.0704998	0.754406	mRNA_Only_Down	Q4
DHCR7	-0.868335	0.00441022	-0.232308	0.338455	mRNA_Only_Down	Q4
TFRC	-0.860904	0.0270246	0.011341	0.945833	mRNA_Only_Down	Q4
MSMO1	-0.675551	0.0327235	-0.25283	0.515611	mRNA_Only_Down	Q4
COL6A2	-0.62984	0.0407097	-0.300663	0.460784	mRNA_Only_Down	Q7
PECR	-0.629308	0.0285369	-0.34402	0.185942	mRNA_Only_Down	Q7
HMBS	-0.617677	0.0328369	0.167884	0.306154	mRNA_Only_Down	Q4
COL6A1	-0.609187	0.0289057	-0.27356	0.485147	mRNA_Only_Down	Q7
SNCB	2.0505	0.0278779	0.743353	0.0630547	mRNA_Only_Up	Q3
BDH1	1.14343	3.85708e-05	-0.00711106	0.961245	mRNA_Only_Up	Q6
OSBP2	0.903861	0.0166037	0.668083	0.165399	mRNA_Only_Up	Q3
MAP1A	0.696185	0.0436878	-0.0201193	0.942077	mRNA_Only_Up	Q6
GOLGA4	0.66328	0.0117365	0.557468	0.365871	mRNA_Only_Up	Q3
PNPLA2	0.606017	0.0314324	0.0824432	0.519119	mRNA_Only_Up	Q6
ACAD9	0.6022	0.0035637	0.137019	0.0424609	mRNA_Only_Up	Q6
