# Supplementary material for: Nutritional supplementation remodels yak cardiac molecular networks through selenoprotein activation and immune quiescence
Source: Front Nutr. 2026 Apr 14;13:1770178. doi: 10.3389/fnut.2026.1770178 (PMC13122654; doi:10.3389/fnut.2026.1770178)
Supplement: Supplementary file 7 [file Table_7.xlsx]

## Sheet: Quadrant_KEGG_Enrichment_Result
Table S7 Enrichmrnt result of Quadrant
Quadrant	ID	Description	BgRatio	pvalue	p.adjust	qvalue	geneID	Count	Type
Q3	bta04820	Cytoskeleton in muscle cells	233/10625	0.000537402448521297	0.0128976587645111	0.00848530181875733	540017/526674/282662	3	KEGG
Q7	bta00982	Drug metabolism - cytochrome P450	63/10625	4.98627078017568e-09	6.19767038259478e-07	4.48515619793043e-07	509744/520508/510551/282213/777644/338445/286792	7	KEGG
Q7	bta00980	Metabolism of xenobiotics by cytochrome P450	68/10625	8.60787553138164e-09	6.19767038259478e-07	4.48515619793043e-07	509744/520508/510551/282213/535293/777644/286792	7	KEGG
Q7	bta00830	Retinol metabolism	72/10625	9.78095530913263e-06	0.000447322575068187	0.00032372028458882	509744/520508/510551/533086/286792	5	KEGG
Q7	bta00983	Drug metabolism - other enzymes	79/10625	1.54293626091052e-05	0.000447322575068187	0.00032372028458882	512098/282213/777644/404189/286792	5	KEGG
Q7	bta00350	Tyrosine metabolism	38/10625	1.55320338565343e-05	0.000447322575068187	0.00032372028458882	509744/520508/510551/338445	4	KEGG
Q7	bta00071	Fatty acid degradation	45/10625	3.07133530619824e-05	0.000737120473487577	0.000533442447918641	509744/520508/510551/518852	4	KEGG
Q7	bta04145	Phagosome	166/10625	5.01830424244725e-05	0.000984082051043507	0.000712164642202538	533050/506214/538700/282196/281297/768070	6	KEGG
Q7	bta05330	Allograft rejection	52/10625	5.46712250579726e-05	0.000984082051043507	0.000712164642202538	533050/506214/538700/281731	4	KEGG
Q7	bta04940	Type I diabetes mellitus	54/10625	6.34911064042204e-05	0.00101585770246753	0.000735160179417289	533050/506214/538700/281731	4	KEGG
Q7	bta05332	Graft-versus-host disease	60/10625	9.61898026369078e-05	0.00138513315797147	0.00100239899590041	533050/506214/538700/281731	4	KEGG
Q7	bta05204	Chemical carcinogenesis - DNA adducts	66/10625	0.000139687084773424	0.00182863092794301	0.00132335132943244	282213/535293/777644/286792	4	KEGG
Q7	bta05320	Autoimmune thyroid disease	69/10625	0.000166086305870635	0.00186956957754684	0.001352977983751	533050/506214/538700/281731	4	KEGG
Q7	bta00650	Butanoate metabolism	27/10625	0.000168780586861867	0.00186956957754684	0.001352977983751	280969/282576/518852	3	KEGG
Q7	bta05416	Viral myocarditis	83/10625	0.0003388433861765	0.00348524625781543	0.00252221768657695	533050/506214/538700/327671	4	KEGG
Q7	bta00620	Pyruvate metabolism	45/10625	0.000778310653483826	0.00747178227344473	0.00540721085578237	509744/520508/510551	3	KEGG
Q7	bta04979	Cholesterol metabolism	49/10625	0.000999231988909582	0.00891098658173369	0.00644874028941254	505394/494004/408009	3	KEGG
Q7	bta05150	Staphylococcus aureus infection	112/10625	0.00105199147145467	0.00891098658173369	0.00644874028941254	506214/538700/506480/281297	4	KEGG
Q7	bta00010	Glycolysis / Gluconeogenesis	65/10625	0.00226483424356215	0.0181186739484972	0.0131121982522019	509744/520508/510551	3	KEGG
Q7	bta00220	Arginine biosynthesis	21/10625	0.00319970250886233	0.0242503769092724	0.0175496148685524	513608/510506	2	KEGG
Q7	bta04936	Alcoholic liver disease	158/10625	0.00370078165753444	0.026079935631888	0.01887363762834	509744/520508/510551/282213	4	KEGG
Q7	bta00140	Steroid hormone biosynthesis	78/10625	0.00380332394631699	0.026079935631888	0.01887363762834	282213/533086/286792	3	KEGG
Q7	bta03320	PPAR signaling pathway	84/10625	0.00468419094692004	0.0306601589252948	0.0221882729064633	505394/408009/518852	3	KEGG
Q7	bta04612	Antigen processing and presentation	86/10625	0.00500296657771513	0.0313229211822165	0.0226679034871303	533050/506214/538700	3	KEGG
Q7	bta04610	Complement and coagulation cascades	93/10625	0.00622063363254244	0.0373238017952547	0.0270106460360395	281651/280750/281297	3	KEGG
Q7	bta00640	Propanoate metabolism	31/10625	0.00690591839843874	0.0397780899750071	0.0287867756398078	280969/518852	2	KEGG
Q7	bta00410	beta-Alanine metabolism	34/10625	0.00826799979777279	0.0457919988799724	0.0331389465578747	280969/518852	2	KEGG
Q7	bta04976	Bile secretion	109/10625	0.00962361035426504	0.0483668772703559	0.0350023453930207	282653/535293/286792	3	KEGG
Q7	bta00250	Alanine, aspartate and glutamate metabolism	37/10625	0.00974055167250223	0.0483668772703559	0.0350023453930207	280969/510506	2	KEGG
Q7	bta05310	Asthma	37/10625	0.00974055167250223	0.0483668772703559	0.0350023453930207	506214/538700	2	KEGG
Q1	bta04610	Complement and coagulation cascades	93/10625	5.24964756854108e-05	0.000944936562337394	0.000607853928988967	280678/507749/526766	3	KEGG
Q1	bta05322	Systemic lupus erythematosus	200/10625	0.000507625139724656	0.0045686262575219	0.00293888238787959	280678/507749/526766	3	KEGG
Q1	bta05171	Coronavirus disease - COVID-19	317/10625	0.00193314031675207	0.0115988419005124	0.00746124332781502	280678/507749/526766	3	KEGG
Q9	bta05150	Staphylococcus aureus infection	112/10625	5.42678293265701e-06	0.000227924883171594	7.99736432181033e-05	282494/282495/404111/514812	4	KEGG
Q9	bta04658	Th1 and Th2 cell differentiation	97/10625	0.000152874519850231	0.00321036491685486	0.00112644383047539	282494/282495/505993	3	KEGG
Q9	bta05310	Asthma	37/10625	0.000761886453392768	0.0104450339168878	0.00366492418136416	282494/282495	2	KEGG
Q9	bta04382	Cornified envelope formation	208/10625	0.00142783825159131	0.0104450339168878	0.00366492418136416	404111/514812/508202	3	KEGG
Q9	bta05330	Allograft rejection	52/10625	0.00150269716686355	0.0104450339168878	0.00366492418136416	282494/282495	2	KEGG
Q9	bta04940	Type I diabetes mellitus	54/10625	0.00161965509733997	0.0104450339168878	0.00366492418136416	282494/282495	2	KEGG
Q9	bta04672	Intestinal immune network for IgA production	56/10625	0.00174083898614797	0.0104450339168878	0.00366492418136416	282494/282495	2	KEGG
Q9	bta05332	Graft-versus-host disease	60/10625	0.0019958188955792	0.0104780492017908	0.00367650849185642	282494/282495	2	KEGG
Q9	bta05320	Autoimmune thyroid disease	69/10625	0.00263041018715815	0.0110477227860642	0.00387639396002254	282494/282495	2	KEGG
Q9	bta05321	Inflammatory bowel disease	69/10625	0.00263041018715815	0.0110477227860642	0.00387639396002254	282494/282495	2	KEGG
Q9	bta05140	Leishmaniasis	79/10625	0.0034329109376633	0.0130995710647959	0.00459634072448977	282494/282495	2	KEGG
Q9	bta05416	Viral myocarditis	83/10625	0.00378218710443803	0.0130995710647959	0.00459634072448977	282494/282495	2	KEGG
Q9	bta04612	Antigen processing and presentation	86/10625	0.00405462913910348	0.0130995710647959	0.00459634072448977	282494/282495	2	KEGG
Q9	bta05323	Rheumatoid arthritis	104/10625	0.00587490736919229	0.0176247221075769	0.00618411302020242	282494/282495	2	KEGG
Q9	bta04640	Hematopoietic cell lineage	110/10625	0.00655111788130467	0.018240384325536	0.00640013485106525	282494/282495	2	KEGG
Q9	bta04659	Th17 cell differentiation	114/10625	0.00702085653737808	0.018240384325536	0.00640013485106525	282494/282495	2	KEGG
Q9	bta05145	Toxoplasmosis	117/10625	0.00738301270319313	0.018240384325536	0.00640013485106525	282494/282495	2	KEGG
Q9	bta04915	Estrogen signaling pathway	139/10625	0.0102918360876594	0.0240142842045385	0.00842606463317141	404111/514812	2	KEGG
Q9	bta04145	Phagosome	166/10625	0.0144490986640399	0.0319401128362987	0.0112070571355434	282494/282495	2	KEGG
Q9	bta04514	Cell adhesion molecule (CAM) interaction	171/10625	0.0152873729752526	0.0321034832480305	0.0112643800870283	282494/282495	2	KEGG
Q9	bta03273	Virion - Lassa virus and SFTS virus	15/10625	0.0168188908063988	0.0336377816127975	0.0118027303904553	530050	1	KEGG
Q9	bta05164	Influenza A	198/10625	0.0201684209252289	0.037036165804405	0.0129951458962825	282494/282495	2	KEGG
Q9	bta05322	Systemic lupus erythematosus	200/10625	0.0205531980068646	0.037036165804405	0.0129951458962825	282494/282495	2	KEGG
Q9	bta04814	Motor proteins	205/10625	0.0215288117468235	0.037036165804405	0.0129951458962825	527883/530050	2	KEGG
Q9	bta05152	Tuberculosis	210/10625	0.0225237864401975	0.037036165804405	0.0129951458962825	282494/282495	2	KEGG
Q9	bta05168	Herpes simplex virus 1 infection	212/10625	0.0229271502598698	0.037036165804405	0.0129951458962825	282494/282495	2	KEGG
Q9	bta05169	Epstein-Barr virus infection	237/10625	0.0282223149937827	0.0426655077558515	0.0149703535985444	282494/282495	2	KEGG
Q9	bta05166	Human T-cell leukemia virus 1 infection	238/10625	0.0284436718372344	0.0426655077558515	0.0149703535985444	282494/282495	2	KEGG
Q2	bta00480	Glutathione metabolism	65/10625	3.1269211136871e-05	0.00706684171693284	0.00684631149102018	533374/787326/281210/286809/533917/615537/505916	7	KEGG
Q2	bta03013	Nucleocytoplasmic transport	125/10625	0.000349214424632496	0.0394612299834721	0.0382297896439786	517438/510372/540111/520924/784219/100296970/787259/513080	8	KEGG
Q8	bta01212	Fatty acid metabolism	59/10625	4.53843944002073e-06	0.000865151051394119	0.000772429460511685	508324/512044/513996/537161/100138312/613886/100125237/789567/508918/614105	10	KEGG
Q8	bta01230	Biosynthesis of amino acids	74/10625	5.71056799600079e-06	0.000865151051394119	0.000772429460511685	515263/504584/281199/280887/338471/512571/781227/533044/504987/512526/509002	11	KEGG
Q8	bta01040	Biosynthesis of unsaturated fatty acids	30/10625	1.42355427366664e-05	0.00143778981640331	0.00128369630993799	508324/513996/613886/100125237/789567/508918/614105	7	KEGG
Q8	bta04146	Peroxisome	84/10625	1.98169760952958e-05	0.00150113593921866	0.00134025338328711	508324/513996/514969/537161/100138312/280763/768256/281360/613498/317658/508918	11	KEGG
Q8	bta04141	Protein processing in endoplasmic reticulum	176/10625	3.17482674298928e-05	0.00192394500625151	0.00171774836410157	281020/510682/613403/286770/513023/767874/507165/533736/517171/509488/614128/506986/541040/529312/504438/282392	16	KEGG
Q8	bta01240	Biosynthesis of cofactors	155/10625	0.000106147628126705	0.00536045522039859	0.00478595446115143	100300732/525059/510602/516058/527628/506968/399559/519632/533044/280910/509002/788066/504914/506318	14	KEGG
Q8	bta01200	Carbon metabolism	117/10625	0.000410435465948443	0.0175003901212726	0.0156248054930243	512044/513996/515263/504584/508170/338471/512571/781227/533044/280910/509002	11	KEGG
Q8	bta05132	Salmonella infection	266/10625	0.000462056504852081	0.0175003901212726	0.0156248054930243	783375/534923/511009/326600/281020/506441/613724/282380/613349/281165/767874/281291/516039/508257/509080/539764/511776/783642	18	KEGG
Q8	bta03320	PPAR signaling pathway	84/10625	0.000527620009455635	0.0177632069850064	0.0158594552549822	508324/513996/514969/537161/100138312/327700/280843/508918/504625	9	KEGG
Q8	bta04145	Phagosome	166/10625	0.000744597722973653	0.0225613110061017	0.0201433278741294	286768/282148/510417/327711/281108/613724/407173/281291/539764/783642/614128/506986/614135	13	KEGG
Q8	bta03060	Protein export	31/10625	0.00152019408504272	0.041874437069813	0.0373865913737778	614128/506986/541040/614017/281504	5	KEGG
Q4	bta04610	Complement and coagulation cascades	93/10625	1.51098926793784e-27	1.94917615563981e-25	1.55870471850429e-25	515440/280677/512045/527391/513217/514076/508222/280787/280685/280688/522039/510522/280792/280833/280897/281428/280699/540261/100125764/282522/507525	21	KEGG
Q4	bta04820	Cytoskeleton in muscle cells	233/10625	3.22429259171104e-08	2.07966872165362e-06	1.66305617888254e-06	281592/100847218/100848491/540407/509056/510008/281337/281338/408020/317657/538516/100301375	12	KEGG
Q4	bta04145	Phagosome	166/10625	1.24287653182338e-05	0.000534436908684055	0.00042737508813576	507917/515712/280677/281068/511206/504698/777775/534206	8	KEGG
Q4	bta05171	Coronavirus disease - COVID-19	317/10625	3.92952215259068e-05	0.00126727089421049	0.0010134030814576	515440/280677/512045/527391/513217/514076/280685/522039/510522/280792	10	KEGG
Q4	bta04814	Motor proteins	205/10625	5.66988516680676e-05	0.00146283037303614	0.00116978683441487	281592/281337/281338/408020/317657/100301375/777775/534206	8	KEGG
Q4	bta05150	Staphylococcus aureus infection	112/10625	9.08694457932431e-05	0.00195369308455473	0.00156231678732242	515440/280677/512045/514076/280792/280897	6	KEGG
Q4	bta04918	Thyroid hormone synthesis	76/10625	0.00155096309652487	0.0285820342073868	0.022856298264577	280717/282646/282518/280948	4	KEGG
Q6	bta04714	Thermogenesis	260/10625	1.10887834946535e-07	9.85577568055551e-06	8.11339158588241e-06	3283883/3283889/512943/3283877/3283878/3283884/3283886/3283887/508493	9	KEGG
Q6	bta05208	Chemical carcinogenesis - reactive oxygen species	264/10625	1.2635609846866e-07	9.85577568055551e-06	8.11339158588241e-06	3283883/3283889/281805/512943/3283877/3283878/3283884/3283886/3283887	9	KEGG
Q6	bta05020	Prion disease	302/10625	3.96082743099594e-07	1.58843651391172e-05	1.30761980227551e-05	3283883/3283889/540190/512943/3283877/3283878/3283884/3283886/3283887	9	KEGG
Q6	bta05012	Parkinson disease	303/10625	4.07291413823518e-07	1.58843651391172e-05	1.30761980227551e-05	3283883/3283889/281790/3283877/3283878/3283884/3283886/3283887/514394	9	KEGG
Q6	bta04723	Retrograde endocannabinoid signaling	154/10625	5.608080991929e-07	1.74093548044208e-05	1.43315876257715e-05	281790/512943/3283877/3283878/3283884/3283886/3283887	7	KEGG
Q6	bta05415	Diabetic cardiomyopathy	233/10625	6.69590569400801e-07	1.74093548044208e-05	1.43315876257715e-05	3283883/3283889/512943/3283877/3283878/3283884/3283886/3283887	8	KEGG
Q6	bta00190	Oxidative phosphorylation	164/10625	8.58394569510189e-07	1.91299361205128e-05	1.57479905985328e-05	3283883/3283889/3283877/3283878/3283884/3283886/3283887	7	KEGG
Q6	bta05014	Amyotrophic lateral sclerosis	408/10625	4.82566435270624e-06	9.41004548777717e-05	7.74646119776528e-05	3283883/3283889/512943/3283877/3283878/3283884/3283886/3283887/528842	9	KEGG
Q6	bta05016	Huntington disease	339/10625	9.83968009834453e-05	0.00170554455037972	0.00140402452865267	3283883/3283889/3283877/3283878/3283884/3283886/3283887	7	KEGG
Q6	bta04260	Cardiac muscle contraction	105/10625	0.000372527918934775	0.00546344256092318	0.00449757079914054	3283883/3283889/100296004/504201	4	KEGG
Q6	bta05010	Alzheimer disease	423/10625	0.00038524274468048	0.00546344256092318	0.00449757079914054	3283883/3283889/3283877/3283878/3283884/3283886/3283887	7	KEGG
Q6	bta04820	Cytoskeleton in muscle cells	233/10625	0.000921619325228852	0.0119810512279751	0.00986294365595789	281595/280794/100296004/504201/407121	5	KEGG
Q6	bta04261	Adrenergic signaling in cardiomyocytes	158/10625	0.00172134463422994	0.0206561356107592	0.0170043761438099	281790/512943/100296004/504201	4	KEGG
Q6	bta05416	Viral myocarditis	83/10625	0.00251233207970902	0.0271002613883513	0.0223092570133526	507917/515712/100296004	3	KEGG
Q6	bta04932	Non-alcoholic fatty liver disease	178/10625	0.00265814314961295	0.0271002613883513	0.0223092570133526	282865/3283883/3283889/512943	4	KEGG
Q6	bta04612	Antigen processing and presentation	86/10625	0.00277951398854885	0.0271002613883513	0.0223092570133526	507917/515712/540190	3	KEGG
Quadrant	ID	Description	BgRatio	pvalue	p.adjust	qvalue	geneID	Count
Q7	GO:0002682	regulation of immune system process	288/4543	4.91322182281326e-07	0.000426958976402472	0.000336684990173835	505394/513608/281651/282196/281871/281297/497200/327671/508990/512373	10	GO
Q7	GO:0002252	immune effector process	132/4543	2.48014385473298e-06	0.000607532572302379	0.000479079043751255	505394/513608/281651/280750/282196/281297/327671	7	GO
Q7	GO:0060627	regulation of vesicle-mediated transport	84/4543	2.62029192552723e-06	0.000607532572302379	0.000479079043751255	505394/408009/280750/282196/281297/327671	6	GO
Q7	GO:0098542	defense response to other organism	266/4543	2.79646753648966e-06	0.000607532572302379	0.000479079043751255	505394/282653/513608/281651/282196/281871/281297/508990/512373	9	GO
Q7	GO:0042742	defense response to bacterium	50/4543	3.81627590880883e-06	0.000663268752950976	0.00052303065613359	505394/282653/281871/281297/508990	5	GO
Q7	GO:0006952	defense response	380/4543	6.32929607616466e-06	0.000916693048364515	0.000722872236067227	505394/282653/513608/281651/282196/281871/281297/497200/508990/512373	10	GO
Q7	GO:0002376	immune system process	493/4543	8.81576266437267e-06	0.00109441396504855	0.000863016766091219	505394/513608/281651/280750/282196/281871/281297/497200/327671/508990/512373	11	GO
Q7	GO:0051707	response to other organism	319/4543	1.25740222292105e-05	0.00124556307994919	0.000982207697955205	505394/282653/513608/281651/282196/281871/281297/508990/512373	9	GO
Q7	GO:0043207	response to external biotic stimulus	320/4543	1.28999628533287e-05	0.00124556307994919	0.000982207697955205	505394/282653/513608/281651/282196/281871/281297/508990/512373	9	GO
Q7	GO:0009607	response to biotic stimulus	329/4543	1.61761039825258e-05	0.00137589163180224	0.00108498025837715	505394/282653/513608/281651/282196/281871/281297/508990/512373	9	GO
Q7	GO:0006955	immune response	332/4543	1.74163497696486e-05	0.00137589163180224	0.00108498025837715	505394/513608/281651/282196/281871/281297/327671/508990/512373	9	GO
Q7	GO:0044419	biological process involved in interspecies interaction between organisms	356/4543	3.06375015526376e-05	0.00212679399221672	0.00167711572761563	505394/282653/513608/281651/282196/281871/281297/508990/512373	9	GO
Q7	GO:0045087	innate immune response	194/4543	3.18162507466253e-05	0.00212679399221672	0.00167711572761563	513608/281651/282196/281871/281297/508990/512373	7	GO
Q7	GO:0002443	leukocyte mediated immunity	79/4543	3.68586557624698e-05	0.00224563415297836	0.00177082894263086	513608/281651/282196/281297/327671	5	GO
Q7	GO:0002684	positive regulation of immune system process	200/4543	3.87623846889244e-05	0.00224563415297836	0.00177082894263086	513608/281651/282196/281297/327671/508990/512373	7	GO
Q7	GO:0050776	regulation of immune response	163/4543	0.000118226837649399	0.006421195119833	0.00506353100722098	513608/281651/281871/281297/327671/512373	6	GO
Q7	GO:0002449	lymphocyte mediated immunity	55/4543	0.000143567153254398	0.00733881506929833	0.00578713416523919	513608/281651/282196/281297	4	GO
Q7	GO:0002832	negative regulation of response to biotic stimulus	24/4543	0.000214126513681962	0.0101800398860898	0.00802762517817755	513608/281871/512373	3	GO
Q7	GO:0009617	response to bacterium	115/4543	0.000222578547566981	0.0101800398860898	0.00802762517817755	505394/282653/281871/281297/508990	5	GO
Q7	GO:0002697	regulation of immune effector process	72/4543	0.000409011618707224	0.0169290714745951	0.0133496766155428	505394/513608/281297/327671	4	GO
Q7	GO:0032103	positive regulation of response to external stimulus	131/4543	0.000409102993056958	0.0169290714745951	0.0133496766155428	513608/281297/327671/508990/512373	5	GO
Q7	GO:0002687	positive regulation of leukocyte migration	31/4543	0.000464665519167165	0.018354288007103	0.0144735527740586	282196/327671/508990	3	GO
Q7	GO:0045088	regulation of innate immune response	77/4543	0.000529044055950477	0.0199886645487376	0.0157623652367854	513608/281871/281297/512373	4	GO
Q7	GO:0002683	negative regulation of immune system process	78/4543	0.000555768540480094	0.0201234525698834	0.0158686543794974	505394/513608/281871/512373	4	GO
Q7	GO:0042129	regulation of T cell proliferation	35/4543	0.000667697387701769	0.0232091611965135	0.0183019368165832	513608/282196/327671	3	GO
Q7	GO:0032101	regulation of response to external stimulus	230/4543	0.000769234048912114	0.0255730336692155	0.0201660043833314	513608/281871/281297/327671/508990/512373	6	GO
Q7	GO:0016192	vesicle-mediated transport	324/4543	0.000794559158882414	0.0255730336692155	0.0201660043833314	505394/408009/280750/282196/281297/404189/327671	7	GO
Q7	GO:0051049	regulation of transport	326/4543	0.000824518482662415	0.0255895200512014	0.0201790049704223	505394/408009/282653/280750/282196/281297/327671	7	GO
Q7	GO:0006959	humoral immune response	41/4543	0.00106615044899046	0.0287498883932025	0.0226711614608138	281651/281297/508990	3	GO
Q7	GO:0034381	plasma lipoprotein particle clearance	10/4543	0.00107659776986132	0.0287498883932025	0.0226711614608138	505394/408009	2	GO
Q7	GO:0002831	regulation of response to biotic stimulus	93/4543	0.00108161272685701	0.0287498883932025	0.0226711614608138	513608/281871/281297/512373	4	GO
Q7	GO:0016042	lipid catabolic process	93/4543	0.00108161272685701	0.0287498883932025	0.0226711614608138	505394/408009/533086/508990	4	GO
Q7	GO:0042098	T cell proliferation	42/4543	0.00114437580677327	0.0287498883932025	0.0226711614608138	513608/282196/327671	3	GO
Q7	GO:0032787	monocarboxylic acid metabolic process	166/4543	0.00120836155423635	0.0287498883932025	0.0226711614608138	280969/282576/408009/777644/513177	5	GO
Q7	GO:0002886	regulation of myeloid leukocyte mediated immunity	11/4543	0.00131179219866513	0.0287498883932025	0.0226711614608138	513608/327671	2	GO
Q7	GO:0050766	positive regulation of phagocytosis	11/4543	0.00131179219866513	0.0287498883932025	0.0226711614608138	505394/281297	2	GO
Q7	GO:0032944	regulation of mononuclear cell proliferation	45/4543	0.00140057424069841	0.0287498883932025	0.0226711614608138	513608/282196/327671	3	GO
Q7	GO:0050670	regulation of lymphocyte proliferation	45/4543	0.00140057424069841	0.0287498883932025	0.0226711614608138	513608/282196/327671	3	GO
Q7	GO:0001960	negative regulation of cytokine-mediated signaling pathway	12/4543	0.00156930726379473	0.0287498883932025	0.0226711614608138	513608/281871	2	GO
Q7	GO:0033344	cholesterol efflux	12/4543	0.00156930726379473	0.0287498883932025	0.0226711614608138	505394/408009	2	GO
Q7	GO:0071825	protein-lipid complex subunit organization	12/4543	0.00156930726379473	0.0287498883932025	0.0226711614608138	505394/408009	2	GO
Q7	GO:0071827	plasma lipoprotein particle organization	12/4543	0.00156930726379473	0.0287498883932025	0.0226711614608138	505394/408009	2	GO
Q7	GO:0044255	cellular lipid metabolic process	265/4543	0.00161676583652284	0.0287498883932025	0.0226711614608138	282576/505394/408009/777644/513177/508990	6	GO
Q7	GO:0042127	regulation of cell population proliferation	267/4543	0.00168091229669864	0.0287498883932025	0.0226711614608138	282653/513608/280750/282196/404189/327671	6	GO
Q7	GO:0002685	regulation of leukocyte migration	48/4543	0.00169031294327431	0.0287498883932025	0.0226711614608138	282196/327671/508990	3	GO
Q7	GO:0030335	positive regulation of cell migration	105/4543	0.00170073705538735	0.0287498883932025	0.0226711614608138	282653/282196/327671/508990	4	GO
Q7	GO:0006631	fatty acid metabolic process	106/4543	0.00176149313060105	0.0287498883932025	0.0226711614608138	282576/408009/777644/513177	4	GO
Q7	GO:0015850	organic hydroxy compound transport	49/4543	0.00179461557577531	0.0287498883932025	0.0226711614608138	505394/408009/282653	3	GO
Q7	GO:0030595	leukocyte chemotaxis	49/4543	0.00179461557577531	0.0287498883932025	0.0226711614608138	282196/327671/508990	3	GO
Q7	GO:0032371	regulation of sterol transport	13/4543	0.00184893077305045	0.0287498883932025	0.0226711614608138	505394/408009	2	GO
Q7	GO:0032374	regulation of cholesterol transport	13/4543	0.00184893077305045	0.0287498883932025	0.0226711614608138	505394/408009	2	GO
Q7	GO:0046461	neutral lipid catabolic process	13/4543	0.00184893077305045	0.0287498883932025	0.0226711614608138	505394/408009	2	GO
Q7	GO:0046464	acylglycerol catabolic process	13/4543	0.00184893077305045	0.0287498883932025	0.0226711614608138	505394/408009	2	GO
Q7	GO:0060761	negative regulation of response to cytokine stimulus	13/4543	0.00184893077305045	0.0287498883932025	0.0226711614608138	513608/281871	2	GO
Q7	GO:0071622	regulation of granulocyte chemotaxis	13/4543	0.00184893077305045	0.0287498883932025	0.0226711614608138	327671/508990	2	GO
Q7	GO:0006897	endocytosis	108/4543	0.00188753052873206	0.0287498883932025	0.0226711614608138	408009/280750/281297/404189	4	GO
Q7	GO:0031348	negative regulation of defense response	50/4543	0.00190287267939651	0.0287498883932025	0.0226711614608138	513608/281871/512373	3	GO
Q7	GO:0070663	regulation of leukocyte proliferation	51/4543	0.00201513852453006	0.0287498883932025	0.0226711614608138	513608/282196/327671	3	GO
Q7	GO:2000147	positive regulation of cell motility	111/4543	0.00208819486669836	0.0287498883932025	0.0226711614608138	282653/282196/327671/508990	4	GO
Q7	GO:0002699	positive regulation of immune effector process	52/4543	0.00213146639917023	0.0287498883932025	0.0226711614608138	513608/281297/327671	3	GO
Q7	GO:0006909	phagocytosis	52/4543	0.00213146639917023	0.0287498883932025	0.0226711614608138	505394/282196/281297	3	GO
Q7	GO:0001676	long-chain fatty acid metabolic process	14/4543	0.00215045195116014	0.0287498883932025	0.0226711614608138	282576/513177	2	GO
Q7	GO:0045824	negative regulation of innate immune response	14/4543	0.00215045195116014	0.0287498883932025	0.0226711614608138	513608/281871	2	GO
Q7	GO:0048525	negative regulation of viral process	14/4543	0.00215045195116014	0.0287498883932025	0.0226711614608138	281871/281297	2	GO
Q7	GO:0050829	defense response to Gram-negative bacterium	14/4543	0.00215045195116014	0.0287498883932025	0.0226711614608138	282653/508990	2	GO
Q7	GO:0006935	chemotaxis	114/4543	0.00230325966059256	0.030326252197802	0.0239142270980184	282196/327671/508990/768070	4	GO
Q7	GO:0040017	positive regulation of locomotion	115/4543	0.00237823916016105	0.0303924975026464	0.0239664658400131	282653/282196/327671/508990	4	GO
Q7	GO:0042330	taxis	115/4543	0.00237823916016105	0.0303924975026464	0.0239664658400131	282196/327671/508990/768070	4	GO
Q7	GO:0006629	lipid metabolic process	392/4543	0.00244525897614218	0.0307087397750327	0.0242158434904564	282576/505394/408009/777644/533086/513177/508990	7	GO
Q7	GO:0006958	complement activation, classical pathway	15/4543	0.00247366143182081	0.0307087397750327	0.0242158434904564	281651/281297	2	GO
Q7	GO:0046651	lymphocyte proliferation	56/4543	0.00263843007400307	0.0322136043320132	0.025402527309237	513608/282196/327671	3	GO
Q7	GO:0032879	regulation of localization	398/4543	0.00266902130253734	0.0322136043320132	0.025402527309237	505394/408009/282653/280750/282196/281297/327671	7	GO
Q7	GO:0032943	mononuclear cell proliferation	57/4543	0.00277583366240594	0.0330438281182296	0.0260572128943946	513608/282196/327671	3	GO
Q7	GO:0050832	defense response to fungus	16/4543	0.00281835124977994	0.0330965842710645	0.0260988145605511	513608/508990	2	GO
Q7	GO:0002460	adaptive immune response based on somatic recombination of immune receptors built from immunoglobulin superfamily domains	58/4543	0.00291759888054323	0.0338052456958942	0.026657640298016	513608/281651/281297	3	GO
Q7	GO:0009620	response to fungus	17/4543	0.00318431483295615	0.0354765332030628	0.0279755594636229	513608/508990	2	GO
Q7	GO:0048259	regulation of receptor-mediated endocytosis	17/4543	0.00318431483295615	0.0354765332030628	0.0279755594636229	408009/280750	2	GO
Q7	GO:0050994	regulation of lipid catabolic process	17/4543	0.00318431483295615	0.0354765332030628	0.0279755594636229	505394/508990	2	GO
Q7	GO:0051129	negative regulation of cellular component organization	127/4543	0.00341438807760885	0.0373915727506844	0.0294856930055061	505394/408009/280750/282196	4	GO
Q7	GO:0050863	regulation of T cell activation	62/4543	0.0035291956502613	0.0373915727506844	0.0294856930055061	513608/282196/327671	3	GO
Q7	GO:0002690	positive regulation of leukocyte chemotaxis	18/4543	0.00357134699459931	0.0373915727506844	0.0294856930055061	327671/508990	2	GO
Q7	GO:0097006	regulation of plasma lipoprotein particle levels	18/4543	0.00357134699459931	0.0373915727506844	0.0294856930055061	505394/408009	2	GO
Q7	GO:0140888	interferon-mediated signaling pathway	18/4543	0.00357134699459931	0.0373915727506844	0.0294856930055061	513608/281871	2	GO
Q7	GO:0060326	cell chemotaxis	63/4543	0.00369345082902337	0.0382096282193013	0.0301307830788749	282196/327671/508990	3	GO
Q7	GO:0002455	humoral immune response mediated by circulating immunoglobulin	19/4543	0.00397924392548958	0.0392950337642096	0.0309866961183459	281651/281297	2	GO
Q7	GO:0002698	negative regulation of immune effector process	19/4543	0.00397924392548958	0.0392950337642096	0.0309866961183459	505394/513608	2	GO
Q7	GO:0046503	glycerolipid catabolic process	19/4543	0.00397924392548958	0.0392950337642096	0.0309866961183459	505394/408009	2	GO
Q7	GO:0050830	defense response to Gram-positive bacterium	19/4543	0.00397924392548958	0.0392950337642096	0.0309866961183459	281297/508990	2	GO
Q7	GO:0070661	leukocyte proliferation	66/4543	0.00421414932630876	0.0411471434220485	0.0324472053391721	513608/282196/327671	3	GO
Q7	GO:0043299	leukocyte degranulation	20/4543	0.00440780318617553	0.0420920985580938	0.0331923640740344	282196/327671	2	GO
Q7	GO:0050764	regulation of phagocytosis	20/4543	0.00440780318617553	0.0420920985580938	0.0331923640740344	505394/281297	2	GO
Q7	GO:0002833	positive regulation of response to biotic stimulus	68/4543	0.0045849615903021	0.0433079524127449	0.0341511441108315	513608/281297/512373	3	GO
Q7	GO:0001909	leukocyte mediated cytotoxicity	21/4543	0.00485682369925096	0.0439120875753553	0.0346275440755331	513608/282196	2	GO
Q7	GO:0022600	digestive system process	21/4543	0.00485682369925096	0.0439120875753553	0.0346275440755331	505394/282653	2	GO
Q7	GO:0032368	regulation of lipid transport	21/4543	0.00485682369925096	0.0439120875753553	0.0346275440755331	505394/408009	2	GO
Q7	GO:0045833	negative regulation of lipid metabolic process	21/4543	0.00485682369925096	0.0439120875753553	0.0346275440755331	505394/408009	2	GO
Q7	GO:0048584	positive regulation of response to stimulus	443/4543	0.00490157939563805	0.0439120875753553	0.0346275440755331	513608/281651/280750/281297/327671/508990/512373	7	GO
Q7	GO:0008283	cell population proliferation	335/4543	0.00528975518125986	0.0458256028664502	0.036136475641765	282653/513608/280750/282196/404189/327671	6	GO
Q7	GO:0002367	cytokine production involved in immune response	22/4543	0.00532610574167028	0.0458256028664502	0.036136475641765	505394/513608	2	GO
Q7	GO:0002718	regulation of cytokine production involved in immune response	22/4543	0.00532610574167028	0.0458256028664502	0.036136475641765	505394/513608	2	GO
Q7	GO:0006956	complement activation	22/4543	0.00532610574167028	0.0458256028664502	0.036136475641765	281651/281297	2	GO
Q7	GO:0007159	leukocyte cell-cell adhesion	73/4543	0.00559708470053832	0.0476849667134098	0.0376027052636785	513608/282196/327671	3	GO
Q7	GO:0030301	cholesterol transport	23/4543	0.00581545093710231	0.0490643384887564	0.0386904298421421	505394/408009	2	GO
Q1	GO:0006959	humoral immune response	41/4543	7.25748665040573e-06	0.000543673305632473	0.000425127998389303	280678/507749/526766/282305	4	GO
Q1	GO:0006952	defense response	380/4543	8.49101075274311e-06	0.000543673305632473	0.000425127998389303	280988/280678/507749/526766/282645/280692/282305/505308	8	GO
Q1	GO:0006954	inflammatory response	173/4543	1.05183045817787e-05	0.000543673305632473	0.000425127998389303	280988/280678/282645/280692/282305/505308	6	GO
Q1	GO:0006953	acute-phase response	15/4543	1.29446025150589e-05	0.000543673305632473	0.000425127998389303	280988/280692/505308	3	GO
Q1	GO:0006958	complement activation, classical pathway	15/4543	1.29446025150589e-05	0.000543673305632473	0.000425127998389303	280678/507749/526766	3	GO
Q1	GO:0002455	humoral immune response mediated by circulating immunoglobulin	19/4543	2.73496600990637e-05	0.00095723810346723	0.000748517013237533	280678/507749/526766	3	GO
Q1	GO:0006956	complement activation	22/4543	4.32077469917881e-05	0.00129623240975364	0.00101359526777729	280678/507749/526766	3	GO
Q1	GO:0002526	acute inflammatory response	26/4543	7.23709161983088e-05	0.00189596687275889	0.00148256056215733	280988/280692/505308	3	GO
Q1	GO:0006022	aminoglycan metabolic process	27/4543	8.12557231182383e-05	0.00189596687275889	0.00148256056215733	282645/508355/282305	3	GO
Q1	GO:0016064	immunoglobulin mediated immune response	29/4543	0.000101104679922126	0.00212319827836465	0.00166024527030018	280678/507749/526766	3	GO
Q1	GO:0019724	B cell mediated immunity	30/4543	0.000112115590706801	0.0021403885498571	0.0016736872871063	280678/507749/526766	3	GO
Q1	GO:0006826	iron ion transport	11/4543	0.000550208649334188	0.00962865136334829	0.00752917099088889	534509/280705	2	GO
Q1	GO:0002449	lymphocyte mediated immunity	55/4543	0.000689352531890567	0.0108701310139932	0.00849995207109243	280678/507749/526766	3	GO
Q1	GO:0002252	immune effector process	132/4543	0.00072467540093288	0.0108701310139932	0.00849995207109243	280678/507749/526766/282305	4	GO
Q1	GO:0002460	adaptive immune response based on somatic recombination of immune receptors built from immunoglobulin superfamily domains	58/4543	0.000805951612656557	0.0112833225771918	0.00882304923329283	280678/507749/526766	3	GO
Q1	GO:0019835	cytolysis	15/4543	0.00104240864499557	0.0136816134655668	0.0106984045144282	507749/526766	2	GO
Q1	GO:0006879	intracellular iron ion homeostasis	16/4543	0.00118905270581711	0.0142791034300199	0.011165614712196	534509/280705	2	GO
Q1	GO:0098542	defense response to other organism	266/4543	0.00122392315114457	0.0142791034300199	0.011165614712196	280678/507749/526766/280692/282305	5	GO
Q1	GO:0000041	transition metal ion transport	18/4543	0.00151026719924807	0.0166924269390577	0.0130527248245263	534509/280705	2	GO
Q1	GO:0050776	regulation of immune response	163/4543	0.00159924549847943	0.016792077734034	0.0131306472506732	280678/507749/526766/282305	4	GO
Q1	GO:0002443	leukocyte mediated immunity	79/4543	0.00198100588706081	0.0198100588706081	0.0154905723499492	280678/507749/526766	3	GO
Q1	GO:0055072	iron ion homeostasis	23/4543	0.00247366143182081	0.0229098165617121	0.0179144430256997	534509/280705	2	GO
Q1	GO:0051707	response to other organism	319/4543	0.0027611116039724	0.0229098165617121	0.0179144430256997	280678/507749/526766/280692/282305	5	GO
Q1	GO:0043207	response to external biotic stimulus	320/4543	0.00279956868160434	0.0229098165617121	0.0179144430256997	280678/507749/526766/280692/282305	5	GO
Q1	GO:0002250	adaptive immune response	90/4543	0.00287924600162564	0.0229098165617121	0.0179144430256997	280678/507749/526766	3	GO
Q1	GO:0045087	innate immune response	194/4543	0.00303658065432734	0.0229098165617121	0.0179144430256997	280678/507749/526766/282305	4	GO
Q1	GO:0002253	activation of immune response	92/4543	0.00306553221395392	0.0229098165617121	0.0179144430256997	280678/507749/526766	3	GO
Q1	GO:0030203	glycosaminoglycan metabolic process	26/4543	0.00315949959753071	0.0229098165617121	0.0179144430256997	508355/282305	2	GO
Q1	GO:0009607	response to biotic stimulus	329/4543	0.00316373657280786	0.0229098165617121	0.0179144430256997	280678/507749/526766/280692/282305	5	GO
Q1	GO:0002376	immune system process	493/4543	0.00336160838250971	0.023531258677568	0.0184003827253163	280678/507749/526766/282645/280692/282305	6	GO
Q1	GO:0044419	biological process involved in interspecies interaction between organisms	356/4543	0.00446625578215595	0.0302552811049274	0.0236582649241538	280678/507749/526766/280692/282305	5	GO
Q1	GO:0001906	cell killing	32/4543	0.0047670401872128	0.031283701228584	0.0244624430659604	526766/282305	2	GO
Q8	GO:0044283	small molecule biosynthetic process	173/4543	5.94027860906802e-06	0.00927277490875518	0.00919805245677795	510620/513454/414732/510602/613886/100125237/317658/789567/514293/509394/515361/280843/514667/280887/338471/781227/504987/512526/280910/509002/614105/788066	22	GO
Q4	GO:0007596	blood coagulation	53/4543	1.70801392917206e-10	6.56921500707809e-08	5.33210767285597e-08	508222/512981/280685/280688/280820/280833/280897/281428/540261/282522	10	GO
Q4	GO:0007599	hemostasis	53/4543	1.70801392917206e-10	6.56921500707809e-08	5.33210767285597e-08	508222/512981/280685/280688/280820/280833/280897/281428/540261/282522	10	GO
Q4	GO:0050817	coagulation	54/4543	2.07886550856902e-10	6.56921500707809e-08	5.33210767285597e-08	508222/512981/280685/280688/280820/280833/280897/281428/540261/282522	10	GO
Q4	GO:0050818	regulation of coagulation	23/4543	3.13937491826252e-09	7.44031855628216e-07	6.03916596118394e-07	512981/280685/280820/280897/281428/540261/282522	7	GO
Q4	GO:0042060	wound healing	87/4543	2.64089683633604e-08	4.86627221809223e-06	3.94986119412105e-06	508222/512981/280685/280688/280820/280833/280897/281428/540261/282522	10	GO
Q4	GO:0050878	regulation of body fluid levels	89/4543	3.30109815042157e-08	4.86627221809223e-06	3.94986119412105e-06	508222/512981/280685/280688/280820/280833/280897/281428/540261/282522	10	GO
Q4	GO:0030193	regulation of blood coagulation	19/4543	3.59323897960396e-08	4.86627221809223e-06	3.94986119412105e-06	512981/280685/280820/280897/540261/282522	6	GO
Q4	GO:1900046	regulation of hemostasis	20/4543	5.08955192775182e-08	6.0311190343859e-06	4.89534534103497e-06	512981/280685/280820/280897/540261/282522	6	GO
Q4	GO:0009611	response to wounding	103/4543	1.36256978274062e-07	1.43524017115345e-05	1.16495732302151e-05	508222/512981/280685/280688/280820/280833/280897/281428/540261/282522	10	GO
Q4	GO:0006952	defense response	380/4543	3.50337817543689e-07	3.32120251031417e-05	2.69575731183617e-05	515440/280677/512045/514076/540407/280685/281759/522039/510522/280820/513700/280833/512242/281276/281428/541148/282522	17	GO
Q4	GO:0006508	proteolysis	401/4543	7.59138669526543e-07	6.54239507919239e-05	5.31033844424787e-05	527114/280996/515440/280677/514076/280787/280685/280688/282646/508356/512164/513700/280897/281428/510593/282518/282522	17	GO
Q4	GO:0061041	regulation of wound healing	31/4543	8.80124092165603e-07	6.95298032810827e-05	5.6436027313426e-05	512981/280685/280820/280897/540261/282522	6	GO
Q4	GO:1903034	regulation of response to wounding	33/4543	1.3015267285412e-06	9.49113337428504e-05	7.70377359160822e-05	512981/280685/280820/280897/540261/282522	6	GO
Q4	GO:0006954	inflammatory response	173/4543	2.24757445574999e-06	0.000152192898860785	0.000123532099785958	280677/512045/540407/280685/281759/513700/280833/512242/281276/281428/282522	11	GO
Q4	GO:0010951	negative regulation of endopeptidase activity	61/4543	4.03846992098708e-06	0.000252000254322925	0.000204543844004062	527114/280996/280677/508356/512164/513700/282518	7	GO
Q4	GO:0045861	negative regulation of proteolysis	87/4543	4.25316884933207e-06	0.000252000254322925	0.000204543844004062	527114/280996/280677/508356/512164/513700/282518/282522	8	GO
Q4	GO:0051248	negative regulation of protein metabolic process	226/4543	4.84738829085151e-06	0.000270313182336896	0.00021940810158591	527114/280996/280677/512981/281759/516099/508356/512164/513700/281276/282518/282522	12	GO
Q4	GO:0052548	regulation of endopeptidase activity	90/4543	5.49967034715036e-06	0.000279653668183566	0.000226989597426368	527114/280996/280677/508356/512164/513700/510593/282518	8	GO
Q4	GO:0010466	negative regulation of peptidase activity	64/4543	5.60487309650607e-06	0.000279653668183566	0.000226989597426368	527114/280996/280677/508356/512164/513700/282518	7	GO
Q4	GO:0002526	acute inflammatory response	26/4543	8.03692988384919e-06	0.000380950476494452	0.000309210302373356	280677/280685/513700/512242/282522	5	GO
Q4	GO:0050819	negative regulation of coagulation	14/4543	1.29872104655085e-05	0.000586279786728668	0.000475872223072014	280820/280897/281428/282522	4	GO
Q4	GO:0052547	regulation of peptidase activity	103/4543	1.50991272045757e-05	0.000650635117724444	0.000528108229021284	527114/280996/280677/508356/512164/513700/510593/282518	8	GO
Q4	GO:0006953	acute-phase response	15/4543	1.75633760089031e-05	0.000723916541584355	0.000587589375858498	280685/513700/512242/282522	4	GO
Q4	GO:0032101	regulation of response to external stimulus	230/4543	3.47689142881061e-05	0.00137337211438019	0.00111474019055288	280677/512981/280685/281759/280820/516099/281276/280897/281428/540261/282522	11	GO
Q4	GO:0051346	negative regulation of hydrolase activity	87/4543	4.33061956435867e-05	0.00164217093880481	0.0013329191164405	527114/280996/280677/508356/512164/513700/282518	7	GO
Q4	GO:0030162	regulation of proteolysis	161/4543	5.96928887588417e-05	0.00217649455936084	0.00176661950132442	527114/280996/280677/508356/512164/513700/510593/282518/282522	9	GO
Q4	GO:0051172	negative regulation of nitrogen compound metabolic process	393/4543	6.85267984953671e-05	0.00240605203605956	0.00195294696686602	527114/280996/280677/281719/512981/281759/510008/516099/508356/512164/513700/281276/282518/282522	14	GO
Q4	GO:0043086	negative regulation of catalytic activity	169/4543	8.72308066768287e-05	0.00290317135711558	0.00235644932495169	527114/280996/280677/281759/516099/508356/512164/513700/282518	9	GO
Q4	GO:0006956	complement activation	22/4543	8.88100942577551e-05	0.00290317135711558	0.00235644932495169	515440/280677/512045/514076	4	GO
Q4	GO:0051336	regulation of hydrolase activity	187/4543	0.000190052676587385	0.00600566458016137	0.00487468444159223	527114/280996/280677/282646/508356/512164/513700/510593/282518	9	GO
Q4	GO:0030195	negative regulation of blood coagulation	12/4543	0.000273114872291491	0.0083520289978172	0.00677918409660712	280820/280897/282522	3	GO
Q4	GO:1900047	negative regulation of hemostasis	13/4543	0.000352243149760716	0.0104352033116612	0.00847005731825932	280820/280897/282522	3	GO
Q4	GO:0061045	negative regulation of wound healing	14/4543	0.000444767496841228	0.0124011643236907	0.0100657907179857	280820/280897/282522	3	GO
Q4	GO:1903035	negative regulation of response to wounding	14/4543	0.000444767496841228	0.0124011643236907	0.0100657907179857	280820/280897/282522	3	GO
Q4	GO:0080134	regulation of response to stress	307/4543	0.00046359326084271	0.0125567546079683	0.0101920804113089	280677/512981/280685/281759/280820/516099/281276/280897/281428/540261/282522	11	GO
Q4	GO:0006958	complement activation, classical pathway	15/4543	0.000551568527049309	0.0141320800984526	0.0114707423406272	515440/280677/512045	3	GO
Q4	GO:0090303	positive regulation of wound healing	15/4543	0.000551568527049309	0.0141320800984526	0.0114707423406272	512981/280685/282522	3	GO
Q4	GO:0010605	negative regulation of macromolecule metabolic process	486/4543	0.00065318335021657	0.0162952056843502	0.0132265104988452	527114/280996/280677/281719/512981/281759/510008/516099/508356/512164/513700/281276/282518/282522	14	GO
Q4	GO:1903036	positive regulation of response to wounding	17/4543	0.000811360229338243	0.0197222948054527	0.0160082139715589	512981/280685/282522	3	GO
Q4	GO:0044092	negative regulation of molecular function	231/4543	0.000907791329158408	0.0215146545010543	0.0174630384635473	527114/280996/280677/281759/516099/508356/512164/513700/282518	9	GO
Q4	GO:0006959	humoral immune response	41/4543	0.00105055603591474	0.0242909054157846	0.0197164688640224	515440/280677/512045/514076	4	GO
Q4	GO:0002455	humoral immune response mediated by circulating immunoglobulin	19/4543	0.0011380216036081	0.0256867733385827	0.0208494684771308	515440/280677/512045	3	GO
Q4	GO:0045087	innate immune response	194/4543	0.00125337031236164	0.0276324431655543	0.0224287319054188	515440/280677/512045/514076/522039/510522/512242/541148	8	GO
Q4	GO:0032102	negative regulation of response to external stimulus	77/4543	0.0015683791260461	0.0337914411702661	0.027427874189945	280820/281276/280897/281428/282522	5	GO
